# Supplementary material for: S-glutathionylation proteome profiling reveals a crucial role of a thioredoxin-like protein in interspecies competition and cariogenecity of Streptococcus mutans
Source: PLoS Pathog. 2020 Jul 27;16(7):e1008774. doi: 10.1371/journal.ppat.1008774 (PMC7410335; doi:10.1371/journal.ppat.1008774)
Supplement: S1 Table — (XLSX) [file ppat.1008774.s004.xlsx]

## Sheet: Sheet1
Protein accession	Position	Amino acid	Protein description	Gene name	Localization probability	PEP	Score	Modified sequence	Charge	Mass error [ppm]	MS/MS Count	AB (Normalized intersity)	T (Normalized intersity))	WT(Normalized intersity)	T/WT Ratio	AB/WT Ratio
A0A0E2ENT7	3	C	Dipeptidase	SMU82_08490	1	0.00104136	47.869	TC(1)TTILVGK	2	0.016105	1
A0A0E2EPD0	68	C	Glutamate--cysteine ligase (Fragment)	SMU82_04738	1	5.45158e-05	57.267	YDQDGC(1)PVQLIDR	3	-0.45577	1	0.828	1.26	0.913	1.38	0.907
A0A0E2EPK9	162	C	23S rRNA (Uracil-5-)-methyltransferase RumA	SMU82_04211	1	1.14398e-13	111.22	VC(1)QLLDDYNIPVYDER	3	0.57906	1	0.987	1.127	0.886	1.272	1.114
A0A0E2EPN3	147	C	TetR/AcrR family transcriptional regulator	SMU82_03621	1	2.21151e-09	81.632	C(1)LLYYSDQAANPSFK	3	-0.58309	1	0.903	1.05	1.047	1.003	0.863
A0A0E2EQM5	17	C	Uncharacterized protein	SMU82_02671	1	8.29258e-05	81.297	TYEEFC(1)K	2	-0.19049	1
A0A0E2EQT1	113	C	Uncharacterized protein	SMU82_05202	1	1.34942e-07	89.26	NGEC(1)ETSAELLTR	3	-0.039448	1	1.039	0.993	0.968	1.025	1.073
A0A0E2ER69	180	C	Thymidine kinase	tdk	1	1.44767e-17	112.34	GNQIQIGGNETYIPVC(1)R	3	0.35291	1	0.992	1.004	1.004	1.001	0.989
A0A0E2ER69	146	C	Thymidine kinase	tdk	1	0.00121102	55.235	TIC(1)QFC(1)SK	3	-2.4291	1	1.031	1.007	0.962	1.047	1.071
A0A0E2ER69	143	C	Thymidine kinase	tdk	1	0.00121102	55.235	TIC(1)QFC(1)SK	3	-2.4291	1	1.031	1.007	0.962	1.047	1.071
A0A0E2ERH3	396	C	Putative O-acetylhomoserine sulfhydrylase	SMU82_01290	1	0.000177735	60.102	AC(1)GIEPEQIR	3	0.26137	1	0.736	1.134	1.13	1.004	0.652
A0A0E2ERJ5	446	C	Dihydrolipoyl dehydrogenase (Fragment)	SMU82_03601	1	4.06613e-29	118.36	YTPAAVYTHPEVAMC(1)GITEEQAR	3	-0.043781	3	1.154	0.97	0.876	1.107	1.318
A0A0E2ERJ5	138	C	Dihydrolipoyl dehydrogenase (Fragment)	SMU82_03601	1	0.000247716	75.652	SEFGGTC(1)LNK	2	-0.38945	1	0.936	1.019	1.045	0.975	0.896
A0A0E2ERP6	36	C	Carbonic anhydrase	SMU82_01657	1	0.000295805	97.597	VAIVTC(1)MDSR	2	-0.40919	1	1.027	1.091	0.882	1.237	1.165
A0A0E2ESB4	220	C	Glycerol dehydrogenase	gldA	1	3.22747e-10	81.656	TLFADGLQALAAC(1)EAK	3	-0.90129	1	1.047	0.898	1.055	0.851	0.992
A0A0E2EYF5	221	C	Tellurite resistance protein TehB	SMU82_08350	1	2.55289e-14	90.325	HTAIGGYNLIVC(1)AMDTK	3	-1.5933	1	1.062	1.065	0.873	1.221	1.217
A0A0E2EYF5	230	C	Tellurite resistance protein TehB	SMU82_08350	1	0.000332049	50.897	SYPC(1)PIPFPFTFK	2	-0.24148	1	1.21	1.034	0.756	1.369	1.601
A0A127TR02	81	C	Acyl-phosphate glycerol 3-phosphate acyltransferase	ATM98_00940	1	0.000372883	60.102	MC(1)GAFPIDR	3	-0.40958	1	0.883	1.155	0.962	1.201	0.918
A0A127TSU2	181	C	Threonine--tRNA ligase	thrS	1	0.000723327	81.547	QGEYVDLC(1)R	2	0.13894	1	0.909	0.999	1.092	0.915	0.833
A0A127TTM4	276	C	Dipeptidase	ATM98_05805	1	3.67677e-05	68.536	SFFLPWC(1)QKPYR	3	0.3047	6	1.047	0.935	1.019	0.918	1.028
A0A127TTN4	42	C	Sugar ABC transporter ATP-binding protein	ATM98_05695	1	8.03998e-06	70.563	EFIVFVGPSGC(1)GK	2	-0.15072	2	0.809	1	1.191	0.84	0.679
A0A2J9QCD6	13	C	50S ribosomal protein L33	rpmG	1	0.000419484	53.08	ASLAC(1)VEC(1)GSR	3	-0.44605	1	0.969	1.099	0.932	1.179	1.039
A0A2J9QCD6	10	C	50S ribosomal protein L33	rpmG	1	0.000419484	53.08	ASLAC(1)VEC(1)GSR	3	-0.44605	1	0.969	1.099	0.932	1.179	1.039
A0A2J9QCL3	85	C	Pyridoxal phosphate-dependent aminotransferase	A6J86_002545	1	0.000471457	75.692	AIMQYC(1)QLK	2	1.2577	1	0.931	1.124	0.946	1.188	0.984
A0A2J9QDK6	430	C	3-isopropylmalate dehydratase large subunit	leuC	1	4.10041e-08	62.861	THLC(1)SPAMAAAAAIAGR	3	-3.9362	2
A0A2J9QDV0	64	C	Transcriptional regulator	A6J86_005050	1	0.00029154	80.229	EC(1)GIIYVR	3	-0.17096	1
A0A2J9QE99	140	C	Glycine betaine/L-proline ABC transporter ATP-binding protein	A6J86_005845	1	3.55518e-06	119.75	GVPKEEC(1)IELAER	4	0.21159	4	1.093	0.988	0.919	1.075	1.189
A0A2J9QEV4	242	C	ATP-dependent DNA helicase	pcrA	1	0.000319946	41.386	NIC(1)VVGDADQSIYGWR	3	-0.95245	1
A0A2J9QGE6	188	C	50S ribosomal protein L2	rplB	1	0.00307953	57.463	MVLGTC(1)R	3	-0.87822	3	1.174	0.921	0.905	1.017	1.297
D6P881	124	C	DnaJ (Fragment)	dnaJ	1	7.37595e-05	107.06	PGTSPVTC(1)SK	2	-0.79398	2	0.796	1.092	1.112	0.982	0.716
D6P881	127	C	DnaJ (Fragment)	dnaJ	1	4.20642e-15	79.676	C(1)HGSGVINMDTQTPLGMMR	4	-2.2861	2	0.893	1.073	1.034	1.038	0.864
D6P881	153	C	DnaJ (Fragment)	dnaJ	1	2.43216e-12	109.64	QVTC(1)DVC(1)HGTGQEIK	3	-0.29735	2	0.711	1.169	1.119	1.045	0.636
D6P881	150	C	DnaJ (Fragment)	dnaJ	1	2.43216e-12	109.64	QVTC(1)DVC(1)HGTGQEIK	3	-0.29735	2	0.711	1.169	1.119	1.045	0.636
J3A153	16	C	ATP-dependent Clp protease ATP-binding subunit ClpX	clpX	1	3.68716e-09	109.95	TNDVTVHC(1)SFC(1)GK	3	-0.49779	2	0.896	0.979	1.125	0.87	0.796
J3A153	13	C	ATP-dependent Clp protease ATP-binding subunit ClpX	clpX	1	3.68716e-09	109.95	TNDVTVHC(1)SFC(1)GK	3	-0.49779	2	0.896	0.979	1.125	0.87	0.796
J3A220	64	C	Adenine phosphoribosyltransferase	apt	1	8.69098e-26	125.45	GFIVGC(1)PVAYELGVGFAPVR	3	1.2012	1	0.854	1.03	1.115	0.924	0.766
J3A4N9	284	C	Glutathione biosynthesis bifunctional protein GshAB	gshAB	1	0.000203103	58.699	C(1)FDLNPFDNR	3	-0.81591	1	0.61	1.272	1.118	1.137	0.545
J3AK55	301	C	Glucose-1-phosphate adenylyltransferase	glgC	1	7.88677e-05	57.425	DSLVVDGC(1)FVSGK	2	-0.065962	1	0.853	0.944	1.203	0.784	0.709
J3JPR8	126	C	Dipeptidase PepV	D822_03874	1	1.12249e-15	105.63	GPTIAC(1)YYGLK	3	0.63248	3	0.967	1.066	0.967	1.103	1
O66265	165	C	Alkyl hydroperoxidase	ahpC	1	0.00026186	60.064	QHPGEVC(1)PAK	2	0.47791	1	0.857	1.31	0.833	1.572	1.028
O68575	165	C	Pyruvate formate-lyase-activating enzyme	act	1	0.000673735	67.035	TILAC(1)AR	2	-0.42764	1	1.031	0.972	0.997	0.975	1.034
O68575	37	C	Pyruvate formate-lyase-activating enzyme	act	1	0.00070625	50.108	FVVFMQGC(1)QMR	3	-0.73299	1	0.978	0.981	1.042	0.942	0.938
O82876	190	C	ABC-transporter	rgpDc	1	0.00141449	54.982	C(1)NDYFLER	3	0.55487	1	0.802	1.292	0.906	1.426	0.886
O82876	339	C	ABC-transporter	rgpDc	1	0.000514695	72.23	VFYEC(1)HLK	2	-0.42423	1	0.983	1.065	0.952	1.118	1.032
P05428	53	C	Methylenetetrahydrofolate--tRNA-(uracil-5-)-methyltransferase TrmFO	trmFO	1	0.000181193	46.318	TSNFAELVC(1)SNSFR	3	-2.1135	1	1.383	0.902	0.715	1.263	1.935
P05428	338	C	Methylenetetrahydrofolate--tRNA-(uracil-5-)-methyltransferase TrmFO	trmFO	1	2.24921e-12	78.95	NSYIDSPNLLAPTFATC(1)K	3	0.041241	2	1.246	0.896	0.858	1.043	1.451
P10539	243	C	Aspartate-semialdehyde dehydrogenase	asd	1	4.68887e-08	75.316	KIMEEPELPVSATC(1)VR	3	0.25759	4	0.983	1.018	0.999	1.019	0.984
P23504	19	C	Cell surface antigen I/II	spaP	1	3.73227e-07	54.253	TLC(1)GAVLGTVAAVSVAGQK	3	-0.099452	1	0.927	1.143	0.931	1.228	0.996
P26283	74	C	L-lactate dehydrogenase	ldh	1	1.06975e-10	67.877	YEDC(1)ADADLVVITAGAPQKPGETR	3	0.030261	4	0.885	1.094	1.022	1.071	0.866
P45595	560	C	Phosphoenolpyruvate-protein phosphotransferase	ptsI	1	7.86465e-06	52.862	ALTEC(1)ATMEEVLELEK	3	-0.93756	2	0.888	1.005	1.107	0.908	0.802
P66308	27	C	50S ribosomal protein L36	rpmJ	1	5.33611e-05	108.43	VMVIC(1)PTNPK	2	0.096129	2	1.059	1.135	0.806	1.408	1.314
P66308	11	C	50S ribosomal protein L36	rpmJ	1	1.2693e-08	106.14	VRPSVKPIC(1)EYC(1)K	3	-0.42897	3	0.71	1.114	1.176	0.948	0.604
P66308	14	C	50S ribosomal protein L36	rpmJ	1	1.2693e-08	106.14	VRPSVKPIC(1)EYC(1)K	3	-0.42897	3	0.71	1.114	1.176	0.948	0.604
P72482	259	C	Prolipoprotein diacylglyceryl transferase	lgt	1	0.000315483	101.54	NHAIPYYQC(1)	2	-0.36454	1	0.84	1.144	1.016	1.126	0.827
P72484	128	C	Triosephosphate isomerase	tpiA	1	1.90039e-09	66.022	MTPILC(1)C(1)GESLETYEAGK	3	-0.72436	11	0.74	1.173	1.087	1.079	0.681
P72484	127	C	Triosephosphate isomerase	tpiA	1	1.90039e-09	66.022	MTPILC(1)C(1)GESLETYEAGK	3	-0.72436	11	0.74	1.173	1.087	1.079	0.681
P72484	188	C	Triosephosphate isomerase	tpiA	1	1.81043e-25	155.43	SADANIADDIC(1)GVVR	3	-0.13075	3	0.719	1.133	1.148	0.987	0.627
P95780	188	C	dTDP-glucose 4,6-dehydratase	rmlB	1	1.3714e-08	62.203	ATISNC(1)SNNYGPYQHIEK	3	-1.1734	1	0.977	1.07	0.953	1.123	1.025
P95803	288	C	D-alanine--D-alanine ligase	ddl	1	0.000114058	63.624	C(1)DFFLTEDGK	3	-0.68798	1	0.842	1.067	1.091	0.978	0.771
Q02419	92	C	Protein PhnA	phnA	1	2.47115e-05	99.5	LVEGDHNIDC(1)K	2	-0.071411	2	1.071	0.999	0.929	1.076	1.153
Q07211	180	C	Fructokinase	scrK	1	1.31604e-07	70.26	GC(1)LEGLAAGPSLEAR	3	-0.48882	2	0.826	1.114	1.06	1.051	0.78
Q07211	17	C	Fructokinase	scrK	1	2.30228e-05	53.168	FVC(1)AVGDENFQILEK	3	-0.35415	1	0.978	1.069	0.953	1.122	1.027
Q54469	481	C	NADH oxidase	---	1	2.52836e-21	93.776	DGATNIPAIFAAGDC(1)TDSAYK	3	-0.43234	2	0.973	0.999	1.028	0.972	0.946
Q54469	337	C	NADH oxidase	---	1	2.05195e-10	83.856	GVTYC(1)PHC(1)DGPLFTDK	3	-0.26697	1	0.948	0.994	1.059	0.939	0.895
Q54469	340	C	NADH oxidase	---	1	2.05195e-10	83.856	GVTYC(1)PHC(1)DGPLFTDK	3	-0.26697	1	0.948	0.994	1.059	0.939	0.895
Q59931	360	C	NADP-dependent glyceraldehyde-3-phosphate dehydrogenase	gapN	1	4.84264e-19	149.96	EGNLIC(1)PILFDK	2	0.41468	4	1.061	1.014	0.925	1.097	1.147
Q59934	382	C	Formate acetyltransferase	pfl	1	0.00093669	92.491	HYC(1)MSMSHK	2	-0.41977	1	0.548	0.744	1.708	0.436	0.321
Q59939	13	C	Citrate synthase	citZ	1	0.00115356	62.546	DMIAC(1)DTR	2	-0.48411	1	0.956	0.938	1.106	0.848	0.864
Q8CM14	162	C	Putative ABC transporter ATP-binding protein	SMU_1348c	1	6.84036e-26	127.32	NPLLLLC(1)DEPTGALDYETGK	2	0.22453	4	0.92	1.032	1.049	0.984	0.877
Q8CVC4	197	C	Glucanase	SMU_1432c	1	1.26722e-13	140.49	YDGDYYYNAC(1)R	2	-1.783	2	0.991	1.011	0.998	1.014	0.993
Q8CWW2	283	C	Histidine--tRNA ligase	hisS	1	0.000342305	57.032	SELTLC(1)AGGR	2	0.12599	1	1.012	1.031	0.957	1.078	1.058
Q8CWW8	145	C	Malonyl CoA-acyl carrier protein transacylase	fabD	1	0.000316264	98.629	LIEEIC(1)QK	2	0.00082152	1	0.773	1.211	1.015	1.193	0.761
Q8CWY6	227	C	Glycine--tRNA ligase alpha subunit	glyQ	1	4.47617e-09	76.311	C(1)LEGSLVHPAYDYILK	3	-0.019962	1	0.877	1.161	0.963	1.205	0.911
Q8CWY8	112	C	NADPH-dependent glutamate synthase (Small subunit)	gltB	1	0.00219661	48.423	VC(1)PAPC(1)EK	3	-1.0163	1	0.933	1.076	0.991	1.085	0.941
Q8CWY8	309	C	NADPH-dependent glutamate synthase (Small subunit)	gltB	1	1.50695e-15	82.01	HVLVIGGGDTGNDC(1)IGTAVR	4	0.63722	2	0.899	1.01	1.091	0.926	0.823
Q8CWY8	108	C	NADPH-dependent glutamate synthase (Small subunit)	gltB	1	0.00219661	48.423	VC(1)PAPC(1)EK	3	-1.0163	1	0.933	1.076	0.991	1.085	0.941
Q8CWY8	429	C	NADPH-dependent glutamate synthase (Small subunit)	gltB	1	2.36028e-07	117.86	VEC(1)VYDDYSTR	2	-0.61469	2	0.916	1.026	1.058	0.97	0.866
Q8CWY9	190	C	Glutamate synthase (Large subunit)	gltA	1	1.11269e-06	62.813	TFAADELFIC(1)SLSSK	3	-0.43426	1	0.834	1.089	1.077	1.012	0.774
Q8CWY9	1012	C	Glutamate synthase (Large subunit)	gltA	1	2.18213e-08	69.331	LVSSTGVGTIATGC(1)VK	3	-0.47326	1	1.017	0.931	1.052	0.885	0.967
Q8CWY9	285	C	Glutamate synthase (Large subunit)	gltA	1	4.98688e-09	129.89	LENC(1)LEYLYR	2	0.499	1	0.798	1.082	1.12	0.966	0.713
Q8CWZ0	272	C	Argininosuccinate synthase	argG	1	5.42114e-07	56.121	EIYEC(1)PGAVTLLTAHK	3	0.83208	1	0.943	1.039	1.017	1.022	0.928
Q8CWZ3	237	C	33 kDa chaperonin	hslO	1	7.98828e-11	90.707	VLVEEDLQFTC(1)DC(1)SR	4	-0.78147	1	1.035	1.111	0.855	1.3	1.21
Q8CWZ3	235	C	33 kDa chaperonin	hslO	1	7.98828e-11	90.707	VLVEEDLQFTC(1)DC(1)SR	4	-0.78147	1	1.035	1.111	0.855	1.3	1.21
Q8DRR1	177	C	Tryptophan--tRNA ligase	trpS	1	2.60327e-06	75.764	TNC(1)LVEPEGIYPK	2	0.24161	3	0.935	1.142	0.923	1.237	1.013
Q8DRR2	310	C	Inosine-5'-monophosphate dehydrogenase	guaB	1	0.000840758	48.044	VGIGPGSIC(1)TTR	2	-0.015004	1	0.919	1.07	1.011	1.058	0.908
Q8DRT8	263	C	Putative succinate semialdehyde dehydrogenase	SMU_2127	1	3.30121e-06	101.53	LYNAGQVC(1)TSSK	2	0.26468	2	0.841	0.976	1.183	0.825	0.71
Q8DRT8	160	C	Putative succinate semialdehyde dehydrogenase	SMU_2127	1	3.23413e-08	63.681	HASIC(1)PASAQAFENLVK	3	-0.053654	1	0.585	1.124	1.291	0.87	0.453
Q8DRU3	82	C	Uncharacterized protein	SMU_2121c	1	7.69038e-09	75.018	INEIANYDIIEFC(1)PTK	3	1.1733	1	0.946	0.94	1.114	0.844	0.849
Q8DRU8	36	C	Putative osmoprotectant amino acid ABC transporter, ATP-binding protein	opuCa	1	8.86681e-12	78.95	IMAGEFVC(1)LIGTSGSGK	3	0.10967	1	0.906	1.008	1.086	0.928	0.834
Q8DRX0	610	C	DNA mismatch repair protein MutL	mutL	1	0.000227549	57.347	NLLIQLSQC(1)K	3	1.2133	1
Q8DRX2	66	C	Putative competence-damage inducible protein	cinA	1	4.90265e-13	76.817	SDLIVLC(1)GGLGPTEDDLTK	3	0.49489	1	1.014	1.017	0.969	1.05	1.046
Q8DRX2	117	C	Putative competence-damage inducible protein	cinA	1	5.08419e-21	104.81	TPNNEC(1)QAQIIAGSQPLSNK	3	-0.32611	2	0.97	0.956	1.074	0.89	0.903
Q8DRY2	625	C	Putative anaerobic ribonucleoside-triphosphate reductase	nrdD	1	1.036e-07	61.345	DYPDAGATGGFIHYC(1)EYPVLQQNPK	4	-0.12615	1	0.791	0.96	1.248	0.769	0.634
Q8DS05	498	C	Putative PTS system, glucose-specific IIABC component	ptsG	1	1.61e-08	120.84	ENISDVDAC(1)MTR	2	-0.27367	2	1.036	1.018	0.946	1.075	1.095
Q8DS07	38	C	Putative stringent response protein, ppGpp synthetase	relA	1	0.000193978	45.614	ALDYATEC(1)HSGQFR	3	0.32334	1	0.853	1.059	1.089	0.973	0.783
Q8DS07	610	C	Putative stringent response protein, ppGpp synthetase	relA	1	3.50395e-10	79.837	C(1)C(1)NPVPGDPIEGYITK	3	0.13336	1	1.014	1.002	0.984	1.018	1.03
Q8DS07	609	C	Putative stringent response protein, ppGpp synthetase	relA	1	3.50395e-10	79.837	C(1)C(1)NPVPGDPIEGYITK	3	0.13336	1	1.014	1.002	0.984	1.018	1.03
Q8DS46	519	C	DNA-directed RNA polymerase subunit beta	rpoB	1	2.25437e-20	95.153	MC(1)PIETPEGPNIGLINNLSSYGHLNK	4	-0.28317	2	0.929	1.115	0.957	1.165	0.971
Q8DS46	884	C	DNA-directed RNA polymerase subunit beta	rpoB	1	7.8802e-05	57.434	VPHGGDGVVC(1)DVK	3	1.1182	2	0.866	1.046	1.088	0.962	0.796
Q8DS47	356	C	DNA-directed RNA polymerase subunit beta'	rpoC	1	0.00132384	58.782	MYQC(1)GVPR	2	-1.1274	4	1.064	0.994	0.942	1.055	1.129
Q8DS47	60	C	DNA-directed RNA polymerase subunit beta'	rpoC	1	0.000950021	58.815	DWEC(1)AC(1)GK	3	-1.014	2	0.995	0.922	1.083	0.851	0.918
Q8DS47	62	C	DNA-directed RNA polymerase subunit beta'	rpoC	1	0.000950021	58.815	DWEC(1)AC(1)GK	3	-1.014	2	0.995	0.922	1.083	0.851	0.918
Q8DS61	124	C	Pyrroline-5-carboxylate reductase	proC	1	1.20635e-08	123.75	ILQSSTAIC(1)R	2	-0.4578	2	0.952	1.021	1.027	0.994	0.927
Q8DS62	238	C	Putative glutamyl-aminopeptidase endo-1,4-beta-glucanase	pepA	1	8.6018e-08	57.216	FKPDIFLAVDC(1)SPAGDVYDNQGK	4	-0.050642	1	1.1	0.874	1.026	0.852	1.072
Q8DS62	289	C	Putative glutamyl-aminopeptidase endo-1,4-beta-glucanase	pepA	1	0.00156953	63.287	YQYYC(1)AK	2	-0.11747	1	0.976	1.05	0.974	1.079	1.002
Q8DS65	171	C	Phenylalanine--tRNA ligase beta subunit	SMU_1970c	1	0.000522704	55.112	SFGMLC(1)SPR	3	-0.42377	2	1.065	0.992	0.942	1.053	1.13
Q8DS74	27	C	Putative PTS system, mannose-specific IIB component	SMU_1960c	1	6.96689e-26	153.22	EYPC(1)DGLIAVNDAAAK	2	-0.73303	3	1.136	0.922	0.942	0.979	1.206
Q8DS84	115	C	Uncharacterized protein	SMU_1945	1	1.13609e-20	90.453	LTSTPLSLC(1)NYVQQGIIDNNIK	3	-0.18606	1	0.948	0.951	1.101	0.864	0.861
Q8DSB7	352	C	Serine--tRNA ligase	serS	1	4.66304e-08	79.639	EISSC(1)SNTEDFQAR	3	-0.001337	1	0.813	1.067	1.12	0.952	0.726
Q8DSB7	322	C	Serine--tRNA ligase	serS	1	2.80095e-06	55.755	VITLC(1)TGDMGFSAAK	3	-1.6893	1	0.928	1.074	0.998	1.076	0.929
Q8DSD3	38	C	Putative alcohol dehydrogenase	SMU_1867c	1	0.000149698	55.261	AC(1)VC(1)GSDLWSYR	3	-0.66891	3	0.825	1.132	1.043	1.085	0.791
Q8DSD3	36	C	Putative alcohol dehydrogenase	SMU_1867c	1	0.000149698	55.261	AC(1)VC(1)GSDLWSYR	3	-0.66891	3	0.825	1.132	1.043	1.085	0.791
Q8DSF0	507	C	Protein translocase subunit SecA	secA	1	5.76113e-08	115.33	ELGGLC(1)VIGTER	2	0.49036	1	1.041	0.999	0.961	1.04	1.084
Q8DSF4	356	C	Alanine racemase	alr	1	7.05924e-07	73.834	ETINYEVLC(1)LISDR	3	0.20849	1	0.912	1.155	0.932	1.239	0.978
Q8DSF4	63	C	Alanine racemase	alr	1	0.000166868	42.059	QVDGFC(1)VSNLDEALELR	3	-0.73818	1	0.785	1.213	1.002	1.211	0.784
Q8DSI7	139	C	Uncharacterized protein	SMU_1798c	1	2.5295e-14	136.53	IVYVADYIEC(1)NR	2	0.15966	1	0.818	1.091	1.091	1	0.75
Q8DSI9	43	C	Uncharacterized protein	SMU_1795c	1	0.000366906	43.592	LLELAC(1)GTGIQSIR	3	0.12767	1	0.937	1.099	0.964	1.139	0.971
Q8DSJ5	38	C	Putative bacterocin transport accessory protein, Bta	SMU_1788c	1	0.00199067	49.833	STC(1)PYC(1)QR	4	-0.46735	1	1.018	1.112	0.869	1.279	1.172
Q8DSJ5	100	C	Putative bacterocin transport accessory protein, Bta	SMU_1788c	1	5.21857e-15	92.38	VVC(1)DSSLSQEAIADFIAQ	2	-0.020944	2	1.116	0.912	0.972	0.939	1.149
Q8DSJ5	41	C	Putative bacterocin transport accessory protein, Bta	SMU_1788c	1	0.00199067	49.833	STC(1)PYC(1)QR	4	-0.46735	1	1.018	1.112	0.869	1.279	1.172
Q8DSJ9	298	C	Proline--tRNA ligase	proS	1	0.00225378	60.648	IETPNC(1)K	2	-0.13631	1	1.072	0.931	0.997	0.933	1.075
Q8DSJ9	425	C	Proline--tRNA ligase	proS	1	0.000562551	48.229	EVC(1)EGEASPDGR	3	0.63709	1	1.133	0.904	0.963	0.939	1.177
Q8DSK2	154	C	Regulatory protein RecX	recX	1	0.000621031	90.149	DFDFSSIC(1)IK	2	-0.25546	1	1.069	0.977	0.954	1.024	1.121
Q8DSK8	92	C	Uncharacterized protein	SMU_1773c	1	1.42916e-07	86.262	IVVQISC(1)TC(1)ENQK	3	-0.69596	1	0.886	1.05	1.064	0.987	0.833
Q8DSK8	276	C	Uncharacterized protein	SMU_1773c	1	4.97192e-05	74.524	SNVESFEC(1)NDK	2	-0.19168	1	0.967	1.074	0.959	1.12	1.009
Q8DSK8	94	C	Uncharacterized protein	SMU_1773c	1	1.42916e-07	86.262	IVVQISC(1)TC(1)ENQK	3	-0.69596	1	0.886	1.05	1.064	0.987	0.833
Q8DSL1	501	C	Valine--tRNA ligase	valS	1	5.63274e-05	64.121	MIFQSLEFTGC(1)R	3	0.17165	2	1.008	0.977	1.015	0.962	0.993
Q8DSL6	734	C	Uncharacterized protein	SMU_1764c	1	0.000588426	55.064	LLILEELC(1)K	3	-0.073991	1	1.005	0.724	1.271	0.57	0.79
Q8DSN4	294	C	Putative trans-2-enoyl-ACP reductase	SMU_1742c	1	3.20152e-16	147.29	EETC(1)EEILK	3	0.28764	2	1.008	1.028	0.965	1.065	1.045
Q8DSN6	164	C	3-oxoacyl-[acyl-carrier-protein] synthase 2	fabF	1	6.2059e-11	74.732	SITTAC(1)ASANDAIGEAFR	3	-0.55042	2	0.781	1.207	1.013	1.191	0.771
Q8DSN6	264	C	3-oxoacyl-[acyl-carrier-protein] synthase 2	fabF	1	1.74745e-11	73.072	ILAEVVGYGSNC(1)DAYHMTTPTPDGSGAAK	3	-0.48793	2	1.122	1	0.877	1.14	1.279
Q8DSN9	95	C	Putative acetyl-CoA carboxylase biotin carboxylase subunit	accC	1	0.000747544	81.95	FATMC(1)EEMR	2	0.19245	1	1.04	1.016	0.944	1.076	1.101
Q8DSN9	338	C	Putative acetyl-CoA carboxylase biotin carboxylase subunit	accC	1	9.23911e-06	95.273	DIVISGHAIEC(1)R	2	-0.55202	3	0.966	0.993	1.041	0.954	0.929
Q8DSQ3	74	C	Putative diaminopimelate decarboxylase	SMU_1721c	1	3.18365e-21	127.32	ILQEEGC(1)GVDC(1)ATDVELK	3	-0.47703	2	0.809	1.143	1.047	1.092	0.772
Q8DSQ3	70	C	Putative diaminopimelate decarboxylase	SMU_1721c	1	3.18365e-21	127.32	ILQEEGC(1)GVDC(1)ATDVELK	3	-0.47703	2	0.809	1.143	1.047	1.092	0.772
Q8DSQ7	139	C	Phosphoesterase	SMU_1716c	1	0.000243482	75.416	GEINEC(1)LYAK	2	0.048302	1	1.077	1.078	0.846	1.274	1.273
Q8DSR3	164	C	Putative potassium uptake system protein TrkA	trkA	1	1.10495e-11	92.38	IVDGNNLC(1)QMSLNQFR	3	-1.2958	1	1.007	0.976	1.018	0.959	0.989
Q8DST2	99	C	UDP-N-acetylmuramoyl-L-alanyl-D-glutamate--L-lysine ligase	murE	1	0.00170781	57.722	NAMC(1)LIAK	2	-0.80713	1	1.054	1.016	0.929	1.094	1.135
Q8DST6	159	C	Uracil phosphoribosyltransferase	upp	1	1.42217e-10	124.12	FVC(1)LVSAPEGLK	3	0.13575	3	0.913	1.077	1.011	1.065	0.903
Q8DSU9	103	C	Initiation-control protein YabA	SMU_1660c	1	2.46817e-06	55.755	ENNEDC(1)AFC(1)MELLYR	4	-0.81463	1	0.818	1.218	0.964	1.263	0.849
Q8DSU9	100	C	Initiation-control protein YabA	SMU_1660c	1	2.46817e-06	55.755	ENNEDC(1)AFC(1)MELLYR	4	-0.81463	1	0.818	1.218	0.964	1.263	0.849
Q8DSV6	283	C	Putative D-3-phosphoglycerate dehydrogenase	serA	1	4.261e-05	47.371	KGITVFPHVGGSTEEAELNC(1)AIMAGK	4	-0.87618	2	0.931	1.126	0.942	1.195	0.988
Q8DSW8	31	C	Methionine--tRNA ligase	metS	1	6.95004e-10	68.481	LHIGSAYTTIAC(1)DVLAR	3	0.082543	1	0.933	1.078	0.989	1.089	0.943
Q8DSY4	45	C	Peptide methionine sulfoxide reductase MsrA	msrA	1	1.70501e-22	112.74	SGYTGGHVVNPTYEQVC(1)SK	3	-0.50009	2	0.811	1.186	1.002	1.183	0.809
Q8DSY9	130	C	Uncharacterized protein	SMU_1615c	1	0.00024021	40.689	SLNPEC(1)LDDIVDDSWTPAVTR	3	0.72045	1	1.064	1	0.936	1.069	1.137
Q8DSY9	32	C	Uncharacterized protein	SMU_1615c	1	2.68192e-12	72.359	GVTVEQANC(1)FPVADTAPQIK	3	-0.19973	1	0.884	1.188	0.929	1.279	0.952
Q8DSZ8	7	C	Putative lactoylglutathione lyase	lguL	1	0.00307953	57.463	FLHTC(1)IR	2	-0.4303	1	1.055	1.064	0.881	1.208	1.197
Q8DT15	103	C	Uncharacterized protein	SMU_1582c	1	1.99016e-08	58.712	HDNYISC(1)DSAAMSEIVIPMVK	4	0.12909	1	0.799	1.084	1.117	0.971	0.715
Q8DT15	79	C	Uncharacterized protein	SMU_1582c	1	0.000346146	67.494	GVC(1)GQAAAK	2	-0.61415	1	0.944	1.089	0.967	1.126	0.976
Q8DT24	116	C	UDP-N-acetylglucosamine 1-carboxyvinyltransferase 2	murA2	1	6.39857e-06	45.347	AVVGLPGGC(1)DLGPRPIDLHLK	4	-0.070252	1	1.04	1.086	0.874	1.243	1.19
Q8DT32	484	C	Putative cation-transporting P-type ATPase PacL	pacL	1	0.000704298	66.457	ETSELC(1)NK	2	1.3389	1	0.886	1.145	0.969	1.181	0.914
Q8DT38	261	C	Methionine aminopeptidase	ampM	1	2.66306e-08	57.936	TLDGGLSC(1)QYEHQFVITK	3	-0.21862	3	0.986	1.087	0.927	1.173	1.063
Q8DT55	239	C	Alpha-1,4 glucan phosphorylase	phsG	1	6.83307e-16	85.937	LWDVEIPEEC(1)ELNYPTLESR	3	-0.75277	1	0.901	0.8	1.299	0.616	0.694
Q8DT79	254	C	Uncharacterized protein	SMU_1487	1	0.000251462	74.717	VWTHNC(1)R	2	-1.0513	1	0.769	1.084	1.147	0.945	0.67
Q8DT82	437	C	Uncharacterized protein	SMU_1484c	1	0.000350045	66.27	LLNESEC(1)TL	2	0.19679	1	0.958	1.04	1.002	1.037	0.955
Q8DT90	149	C	Ribonuclease Z	rnz	1	6.8591e-05	86.014	LDHTIFC(1)VGYR	2	-0.15218	4	1.037	1	0.962	1.039	1.078
Q8DTC0	91	C	Putative glycosyltransferase	SMU_1434c	1	8.12471e-05	46.701	GDYIC(1)VYDADAMPEK	3	-0.53932	1	1.064	1.078	0.858	1.257	1.24
Q8DTC3	315	C	Putative UDP-N-acetylmuramyl tripeptide synthetase MurC	murC2	1	0.00201093	54.776	SC(1)TLVLIK	3	0.071093	2
Q8DTE3	600	C	CRISPR-associated endonuclease Cas9	cas9	1	1.78037e-06	67.136	VFNASYGTYHDLC(1)K	4	-1.9537	2	0.906	1.014	1.08	0.939	0.839
Q8DTE9	97	C	Putative transcriptional regulator	SMU_1398	1	0.00085276	49.489	VLDFC(1)YQQSK	3	-0.29886	1	0.954	0.979	1.067	0.917	0.894
Q8DTF3	288	C	Elongation factor 4	lepA	1	4.01801e-09	63.488	VGDTVTLADC(1)PAEAPLHGYK	3	0.2785	2	1.014	0.968	1.019	0.95	0.995
Q8DTF5	97	C	Putative acetyltransferase	SMU_1392c	1	5.3306e-05	73.435	TLFIDDLC(1)VSK	2	0.59086	2	0.983	1.052	0.965	1.09	1.019
Q8DTF8	324	C	Uncharacterized protein	pckA	1	1.24931e-05	58.268	YFVAVQNC(1)GAALDK	3	-0.33369	1	1.04	1.194	0.766	1.559	1.358
Q8DTF8	236	C	Uncharacterized protein	pckA	1	2.77638e-06	120.46	YVAC(1)HGGLK	2	-4.4037	1	0.939	0.995	1.067	0.932	0.88
Q8DTG7	63	C	Uncharacterized protein	SMU_1377c	1	4.53858e-05	50.305	NKPGVVLC(1)GSMEELR	4	-0.04781	2	0.851	1.11	1.039	1.069	0.819
Q8DTG7	28	C	Uncharacterized protein	SMU_1377c	1	2.64677e-05	99.174	GEGGVIVC(1)PTK	2	0.20236	2	0.764	1.062	1.174	0.904	0.65
Q8DTG7	229	C	Uncharacterized protein	SMU_1377c	1	0.000674481	51.276	SVEPC(1)PVVIR	3	-1.1652	2	0.767	1.261	0.973	1.296	0.789
Q8DTH8	88	C	Putative transcriptional regulator (TetR family)	SMU_1361c	1	0.000152059	60.398	LC(1)QALALC(1)QK	3	-0.17092	1	1.183	0.956	0.861	1.111	1.375
Q8DTH8	94	C	Putative transcriptional regulator (TetR family)	SMU_1361c	1	0.000152059	60.398	LC(1)QALALC(1)QK	3	-0.17092	1	1.183	0.956	0.861	1.111	1.375
Q8DTH8	61	C	Putative transcriptional regulator (TetR family)	SMU_1361c	1	1.90901e-06	118.71	ESLVDLC(1)VNK	2	2.3433	1	1.082	1.032	0.886	1.164	1.221
Q8DTI9	36	C	Uncharacterized protein	SMU_1349	1	3.94884e-08	66.436	TNFSFSEIAEEAC(1)ISR	3	0.082124	1	1.084	0.981	0.935	1.049	1.16
Q8DTJ1	210	C	Putative thioesterase BacT	bacT	1	0.000570393	68.915	C(1)SISLFK	2	0.68398	3	0.971	0.981	1.048	0.936	0.926
Q8DTJ1	230	C	Putative thioesterase BacT	bacT	1	4.34342e-09	65.298	GGHFYIDDNIASLC(1)NQIK	3	2.5048	1	0.844	1.022	1.133	0.902	0.745
Q8DTJ2	6	C	Putative peptide synthetase	SMU_1345c	1	2.14781e-24	157.56	MLIQC(1)LNETILR	2	-0.65986	3	0.9	1.038	1.062	0.978	0.847
Q8DTJ2	315	C	Putative peptide synthetase	SMU_1345c	1	1.42291e-16	85.737	ENC(1)IYPVYGLAENTVAAC(1)LPK	4	-1.0756	2	0.857	0.96	1.183	0.811	0.724
Q8DTJ2	244	C	Putative peptide synthetase	SMU_1345c	1	9.49053e-15	142.12	INIVSC(1)PNFASK	3	-0.17994	2	0.907	0.923	1.17	0.789	0.775
Q8DTJ2	115	C	Putative peptide synthetase	SMU_1345c	1	4.45888e-22	163.9	QC(1)ENIVLK	2	0.070703	1	0.907	1.058	1.035	1.023	0.877
Q8DTJ2	300	C	Putative peptide synthetase	SMU_1345c	1	1.42291e-16	85.737	ENC(1)IYPVYGLAENTVAAC(1)LPK	4	-1.0756	2	0.857	0.96	1.183	0.811	0.724
Q8DTJ3	392	C	Putative malonyl-CoA acyl-carrier-protein transacylase	SMU_1344c	1	0.000588426	88.392	FDEC(1)YYTFK	2	-0.57525	3	0.753	1.077	1.17	0.92	0.644
Q8DTJ3	178	C	Putative malonyl-CoA acyl-carrier-protein transacylase	SMU_1344c	1	4.75593e-08	98.105	HC(1)VEEFISYLASK	3	0.47081	1	0.765	1.117	1.118	1	0.685
Q8DTJ4	84	C	Putative polyketide synthase	SMU_1343c	1	2.48203e-14	136.7	C(1)LEALDDAGISK	3	0.46855	2	0.871	0.985	1.144	0.861	0.762
Q8DTJ4	324	C	Putative polyketide synthase	SMU_1343c	1	0.000849452	83.647	QFC(1)GIGSVK	2	0.49154	1	0.796	1.11	1.094	1.014	0.727
Q8DTJ4	173	C	Putative polyketide synthase	SMU_1343c	1	4.49319e-08	58.093	GPAVLIDTAC(1)SSSLVAISEAC(1)K	4	-0.09395	1	0.833	1.069	1.099	0.973	0.758
Q8DTJ4	181	C	Putative polyketide synthase	SMU_1343c	1	4.71164e-05	68.626	EC(1)DMAIAGGIR	2	-0.50183	2	0.862	1.05	1.088	0.965	0.792
Q8DTJ4	544	C	Putative polyketide synthase	SMU_1343c	1	4.14754e-08	82.069	VLTDLENLATNFC(1)K	3	-0.041795	2	0.607	1.153	1.24	0.93	0.49
Q8DTJ4	194	C	Putative polyketide synthase	SMU_1343c	1	5.01522e-05	74.392	ISFC(1)PETSSEK	2	0.038805	1	0.794	1.144	1.063	1.076	0.747
Q8DTJ4	162	C	Putative polyketide synthase	SMU_1343c	1	4.49319e-08	58.093	GPAVLIDTAC(1)SSSLVAISEAC(1)K	4	-0.09395	1	0.833	1.069	1.099	0.973	0.758
Q8DTJ5	2423	C	Putative bacitracin synthetase 1 BacA	bacA1	1	8.50487e-05	82.241	IFTC(1)YTK	2	-0.4418	1	0.913	1.049	1.038	1.011	0.88
Q8DTJ5	1958	C	Putative bacitracin synthetase 1 BacA	bacA1	1	4.00025e-05	54.09	ILIEDFC(1)SYYGQLR	3	-0.41986	1	0.7	1.092	1.208	0.904	0.58
Q8DTJ5	1649	C	Putative bacitracin synthetase 1 BacA	bacA1	1	1.08315e-11	135.43	NC(1)LVSLQNK	2	-0.77512	2	0.806	1.179	1.015	1.162	0.794
Q8DTJ5	1033	C	Putative bacitracin synthetase 1 BacA	bacA1	1	0.00230759	42.083	DIC(1)IGVPVTNR	3	0.18133	1
Q8DTJ6	32	C	Putative gramicidin S synthetase	SMU_1341c	1	1.84809e-21	153.39	DIYGENVETVTC(1)K	2	-0.045061	3	0.786	1.042	1.172	0.888	0.67
Q8DTJ6	407	C	Putative gramicidin S synthetase	SMU_1341c	1	4.71003e-09	126.52	C(1)QYSLSK	3	1.2438	2	0.807	1.078	1.115	0.967	0.724
Q8DTJ7	1439	C	Putative surfactin synthetase	bacA2	1	1.17058e-05	82.85	LTSQGYMEFC(1)GR	2	-0.31472	1	1.034	0.969	0.997	0.972	1.038
Q8DTJ7	1074	C	Putative surfactin synthetase	bacA2	1	2.70324e-16	102.08	IAIAC(1)DEENISFEQLNMR	3	-0.55864	2	0.837	1.047	1.116	0.938	0.75
Q8DTJ7	114	C	Putative surfactin synthetase	bacA2	1	2.74367e-28	169.37	KEYILNDC(1)R	2	-0.037289	3	0.827	0.965	1.208	0.799	0.684
Q8DTJ7	611	C	Putative surfactin synthetase	bacA2	1	0.000100969	63.091	ADNYDC(1)SPTQSR	2	-1.2451	2	0.789	1.045	1.166	0.896	0.677
Q8DTL4	253	C	Uncharacterized protein	SMU_1321c	1	0.000106226	60	LGEQC(1)VEAFNVK	3	0.64394	1	0.939	1.016	1.045	0.972	0.898
Q8DTM7	255	C	Nucleotide-binding protein SMU_1306c	SMU_1306c	1	2.40458e-06	59.709	SVLTIAIGC(1)TGGQHR	4	0.14077	2	0.967	1.036	0.998	1.038	0.969
Q8DTN9	99	C	Putative flavodoxin	flaW	1	1.47018e-17	112.17	IYGVVGSGDTFYDYFC(1)K	2	0.19889	4	0.761	1.243	0.996	1.247	0.764
Q8DTP2	20	C	Putative chorismate mutase	SMU_1291c	1	6.26409e-09	76.586	SQIDDVDKELVQC(1)LER	3	-0.54267	1	0.876	0.954	1.17	0.815	0.749
Q8DTQ1	63	C	Uncharacterized protein	SMU_1278c	1	1.45153e-12	82.59	ESTDTAISYFVPNC(1)PAFR	3	-0.15606	2	1.198	0.892	0.91	0.981	1.316
Q8DTQ2	421	C	DNA gyrase subunit B	gyrB	1	5.12774e-11	70.761	LADC(1)SSNDPIQNELFIVEGDSAGGSAK	4	0.28378	3	1.253	0.99	0.757	1.306	1.654
Q8DTT6	84	C	Uncharacterized protein	SMU_1237c	1	2.50174e-08	68.044	ELSDTVQQANWGVVC(1)R	3	-0.47853	1	1.136	0.947	0.917	1.032	1.239
Q8DTT8	352	C	tRNA modification GTPase MnmE	mnmE	1	1.67617e-10	69.081	TDLPEQIETDQLPEDC(1)IK	3	-0.19608	1	1.14	0.932	0.927	1.006	1.23
Q8DTV0	24	C	Dihydroorotate dehydrogenase	pyrDB	1	0.000113709	42.068	NPIIPASGC(1)FGFGQEYAK	3	0.65183	1	1.139	0.936	0.925	1.012	1.231
Q8DTV1	155	C	Orotidine 5'-phosphate decarboxylase	pyrF	1	2.19963e-15	78.708	TAEAGLDGVVC(1)SAHEVEAIK	3	0.23845	1	0.981	1.104	0.915	1.206	1.072
Q8DTV9	201	C	Dihydroorotase	pyrC	1	6.66474e-05	48.323	IC(1)GATGVAEYSMIAR	3	-0.52535	1
Q8DTV9	414	C	Dihydroorotase	pyrC	1	1.05089e-05	81.017	YTIC(1)SGEVIYQA	2	0.21579	1	1.021	1.019	0.96	1.062	1.064
Q8DTX6	35	C	ATP-dependent 6-phosphofructokinase	pfkA	1	2.37191e-13	132.17	AISEGMEVC(1)GINR	3	-0.67523	2	1.013	1.042	0.946	1.101	1.07
Q8DTY0	493	C	Glutamine--fructose-6-phosphate aminotransferase [isomerizing]	glmS	1	2.45546e-12	102.39	EISYIQC(1)EGFAAGELK	2	-0.27555	3	0.931	0.906	1.163	0.779	0.801
Q8DTY0	2	C	Glutamine--fructose-6-phosphate aminotransferase [isomerizing]	glmS	1	0.000121889	68.625	C(1)GIVGVVGNR	2	1.0266	2	0.968	0.923	1.108	0.833	0.874
Q8DU15	163	C	tRNA pseudouridine synthase B	truB	1	2.90149e-07	60.489	TSDLVFEDEC(1)C(1)HFDFR	4	-0.17274	1	1.07	0.98	0.95	1.032	1.127
Q8DU15	164	C	tRNA pseudouridine synthase B	truB	1	2.90149e-07	60.489	TSDLVFEDEC(1)C(1)HFDFR	4	-0.17274	1	1.07	0.98	0.95	1.032	1.127
Q8DU17	13	C	Regulatory protein Spx	spxA	1	2.37118e-06	66.004	VTLFLSPSC(1)TSC(1)R	3	0.13067	2	1.054	0.992	0.954	1.04	1.105
Q8DU17	10	C	Regulatory protein Spx	spxA	1	2.37118e-06	66.004	VTLFLSPSC(1)TSC(1)R	3	0.13067	2	1.054	0.992	0.954	1.04	1.105
Q8DU25	203	C	Phosphate-specific transport system accessory protein PhoU	phoU	1	0.00033855	57.174	NIC(1)EWIVYLK	2	0.37553	1	0.838	1.011	1.151	0.878	0.728
Q8DU32	66	C	Uncharacterized protein	SMU_1125c	1	7.05748e-15	89.358	TLLDLGC(1)GYGPLGIALAK	3	-0.29133	1	0.997	0.975	1.027	0.949	0.971
Q8DU35	52	C	Cytidine deaminase	cdd	1	6.46197e-19	97.776	IYQGC(1)NIENASFGLTNC(1)GER	3	-0.32968	3	0.889	1.06	1.051	1.008	0.845
Q8DU35	88	C	Cytidine deaminase	cdd	1	8.58633e-16	83.395	DLEEIAIYGETQKPISPC(1)GAC(1)R	4	0.95478	1	0.914	1.116	0.97	1.15	0.942
Q8DU35	85	C	Cytidine deaminase	cdd	1	8.58633e-16	83.395	DLEEIAIYGETQKPISPC(1)GAC(1)R	4	0.95478	1	0.914	1.116	0.97	1.15	0.942
Q8DU35	40	C	Cytidine deaminase	cdd	1	6.46197e-19	97.776	IYQGC(1)NIENASFGLTNC(1)GER	3	-0.32968	3	0.889	1.06	1.051	1.008	0.845
Q8DU42	67	C	Uncharacterized protein	SMU_1112c	1	1.4943e-05	72.705	LTDSNYC(1)APPER	2	0.15696	2	1.023	1.014	0.963	1.052	1.063
Q8DU47	25	C	Uncharacterized protein	SMU_1106c	1	1.03866e-08	63.302	VQGWC(1)DSPLTDLGITQAK	3	0.12429	1	1.017	0.942	1.041	0.905	0.977
Q8DU68	27	C	Uncharacterized protein	SMU_1081c	1	3.35794e-10	114.72	C(1)LTITPNLDTYFR	3	-0.47016	2	0.722	1.172	1.107	1.059	0.652
Q8DU72	353	C	Putative phosphoglucomutase	pgm	1	1.51207e-08	107.09	TAGSLPTNAALC(1)K	2	0.041046	4	0.929	1.054	1.017	1.036	0.913
Q8DU81	158	C	GMP synthase [glutamine-hydrolyzing]	guaA	1	5.67151e-11	118.08	SSDC(1)PYAAIENVEK	2	0.33107	1	1.089	0.94	0.971	0.967	1.121
Q8DU81	197	C	GMP synthase [glutamine-hydrolyzing]	guaA	1	0.000554239	83.753	NFAFNVC(1)K	2	0.1008	3	0.995	1.123	0.882	1.273	1.129
Q8DU81	252	C	GMP synthase [glutamine-hydrolyzing]	guaA	1	2.75473e-14	89.484	AIGDQLTC(1)IFVDHGLLR	3	-0.79505	1	1.171	0.92	0.909	1.013	1.289
Q8DU90	112	C	Putative glutamine amidotransferase	SMU_1054	1	0.00486059	52.636	PIFSVC(1)R	2	-0.11949	1
Q8DU91	178	C	Redox-sensing transcriptional repressor Rex	rex	1	1.35502e-05	57.434	GILC(1)FSPVHLSLPK	3	-0.33335	1	1.039	1.052	0.909	1.157	1.143
Q8DU92	12	C	Uncharacterized protein	SMU_1052	1	0.000353254	78.149	TIQLPDC(1)K	2	0.42393	1	1	1.008	0.992	1.017	1.008
Q8DUA3	182	C	Putative oxidoreductase, short-chain dehydrogenase/reductase	SMU_1040c	1	4.38315e-15	93.753	VTNIEPGLC(1)GSTEFSTIR	3	0.55405	1	1.081	0.957	0.962	0.995	1.124
Q8DUD3	697	C	DNA topoisomerase 1	topA	1	6.52595e-06	81.552	QVVC(1)SNEEC(1)DYK	3	2.0955	2	1.028	1.089	0.883	1.233	1.164
Q8DUD3	630	C	DNA topoisomerase 1	topA	1	0.000199525	58.592	EIGVIC(1)PIC(1)QK	3	-0.96259	2	0.953	1.149	0.899	1.278	1.06
Q8DUD3	633	C	DNA topoisomerase 1	topA	1	0.000199525	58.592	EIGVIC(1)PIC(1)QK	3	-0.96259	2	0.953	1.149	0.899	1.278	1.06
Q8DUD3	610	C	DNA topoisomerase 1	topA	1	3.00967e-08	85.536	FYAC(1)SNFPDC(1)HNTK	3	0.5303	3	1.042	1.058	0.9	1.176	1.159
Q8DUD3	652	C	DNA topoisomerase 1	topA	1	0.0100586	43.066	IFYGC(1)DR	2	-0.29506	1	1.083	0.995	0.923	1.078	1.173
Q8DUD3	692	C	DNA topoisomerase 1	topA	1	6.52595e-06	81.552	QVVC(1)SNEEC(1)DYK	3	2.0955	2	1.028	1.089	0.883	1.233	1.164
Q8DUD3	616	C	DNA topoisomerase 1	topA	1	3.00967e-08	85.536	FYAC(1)SNFPDC(1)HNTK	3	0.5303	3	1.042	1.058	0.9	1.176	1.159
Q8DUD3	658	C	DNA topoisomerase 1	topA	1	0.000772212	42.095	YPDC(1)DFTSWNKPIGR	3	2.4514	1	0.997	1.082	0.921	1.176	1.083
Q8DUE5	279	C	4-hydroxy-tetrahydrodipicolinate synthase	dapA	1	9.27832e-05	61.11	LPLVAC(1)TDEEAR	3	-0.4439	1	0.981	0.986	1.032	0.955	0.951
Q8DUG5	330	C	Homoserine dehydrogenase	SMU_965	1	0.000181776	74.439	C(1)FNEFIR	2	0.099715	3	0.889	1.025	1.086	0.944	0.818
Q8DUI5	111	C	Putative hydroxymethylglutaryl-CoA synthase	SMU_943c	1	1.71877e-08	96.82	EAC(1)YSATAALNYAK	2	0.1022	2	0.746	1.128	1.126	1.001	0.663
Q8DUI7	65	C	Uncharacterized protein	SMU_941c	1	1.10128e-06	62.861	NLYNDFVTC(1)MNTDER	3	-0.019914	1	1.024	1.047	0.93	1.126	1.101
Q8DUI9	308	C	Isopentenyl-diphosphate delta-isomerase	fni	1	4.86372e-05	49.595	LIMC(1)ALNC(1)QTIAELR	4	-1.0178	1	1.024	0.988	0.988	0.999	1.036
Q8DUI9	304	C	Isopentenyl-diphosphate delta-isomerase	fni	1	4.86372e-05	49.595	LIMC(1)ALNC(1)QTIAELR	4	-1.0178	1	1.024	0.988	0.988	0.999	1.036
Q8DUJ0	203	C	Putative phosphomevalonate kinase	SMU_938	1	0.00319519	40.475	IAC(1)DFLVGWTK	3	-0.21054	1	0.929	1.099	0.972	1.131	0.956
Q8DUJ0	301	C	Putative phosphomevalonate kinase	SMU_938	1	2.49751e-05	46.892	SSGSGGGDC(1)GIALSFK	3	0.31534	1	1.034	1.021	0.944	1.082	1.095
Q8DUJ1	191	C	Putative mevalonate diphosphate decarboxylase	SMU_937	1	2.73207e-24	135.09	C(1)SETSTNFADWIAQSEK	3	0.22709	1	1.026	0.925	1.049	0.881	0.978
Q8DUK1	191	C	Uncharacterized protein	SMU_926	1	5.95622e-12	96.208	C(1)ADELASC(1)DLSMQTIR	4	-0.19627	2	0.913	0.937	1.151	0.814	0.793
Q8DUK1	184	C	Uncharacterized protein	SMU_926	1	5.95622e-12	96.208	C(1)ADELASC(1)DLSMQTIR	4	-0.19627	2	0.913	0.937	1.151	0.814	0.793
Q8DUK3	58	C	Thiol peroxidase	tpx	1	1.92798e-16	104.88	VISVVPSIDTGVC(1)DAQTR	3	0.071342	3	0.979	1.213	0.808	1.501	1.211
Q8DUK7	131	C	7-cyano-7-deazaguanine synthase	queC	1	9.42783e-17	107.98	DIVTGVC(1)QTDFSGYPDC(1)R	3	-0.087459	2	0.914	1.109	0.977	1.135	0.935
Q8DUK7	121	C	7-cyano-7-deazaguanine synthase	queC	1	9.42783e-17	107.98	DIVTGVC(1)QTDFSGYPDC(1)R	3	-0.087459	2	0.914	1.109	0.977	1.135	0.935
Q8DUL2	148	C	Glutamate dehydrogenase	SMU_913	1	2.28556e-14	144.57	FC(1)QSFMTELSK	2	-0.28887	2	0.964	1.103	0.933	1.182	1.033
Q8DUL2	322	C	Glutamate dehydrogenase	SMU_913	1	6.71208e-09	56.719	ADLAFPC(1)ATQNELNEADAK	3	-1.0822	1	0.674	1.287	1.04	1.238	0.648
Q8DUM2	417	C	Type I restriction enzyme R Protein	SMU_897	1	0.000605506	50.354	QC(1)VLIYDEC(1)HR	4	-1.5593	1
Q8DUM2	771	C	Type I restriction enzyme R Protein	SMU_897	1	0.000319833	52.576	GYQEVC(1)QEILEK	3	-0.1265	1	0.918	1.249	0.833	1.498	1.101
Q8DUM2	410	C	Type I restriction enzyme R Protein	SMU_897	1	0.000605506	50.354	QC(1)VLIYDEC(1)HR	4	-1.5593	1
Q8DUM7	363	C	Type I restriction-modification system DNA methylase	hsdM	1	9.14964e-05	63.624	AAIVC(1)FPGIFYR	2	0.67779	2	0.881	1.152	0.967	1.191	0.911
Q8DUM7	234	C	Type I restriction-modification system DNA methylase	hsdM	1	2.55807e-05	46.68	VYDPTC(1)GSGSLLLQMK	3	0.52754	1	1.025	1.03	0.945	1.09	1.085
Q8DUP4	76	C	Carbamoyl-phosphate synthase small chain	carA	1	4.21576e-05	100.69	DDYESIKPTC(1)K	2	-0.2011	2	1.036	1.072	0.892	1.201	1.161
Q8DUS2	91	C	Putative glycosyltransferase	rgpE	1	0.00255417	40.475	C(1)DGDDYWIDPFK	3	-0.46279	1	1.008	1.071	0.921	1.163	1.095
Q8DUV7	102	C	Shikimate kinase	aroK	1	0.000719844	88.37	ADFETLC(1)K	2	0.24217	1	0.959	1.026	1.015	1.01	0.945
Q8DUW7	27	C	Uncharacterized protein	SMU_774	1	0.000435283	40.278	C(1)FPDFDMANINQAYIR	3	0.96677	1
Q8DUX4	268	C	Putative protease	SMU_761	1	3.10433e-05	62.035	SIHYVSTVTNC(1)YK	3	-1.0445	1	0.986	1.161	0.852	1.362	1.157
Q8DUY6	158	C	Uncharacterized protein	SMU_743	1	5.60744e-12	97.235	VVIVC(1)DADFLDQQIEK	3	0.66384	1	0.905	1.154	0.941	1.226	0.961
Q8DV07	139	C	Putative peptidoglycan branched peptide synthesis protein MurM	murM	1	1.62385e-34	145.48	HLGC(1)EWLGQTSDMGETIQPR	3	-0.37412	2	0.921	1.117	0.962	1.161	0.958
Q8DV08	72	C	Putative peptidoglycan branched peptide synthesis protein alanine adding enzyme beta-lactam resistance factor MurN	murN	1	1.0486e-05	94.122	YFEINC(1)GPVVTR	2	0.00093606	3	0.911	1.032	1.057	0.977	0.863
Q8DV33	978	C	Putative ATP-binding protein	SMU_683	1	7.18827e-06	49.595	GVAALYQNEWIEPILC(1)K	3	-1.4613	1	1.161	0.882	0.956	0.923	1.214
Q8DV42	717	C	Ribonucleoside-diphosphate reductase	SMU_668c	1	3.13311e-15	81.157	TFTDDGDEVGANEC(1)ESC(1)VI	4	0.28424	3	1.04	1.004	0.956	1.05	1.088
Q8DV42	714	C	Ribonucleoside-diphosphate reductase	SMU_668c	1	3.13311e-15	81.157	TFTDDGDEVGANEC(1)ESC(1)VI	4	0.28424	3	1.04	1.004	0.956	1.05	1.088
Q8DV84	156	C	Uncharacterized protein	SMU_621c	1	0.000131828	57.885	HEIATNLEEIC(1)K	3	-1.044	1
Q8DV96	449	C	UDP-N-acetylmuramoyl-tripeptide--D-alanyl-D-alanine ligase	murF	1	0.000472695	83.456	LAQVVEC(1)LEG	2	0.035887	1	0.976	1.036	0.987	1.05	0.989
Q8DVB2	129	C	Putative hemolysin	SMU_583	1	0.000972954	48.284	VC(1)SMEQYNFR	3	-0.33342	1
Q8DVD0	6	C	ATP-dependent protease ClpE	clpE	1	0.000131525	75.311	MLC(1)QNC(1)K	3	0.56037	1	0.895	1.16	0.945	1.228	0.947
Q8DVD0	32	C	ATP-dependent protease ClpE	clpE	1	1.08425e-08	106.16	QIDLC(1)QNC(1)YQIMK	3	-0.075017	1	0.892	1.127	0.981	1.149	0.909
Q8DVD0	3	C	ATP-dependent protease ClpE	clpE	1	0.000131525	75.311	MLC(1)QNC(1)K	3	0.56037	1	0.895	1.16	0.945	1.228	0.947
Q8DVD0	29	C	ATP-dependent protease ClpE	clpE	1	1.08425e-08	106.16	QIDLC(1)QNC(1)YQIMK	3	-0.075017	1	0.892	1.127	0.981	1.149	0.909
Q8DVD3	124	C	Isoleucine--tRNA ligase	ileS	1	2.20172e-05	68.676	EIDLADYLDMC(1)R	3	0.47635	1
Q8DVD7	136	C	Cell division protein SepF	sepF	1	0.000104851	81.017	C(1)LDFIDGASK	2	-0.01742	3	0.989	1.033	0.978	1.057	1.011
Q8DVE3	260	C	UDP-N-acetylmuramoylalanine--D-glutamate ligase	murD	1	9.03686e-09	75.911	EKVDGAYLDGQMLC(1)FK	3	0.56117	1	0.877	1.08	1.042	1.037	0.842
Q8DVE8	184	C	Putative glucose kinase	glk	1	1.0809e-07	77.776	GC(1)LETVASATGVVR	2	0.39415	1	1.062	0.886	1.052	0.842	1.009
Q8DVG3	105	C	Uncharacterized protein	SMU_527	1	1.42247e-07	59.359	HGVNVISTC(1)EEAIYPWTTSPSETNR	4	0.16398	1	0.879	1.12	1.001	1.119	0.878
Q8DVG4	91	C	Putative transcriptional regulator	SMU_526c	1	0.00270563	54.611	QC(1)LLFEK	3	-0.58462	1
Q8DVH0	276	C	Uncharacterized protein	SMU_520	1	0.00047955	76.221	LLAENLIC(1)K	2	-0.36651	2	1.077	1.011	0.912	1.108	1.181
Q8DVJ7	140	C	Putative hydrolase	SMU_488	1	8.97679e-08	58.246	ALVPVYGFC(1)PVEPDFYK	3	0.2739	1	0.949	1.104	0.947	1.165	1.001
Q8DVK8	127	C	S-ribosylhomocysteine lyase	luxS	1	6.4483e-09	101.32	DVPGTTIESC(1)GNYK	2	-0.43785	2	0.922	0.995	1.082	0.919	0.852
Q8DVK8	77	C	S-ribosylhomocysteine lyase	luxS	1	0.000544844	43.761	IDGMIDC(1)SPFGC(1)R	3	-0.88274	1	0.917	0.988	1.096	0.901	0.836
Q8DVK8	82	C	S-ribosylhomocysteine lyase	luxS	1	0.000544844	43.761	IDGMIDC(1)SPFGC(1)R	3	-0.88274	1	0.917	0.988	1.096	0.901	0.836
Q8DVL5	69	C	Cysteine aminopeptidase C	pepC	1	2.90655e-05	96.171	C(1)WMFAALNTFR	3	-0.4505	1	0.916	0.969	1.115	0.869	0.821
Q8DVL6	462	C	Nicotinate phosphoribosyltransferase	SMU_464	1	5.64401e-18	91.317	VLNPQDYPVDLAC(1)DVWQNK	3	-0.068353	1	0.963	1.17	0.866	1.35	1.112
Q8DVL6	224	C	Nicotinate phosphoribosyltransferase	SMU_464	1	1.35228e-07	89.231	DC(1)VFLVDTYDTLR	3	-0.25594	1	0.896	1.05	1.054	0.996	0.85
Q8DVL7	130	C	Thioredoxin reductase	trxB	1	3.61022e-07	75.683	GVSYC(1)AVC(1)DGAFFR	3	-0.12231	2	1.008	1.043	0.948	1.1	1.063
Q8DVL7	133	C	Thioredoxin reductase	trxB	1	3.61022e-07	75.683	GVSYC(1)AVC(1)DGAFFR	3	-0.12231	2	1.008	1.043	0.948	1.1	1.063
Q8DVM9	152	C	Gamma-glutamyl phosphate reductase	proA	1	6.90309e-06	62.68	DAIC(1)SNTALVNVIR	3	0.16943	1	0.923	1.09	0.987	1.105	0.936
Q8DVN0	238	C	Glutamate 5-kinase	proB	1	0.000211598	61.958	SAQIIFDC(1)DR	2	-1.838	1	1.023	0.995	0.982	1.014	1.042
Q8DVR7	79	C	DNA polymerase IV	dinB	1	0.00344223	43.808	C(1)PQAIFIR	3	1.1432	1
Q8DVU7	163	C	Ribonuclease J	rnj	1	0.00789361	41.188	VVC(1)TGDFK	2	-0.23377	1	0.978	0.993	1.029	0.965	0.95
Q8DVU9	209	C	Glutamine synthetase type 1 glutamate--ammonia ligase	glnA	1	0.00042264	94.692	YADVLTAC(1)DK	2	0.35182	1	0.762	1.053	1.185	0.888	0.643
Q8DVV3	157	C	Glyceraldehyde-3-phosphate dehydrogenase	gapC	1	2.29643e-06	45.137	TIVFNTNHDVLDGTETVISGASC(1)TTNC(1)LAPMAK	4	-0.4639	2	0.944	0.983	1.074	0.915	0.879
Q8DVV3	153	C	Glyceraldehyde-3-phosphate dehydrogenase	gapC	1	2.29643e-06	45.137	TIVFNTNHDVLDGTETVISGASC(1)TTNC(1)LAPMAK	4	-0.4639	2	0.944	0.983	1.074	0.915	0.879
Q8DVV6	88	C	Purine operon repressor	purR	1	0.000854763	93.598	TVAQELC(1)QR	2	0.014363	1	1.018	1.059	0.924	1.146	1.101
Q8DVW0	66	C	Ribulose-phosphate 3-epimerase	SMU_352	1	2.34564e-08	90.707	LVFDC(1)HLMVVNPER	3	0.19075	4	0.963	1.082	0.955	1.134	1.009
Q8DVY2	26	C	DNA repair protein RadA	radA	1	0.000136494	47.774	TTFVC(1)QEC(1)GYNSPK	3	-0.13655	1	0.783	1.063	1.154	0.922	0.678
Q8DVY2	23	C	DNA repair protein RadA	radA	1	0.000136494	47.774	TTFVC(1)QEC(1)GYNSPK	3	-0.13655	1	0.783	1.063	1.154	0.922	0.678
Q8DVY2	355	C	DNA repair protein RadA	radA	1	5.81595e-06	70.089	C(1)GLLLQNQDAYLK	3	1.1298	1	1.095	0.986	0.919	1.072	1.192
Q8DVZ0	8	C	Uncharacterized protein	SMU_303	1	0.0011311	42.425	LTTLGC(1)WGAYPYK	3	-0.50465	2	0.931	1.12	0.949	1.181	0.98
Q8DVZ0	139	C	Uncharacterized protein	SMU_303	1	6.60302e-05	66.92	TVHPVVC(1)YAIR	2	-1.3369	2	0.844	1.187	0.969	1.224	0.871
Q8DVZ0	258	C	Uncharacterized protein	SMU_303	1	3.66255e-05	99.919	SWQIGNC(1)	2	-0.92688	1	0.845	1.145	1.01	1.134	0.837
Q8DVZ2	34	C	Uncharacterized protein	SMU_301	1	0.00166947	42.317	LSDAWLC(1)AGTLR	3	-0.55273	1	0.714	1.185	1.102	1.075	0.648
Q8DVZ3	271	C	Queuine tRNA-ribosyltransferase	tgt	1	9.27832e-05	61.11	GVDMFDC(1)VLPTR	3	-0.78463	1	1.029	1.184	0.786	1.506	1.309
Q8DVZ4	125	C	Uncharacterized protein	SMU_298	1	0.000131425	64.906	FAGC(1)DQIVMNK	2	-0.29063	1	0.902	1.101	0.997	1.104	0.905
Q8DW05	639	C	Putative ABC transporter, ATP-binding protein ComA	SMU_286	1	0.000536413	71.501	AC(1)EIAEIR	2	0.2781	2	1.06	0.976	0.964	1.012	1.099
Q8DW05	61	C	Putative ABC transporter, ATP-binding protein ComA	SMU_286	1	0.000725717	49.448	DC(1)GPAVLASVAK	2	0.14515	1
Q8DW15	283	C	Glutathione biosynthesis bifunctional protein GshAB	gshAB	1	0.00076653	50.353	C(1)FDLNPFNNR	3	0.31179	1	0.748	1.188	1.063	1.118	0.704
Q8DW29	127	C	Putative nitrogen fixation-like protein, NifU	nifU	1	0.000260786	80.755	C(1)STLAWNALK	3	-0.38297	2	0.936	1.123	0.94	1.194	0.996
Q8DW42	306	C	L-threonine dehydratase	ilvA	1	1.28785e-10	91.076	TIVC(1)IISGGNNDINR	2	-0.092334	3	0.943	1.062	0.995	1.067	0.947
Q8DW42	87	C	L-threonine dehydratase	ilvA	1	1.13347e-40	148.75	GVVC(1)ASAGNHAQGVAYTC(1)NEMK	5	0.030086	3	0.858	1.158	0.985	1.175	0.871
Q8DW42	73	C	L-threonine dehydratase	ilvA	1	1.13347e-40	148.75	GVVC(1)ASAGNHAQGVAYTC(1)NEMK	5	0.030086	3	0.858	1.158	0.985	1.175	0.871
Q8DW43	251	C	Ketol-acid reductoisomerase (NADP(+))	ilvC	1	1.76638e-26	145.43	QSC(1)SNTAEFGDFVTGPR	4	-0.25351	4	0.788	1.032	1.18	0.875	0.668
Q8DW48	175	C	Uncharacterized protein	SMU_227c	1	6.72189e-12	138.78	IYQDYC(1)QK	2	-0.69143	1	0.989	1.051	0.96	1.095	1.03
Q8DW83	108	C	tRNA-dihydrouridine synthase	SMU_187c	1	6.75102e-05	52.576	TDLVDINMGC(1)PVNK	3	-0.46461	1
Q8DW88	802	C	Putative oxidoreductase possible fumarate reductase	SMU_180	1	3.87268e-05	70.056	IAAETAVTEC(1)C(1)	3	-0.5553	1	0.85	1.129	1.02	1.107	0.833
Q8DW88	803	C	Putative oxidoreductase possible fumarate reductase	SMU_180	1	3.87268e-05	70.056	IAAETAVTEC(1)C(1)	3	-0.5553	1	0.85	1.129	1.02	1.107	0.833
Q8DWA9	176	C	Cysteine--tRNA ligase	cysS	1	2.64374e-10	69.485	VDAESDC(1)KEDPLDFALWK	3	0.17536	1	1.231	0.887	0.882	1.006	1.396
Q8DWB9	826	C	Aldehyde-alcohol dehydrogenase	adhE	1	4.3432e-17	141	GKDDAELVEALC(1)AR	4	-0.47633	6	0.719	0.934	1.347	0.693	0.534
Q8DWB9	317	C	Aldehyde-alcohol dehydrogenase	adhE	1	3.87595e-15	134.04	WIC(1)EQAGVTLPEGK	2	-0.16657	2	0.758	0.915	1.326	0.69	0.572
Q8DWB9	156	C	Aldehyde-alcohol dehydrogenase	adhE	1	3.77935e-12	109.79	C(1)SAHAAQILYDAAVK	3	-0.19997	5	0.825	0.883	1.292	0.683	0.639
Q8DWB9	868	C	Aldehyde-alcohol dehydrogenase	adhE	1	1.21388e-14	119.92	LASLAYDDQC(1)TPANPR	4	-0.32803	4	0.714	0.8	1.486	0.539	0.481
Q8DWC2	131	C	Peptide deformylase	def	1	1.95162e-31	124.69	IIAHSVQDAALADGEGC(1)LSVDR	3	0.20449	1	1.082	0.995	0.923	1.078	1.172
Q8DWC7	390	C	Malolactic enzyme	mleS	1	0.000859478	40.137	EVVEAMC(1)ENTERPVIFPISNPTK	3	-0.23044	1	0.879	1.446	0.675	2.141	1.302
Q8DWD3	132	C	Lipoate--protein ligase	lplA	1	0.000181951	63.076	FC(1)GNAQAYYK	2	0.19722	1	0.891	1.041	1.068	0.975	0.835
Q8DWE0	1279	C	DNA polymerase III PolC-type	polC	1	3.43298e-05	54.402	ENNVPDWYIESC(1)GK	3	-0.44747	1	0.968	1	1.032	0.969	0.939
Q8DWE1	5	C	50S ribosomal protein L28	rpmB	1	0.000647367	65.676	VC(1)YFTGR	2	-0.61517	2	1.125	0.912	0.963	0.948	1.168
Q8DWE2	109	C	S-(hydroxymethyl)glutathione dehydrogenase	adh	1	0.00448375	44.98	TNLC(1)SAVR	2	-0.23645	1	0.925	1.065	1.01	1.054	0.915
Q8DWG0	235	C	Fructose-1,6-biphosphate aldolase	fbaA	1	5.75612e-64	208.43	VNVNTEC(1)QIAFANATR	2	-1.3369	6	0.719	1.149	1.132	1.015	0.635
Q8DWG1	438	C	CTP synthase	pyrG	1	0.0073662	42.474	LGLYPC(1)K	3	-0.15958	1	0.792	0.975	1.233	0.79	0.642
Q8DWH0	108	C	Putative phosphomethylpyrimidine kinase	thiD	1	1.67948e-08	72.898	VHDDLPVVLDPVLVC(1)K	4	-0.11014	1	1.244	0.99	0.766	1.292	1.624
Q8DWH9	290	C	Putative threonine synthase	thrC	1	1.96687e-08	70.197	LIC(1)ASNENNVLTDFFK	3	0.17626	1	0.982	0.972	1.046	0.929	0.939
Q8DWI3	133	C	Uncharacterized protein	SMU_65	1	0.000686685	66.799	GC(1)QTWLK	2	0.31218	1	1.06	1.036	0.904	1.146	1.172
Q8DWI7	88	C	DNA alkylation repair enzyme	SMU_60	1	6.01012e-05	66.267	EFQYAAC(1)DYLR	3	-0.047919	1	0.99	0.996	1.014	0.982	0.977
Q8DWL6	198	C	Phosphoribosylaminoimidazole-succinocarboxamide synthase	purC	1	4.48663e-05	59.227	IILADEFSPDNC(1)R	3	-0.57181	2	0.946	1.069	0.985	1.085	0.96
Q8DWM2	163	C	Ribose-phosphate pyrophosphokinase 1	prs1	1	4.0986e-15	79.92	GMC(1)GSDYVVVSPDHGGVTR	3	-0.50334	1	0.805	0.911	1.284	0.71	0.627
Q8DWM8	145	C	Hypoxanthine-guanine phosphoribosyltransferase	hpt	1	2.08188e-09	122.7	VVDIDADYVC(1)YK	2	0.13894	4	1	0.973	1.027	0.947	0.973
Q8KST1	27	C	Trehalose PTS enzyme II	treA	1	4.35014e-08	117.2	ENVSAVTHC(1)ATR	2	-0.00053781	1	0.902	1.086	1.012	1.073	0.891
Q93D97	415	C	Putative ABC transporter ATP-binding protein SMU_1934c	sdcBA	1	0.000463158	66.692	TC(1)GLYEFR	3	-0.0018589	1	0.812	1.032	1.156	0.893	0.702
Q93DA6	128	C	RmpF	rmpF	1	2.15214e-28	116.6	DIPC(1)YGTTHADTFYGAIPC(1)AR	3	0.21627	3	0.998	1.054	0.948	1.112	1.053
Q93DA6	113	C	RmpF	rmpF	1	2.15214e-28	116.6	DIPC(1)YGTTHADTFYGAIPC(1)AR	3	0.21627	3	0.998	1.054	0.948	1.112	1.053
Q93DB0	39	C	PTS ascorbate transporter subunit IIB	rmpB	1	3.17364e-06	49.036	QLGVSDIESASC(1)SVGEAK	3	0.11068	1	0.972	1.003	1.025	0.979	0.948
Q9AIP7	37	C	Deoxyribose-phosphate aldolase	deoC	1	6.1069e-09	57.616	TYNFASVC(1)INPTWVSYAAK	3	-0.91369	2	0.93	0.968	1.102	0.878	0.844
Q9AIP7	58	C	Deoxyribose-phosphate aldolase	deoC	1	6.79665e-12	81.346	VC(1)TVIGFPLGATTSAVK	3	0.4533	1	0.929	1.167	0.904	1.292	1.028
Q9F681	12	C	Cation transporter	A6J86_008760	1	0.000225285	55.806	C(1)QGC(1)ADNVTK	3	-0.19522	1	1.003	1.08	0.917	1.178	1.093
Q9F681	15	C	Cation transporter	A6J86_008760	1	0.000225285	55.806	C(1)QGC(1)ADNVTK	3	-0.19522	1	1.003	1.08	0.917	1.178	1.093
Q9F683	35	C	CopY	---	1	0.000140856	102.52	TYC(1)WSASTIK	2	-0.26508	1	1.105	0.902	0.993	0.908	1.112
Q9KIJ2	123	C	Metal-dependent transcriptional regulator	sloR	1	5.46222e-06	46.925	VC(1)PHGGTIPQHGQPLVER	4	0.15121	1	0.865	1.11	1.025	1.083	0.844
Q9KIJ3	204	C	Metal ABC transporter substrate-binding lipoprotein	sloC	1	0.000298073	58.699	MIVTSEGC(1)FK	2	-0.00068556	2	0.987	1.09	0.923	1.182	1.07
