# Supplementary material for: S-glutathionylation proteome profiling reveals a crucial role of a thioredoxin-like protein in interspecies competition and cariogenecity of Streptococcus mutans
Source: PLoS Pathog. 2020 Jul 27;16(7):e1008774. doi: 10.1371/journal.ppat.1008774 (PMC7410335; doi:10.1371/journal.ppat.1008774)
Supplement: S2 Table — (XLSX) [file ppat.1008774.s005.xlsx]

## Sheet: Sheet1
Category	Protein accession	Position	Amino acid	Protein description	Gene name	Modified sequence
Cytoplasmic	A0A0E2EPD0	68	C	Glutamate--cysteine ligase (Fragment)	SMU82_04738	YDQDGC(1)PVQLIDR
	A0A0E2EPK9	162	C	23S rRNA (Uracil-5-)-methyltransferase RumA	SMU82_04211	VC(1)QLLDDYNIPVYDER
	A0A0E2EPN3	147	C	TetR/AcrR family transcriptional regulator	SMU82_03621	C(1)LLYYSDQAANPSFK
	A0A0E2EQM5	17	C	Uncharacterized protein	SMU82_02671	TYEEFC(1)K
	A0A0E2ER69	180	C	Thymidine kinase	tdk	GNQIQIGGNETYIPVC(1)R
	A0A0E2ER69	146	C	Thymidine kinase	tdk	TIC(1)QFC(1)SK
	A0A0E2ER69	143	C	Thymidine kinase	tdk	TIC(1)QFC(1)SK
	A0A0E2ERH3	396	C	Putative O-acetylhomoserine sulfhydrylase	SMU82_01290	AC(1)GIEPEQIR
	A0A0E2ERJ5	446	C	Dihydrolipoyl dehydrogenase (Fragment)	SMU82_03601	YTPAAVYTHPEVAMC(1)GITEEQAR
	A0A0E2ERJ5	138	C	Dihydrolipoyl dehydrogenase (Fragment)	SMU82_03601	SEFGGTC(1)LNK
	A0A0E2ERP6	36	C	Carbonic anhydrase	SMU82_01657	VAIVTC(1)MDSR
	A0A0E2ESB4	220	C	Glycerol dehydrogenase	gldA	TLFADGLQALAAC(1)EAK
	A0A0E2EYF5	221	C	Tellurite resistance protein TehB	SMU82_08350	HTAIGGYNLIVC(1)AMDTK
	A0A0E2EYF5	230	C	Tellurite resistance protein TehB	SMU82_08350	SYPC(1)PIPFPFTFK
	A0A127TSU2	181	C	Threonine--tRNA ligase	thrS	QGEYVDLC(1)R
	A0A127TTM4	276	C	Dipeptidase	ATM98_05805	SFFLPWC(1)QKPYR
	A0A127TTN4	42	C	Sugar ABC transporter ATP-binding protein	ATM98_05695	EFIVFVGPSGC(1)GK
	A0A2J9QCL3	85	C	Pyridoxal phosphate-dependent aminotransferase	A6J86_002545	AIMQYC(1)QLK
	A0A2J9QDK6	430	C	3-isopropylmalate dehydratase large subunit	leuC	THLC(1)SPAMAAAAAIAGR
	A0A2J9QDV0	64	C	Transcriptional regulator	A6J86_005050	EC(1)GIIYVR
	A0A2J9QE99	140	C	Glycine betaine/L-proline ABC transporter ATP-binding protein	A6J86_005845	GVPKEEC(1)IELAER
	A0A2J9QEV4	242	C	ATP-dependent DNA helicase	pcrA	NIC(1)VVGDADQSIYGWR
	A0A2J9QGE6	188	C	50S ribosomal protein L2	rplB	MVLGTC(1)R
	D6P881	124	C	DnaJ (Fragment)	dnaJ	PGTSPVTC(1)SK
	D6P881	127	C	DnaJ (Fragment)	dnaJ	C(1)HGSGVINMDTQTPLGMMR
	D6P881	153	C	DnaJ (Fragment)	dnaJ	QVTC(1)DVC(1)HGTGQEIK
	D6P881	150	C	DnaJ (Fragment)	dnaJ	QVTC(1)DVC(1)HGTGQEIK
	J3A153	16	C	ATP-dependent Clp protease ATP-binding subunit ClpX	clpX	TNDVTVHC(1)SFC(1)GK
	J3A153	13	C	ATP-dependent Clp protease ATP-binding subunit ClpX	clpX	TNDVTVHC(1)SFC(1)GK
	J3A220	64	C	Adenine phosphoribosyltransferase	apt	GFIVGC(1)PVAYELGVGFAPVR
	J3A4N9	284	C	Glutathione biosynthesis bifunctional protein GshAB	gshAB	C(1)FDLNPFDNR
	J3AK55	301	C	Glucose-1-phosphate adenylyltransferase	glgC	DSLVVDGC(1)FVSGK
	J3JPR8	126	C	Dipeptidase PepV	D822_03874	GPTIAC(1)YYGLK
	O66265	165	C	Alkyl hydroperoxidase	ahpC	QHPGEVC(1)PAK
	O68575	165	C	Pyruvate formate-lyase-activating enzyme	act	TILAC(1)AR
	O68575	37	C	Pyruvate formate-lyase-activating enzyme	act	FVVFMQGC(1)QMR
	O82876	190	C	ABC-transporter	rgpDc	C(1)NDYFLER
	O82876	339	C	ABC-transporter	rgpDc	VFYEC(1)HLK
	P05428	53	C	Methylenetetrahydrofolate--tRNA-(uracil-5-)-methyltransferase TrmFO	trmFO	TSNFAELVC(1)SNSFR
	P05428	338	C	Methylenetetrahydrofolate--tRNA-(uracil-5-)-methyltransferase TrmFO	trmFO	NSYIDSPNLLAPTFATC(1)K
	P10539	243	C	Aspartate-semialdehyde dehydrogenase	asd	KIMEEPELPVSATC(1)VR
	P26283	74	C	L-lactate dehydrogenase	ldh	YEDC(1)ADADLVVITAGAPQKPGETR
	P45595	560	C	Phosphoenolpyruvate-protein phosphotransferase	ptsI	ALTEC(1)ATMEEVLELEK
	P66308	27	C	50S ribosomal protein L36	rpmJ	VMVIC(1)PTNPK
	P66308	11	C	50S ribosomal protein L36	rpmJ	VRPSVKPIC(1)EYC(1)K
	P66308	14	C	50S ribosomal protein L36	rpmJ	VRPSVKPIC(1)EYC(1)K
	P72484	128	C	Triosephosphate isomerase	tpiA	MTPILC(1)C(1)GESLETYEAGK
	P72484	127	C	Triosephosphate isomerase	tpiA	MTPILC(1)C(1)GESLETYEAGK
	P72484	188	C	Triosephosphate isomerase	tpiA	SADANIADDIC(1)GVVR
	P95780	188	C	dTDP-glucose 4,6-dehydratase	rmlB	ATISNC(1)SNNYGPYQHIEK
	P95803	288	C	D-alanine--D-alanine ligase	ddl	C(1)DFFLTEDGK
	Q02419	92	C	Protein PhnA	phnA	LVEGDHNIDC(1)K
	Q07211	180	C	Fructokinase	scrK	GC(1)LEGLAAGPSLEAR
	Q07211	17	C	Fructokinase	scrK	FVC(1)AVGDENFQILEK
	Q54469	481	C	NADH oxidase	---	DGATNIPAIFAAGDC(1)TDSAYK
	Q54469	337	C	NADH oxidase	---	GVTYC(1)PHC(1)DGPLFTDK
	Q54469	340	C	NADH oxidase	---	GVTYC(1)PHC(1)DGPLFTDK
	Q59931	360	C	NADP-dependent glyceraldehyde-3-phosphate dehydrogenase	gapN	EGNLIC(1)PILFDK
	Q59934	382	C	Formate acetyltransferase	pfl	HYC(1)MSMSHK
	Q59939	13	C	Citrate synthase	citZ	DMIAC(1)DTR
	Q8CM14	162	C	Putative ABC transporter ATP-binding protein	SMU_1348c	NPLLLLC(1)DEPTGALDYETGK
	Q8CWW2	283	C	Histidine--tRNA ligase	hisS	SELTLC(1)AGGR
	Q8CWW8	145	C	Malonyl CoA-acyl carrier protein transacylase	fabD	LIEEIC(1)QK
	Q8CWY6	227	C	Glycine--tRNA ligase alpha subunit	glyQ	C(1)LEGSLVHPAYDYILK
	Q8CWY8	112	C	NADPH-dependent glutamate synthase (Small subunit)	gltB	VC(1)PAPC(1)EK
	Q8CWY8	309	C	NADPH-dependent glutamate synthase (Small subunit)	gltB	HVLVIGGGDTGNDC(1)IGTAVR
	Q8CWY8	108	C	NADPH-dependent glutamate synthase (Small subunit)	gltB	VC(1)PAPC(1)EK
	Q8CWY8	429	C	NADPH-dependent glutamate synthase (Small subunit)	gltB	VEC(1)VYDDYSTR
	Q8CWY9	190	C	Glutamate synthase (Large subunit)	gltA	TFAADELFIC(1)SLSSK
	Q8CWY9	1012	C	Glutamate synthase (Large subunit)	gltA	LVSSTGVGTIATGC(1)VK
	Q8CWY9	285	C	Glutamate synthase (Large subunit)	gltA	LENC(1)LEYLYR
	Q8CWZ0	272	C	Argininosuccinate synthase	argG	EIYEC(1)PGAVTLLTAHK
	Q8CWZ3	237	C	33 kDa chaperonin	hslO	VLVEEDLQFTC(1)DC(1)SR
	Q8CWZ3	235	C	33 kDa chaperonin	hslO	VLVEEDLQFTC(1)DC(1)SR
	Q8DRR1	177	C	Tryptophan--tRNA ligase	trpS	TNC(1)LVEPEGIYPK
	Q8DRR2	310	C	Inosine-5'-monophosphate dehydrogenase	guaB	VGIGPGSIC(1)TTR
	Q8DRT8	263	C	Putative succinate semialdehyde dehydrogenase	SMU_2127	LYNAGQVC(1)TSSK
	Q8DRT8	160	C	Putative succinate semialdehyde dehydrogenase	SMU_2127	HASIC(1)PASAQAFENLVK
	Q8DRU3	82	C	Uncharacterized protein	SMU_2121c	INEIANYDIIEFC(1)PTK
	Q8DRU8	36	C	Putative osmoprotectant amino acid ABC transporter, ATP-binding protein	opuCa	IMAGEFVC(1)LIGTSGSGK
	Q8DRX0	610	C	DNA mismatch repair protein MutL	mutL	NLLIQLSQC(1)K
	Q8DRX2	66	C	Putative competence-damage inducible protein	cinA	SDLIVLC(1)GGLGPTEDDLTK
	Q8DRX2	117	C	Putative competence-damage inducible protein	cinA	TPNNEC(1)QAQIIAGSQPLSNK
	Q8DRY2	625	C	Putative anaerobic ribonucleoside-triphosphate reductase	nrdD	DYPDAGATGGFIHYC(1)EYPVLQQNPK
	Q8DS07	38	C	Putative stringent response protein, ppGpp synthetase	relA	ALDYATEC(1)HSGQFR
	Q8DS07	610	C	Putative stringent response protein, ppGpp synthetase	relA	C(1)C(1)NPVPGDPIEGYITK
	Q8DS07	609	C	Putative stringent response protein, ppGpp synthetase	relA	C(1)C(1)NPVPGDPIEGYITK
	Q8DS46	519	C	DNA-directed RNA polymerase subunit beta	rpoB	MC(1)PIETPEGPNIGLINNLSSYGHLNK
	Q8DS46	884	C	DNA-directed RNA polymerase subunit beta	rpoB	VPHGGDGVVC(1)DVK
	Q8DS47	356	C	DNA-directed RNA polymerase subunit beta'	rpoC	MYQC(1)GVPR
	Q8DS47	60	C	DNA-directed RNA polymerase subunit beta'	rpoC	DWEC(1)AC(1)GK
	Q8DS47	62	C	DNA-directed RNA polymerase subunit beta'	rpoC	DWEC(1)AC(1)GK
	Q8DS61	124	C	Pyrroline-5-carboxylate reductase	proC	ILQSSTAIC(1)R
	Q8DS62	238	C	Putative glutamyl-aminopeptidase endo-1,4-beta-glucanase	pepA	FKPDIFLAVDC(1)SPAGDVYDNQGK
	Q8DS62	289	C	Putative glutamyl-aminopeptidase endo-1,4-beta-glucanase	pepA	YQYYC(1)AK
	Q8DS65	171	C	Phenylalanine--tRNA ligase beta subunit	SMU_1970c	SFGMLC(1)SPR
	Q8DS74	27	C	Putative PTS system, mannose-specific IIB component	SMU_1960c	EYPC(1)DGLIAVNDAAAK
	Q8DS84	115	C	Uncharacterized protein	SMU_1945	LTSTPLSLC(1)NYVQQGIIDNNIK
	Q8DSB7	352	C	Serine--tRNA ligase	serS	EISSC(1)SNTEDFQAR
	Q8DSB7	322	C	Serine--tRNA ligase	serS	VITLC(1)TGDMGFSAAK
	Q8DSD3	38	C	Putative alcohol dehydrogenase	SMU_1867c	AC(1)VC(1)GSDLWSYR
	Q8DSD3	36	C	Putative alcohol dehydrogenase	SMU_1867c	AC(1)VC(1)GSDLWSYR
	Q8DSF0	507	C	Protein translocase subunit SecA	secA	ELGGLC(1)VIGTER
	Q8DSF4	356	C	Alanine racemase	alr	ETINYEVLC(1)LISDR
	Q8DSF4	63	C	Alanine racemase	alr	QVDGFC(1)VSNLDEALELR
	Q8DSI7	139	C	Uncharacterized protein	SMU_1798c	IVYVADYIEC(1)NR
	Q8DSI9	43	C	Uncharacterized protein	SMU_1795c	LLELAC(1)GTGIQSIR
	Q8DSJ5	38	C	Putative bacterocin transport accessory protein, Bta	SMU_1788c	STC(1)PYC(1)QR
	Q8DSJ5	100	C	Putative bacterocin transport accessory protein, Bta	SMU_1788c	VVC(1)DSSLSQEAIADFIAQ
	Q8DSJ5	41	C	Putative bacterocin transport accessory protein, Bta	SMU_1788c	STC(1)PYC(1)QR
	Q8DSJ9	298	C	Proline--tRNA ligase	proS	IETPNC(1)K
	Q8DSJ9	425	C	Proline--tRNA ligase	proS	EVC(1)EGEASPDGR
	Q8DSK2	154	C	Regulatory protein RecX	recX	DFDFSSIC(1)IK
	Q8DSK8	92	C	Uncharacterized protein	SMU_1773c	IVVQISC(1)TC(1)ENQK
	Q8DSK8	276	C	Uncharacterized protein	SMU_1773c	SNVESFEC(1)NDK
	Q8DSK8	94	C	Uncharacterized protein	SMU_1773c	IVVQISC(1)TC(1)ENQK
	Q8DSL1	501	C	Valine--tRNA ligase	valS	MIFQSLEFTGC(1)R
	Q8DSL6	734	C	Uncharacterized protein	SMU_1764c	LLILEELC(1)K
	Q8DSN4	294	C	Putative trans-2-enoyl-ACP reductase	SMU_1742c	EETC(1)EEILK
	Q8DSN6	164	C	3-oxoacyl-[acyl-carrier-protein] synthase 2	fabF	SITTAC(1)ASANDAIGEAFR
	Q8DSN6	264	C	3-oxoacyl-[acyl-carrier-protein] synthase 2	fabF	ILAEVVGYGSNC(1)DAYHMTTPTPDGSGAAK
	Q8DSN9	95	C	Putative acetyl-CoA carboxylase biotin carboxylase subunit	accC	FATMC(1)EEMR
	Q8DSN9	338	C	Putative acetyl-CoA carboxylase biotin carboxylase subunit	accC	DIVISGHAIEC(1)R
	Q8DSQ3	74	C	Putative diaminopimelate decarboxylase	SMU_1721c	ILQEEGC(1)GVDC(1)ATDVELK
	Q8DSQ3	70	C	Putative diaminopimelate decarboxylase	SMU_1721c	ILQEEGC(1)GVDC(1)ATDVELK
	Q8DSQ7	139	C	Phosphoesterase	SMU_1716c	GEINEC(1)LYAK
	Q8DSR3	164	C	Putative potassium uptake system protein TrkA	trkA	IVDGNNLC(1)QMSLNQFR
	Q8DST2	99	C	UDP-N-acetylmuramoyl-L-alanyl-D-glutamate--L-lysine ligase	murE	NAMC(1)LIAK
	Q8DST6	159	C	Uracil phosphoribosyltransferase	upp	FVC(1)LVSAPEGLK
	Q8DSU9	103	C	Initiation-control protein YabA	SMU_1660c	ENNEDC(1)AFC(1)MELLYR
	Q8DSU9	100	C	Initiation-control protein YabA	SMU_1660c	ENNEDC(1)AFC(1)MELLYR
	Q8DSV6	283	C	Putative D-3-phosphoglycerate dehydrogenase	serA	KGITVFPHVGGSTEEAELNC(1)AIMAGK
	Q8DSW8	31	C	Methionine--tRNA ligase	metS	LHIGSAYTTIAC(1)DVLAR
	Q8DSY4	45	C	Peptide methionine sulfoxide reductase MsrA	msrA	SGYTGGHVVNPTYEQVC(1)SK
	Q8DSY9	130	C	Uncharacterized protein	SMU_1615c	SLNPEC(1)LDDIVDDSWTPAVTR
	Q8DSY9	32	C	Uncharacterized protein	SMU_1615c	GVTVEQANC(1)FPVADTAPQIK
	Q8DSZ8	7	C	Putative lactoylglutathione lyase	lguL	FLHTC(1)IR
	Q8DT15	103	C	Uncharacterized protein	SMU_1582c	HDNYISC(1)DSAAMSEIVIPMVK
	Q8DT15	79	C	Uncharacterized protein	SMU_1582c	GVC(1)GQAAAK
	Q8DT24	116	C	UDP-N-acetylglucosamine 1-carboxyvinyltransferase 2	murA2	AVVGLPGGC(1)DLGPRPIDLHLK
	Q8DT38	261	C	Methionine aminopeptidase	ampM	TLDGGLSC(1)QYEHQFVITK
	Q8DT55	239	C	Alpha-1,4 glucan phosphorylase	phsG	LWDVEIPEEC(1)ELNYPTLESR
	Q8DT79	254	C	Uncharacterized protein	SMU_1487	VWTHNC(1)R
	Q8DT82	437	C	Uncharacterized protein	SMU_1484c	LLNESEC(1)TL
	Q8DT90	149	C	Ribonuclease Z	rnz	LDHTIFC(1)VGYR
	Q8DTC3	315	C	Putative UDP-N-acetylmuramyl tripeptide synthetase MurC	murC2	SC(1)TLVLIK
	Q8DTE3	600	C	CRISPR-associated endonuclease Cas9	cas9	VFNASYGTYHDLC(1)K
	Q8DTE9	97	C	Putative transcriptional regulator	SMU_1398	VLDFC(1)YQQSK
	Q8DTF3	288	C	Elongation factor 4	lepA	VGDTVTLADC(1)PAEAPLHGYK
	Q8DTF5	97	C	Putative acetyltransferase	SMU_1392c	TLFIDDLC(1)VSK
	Q8DTF8	324	C	Uncharacterized protein	pckA	YFVAVQNC(1)GAALDK
	Q8DTF8	236	C	Uncharacterized protein	pckA	YVAC(1)HGGLK
	Q8DTG7	63	C	Uncharacterized protein	SMU_1377c	NKPGVVLC(1)GSMEELR
	Q8DTG7	28	C	Uncharacterized protein	SMU_1377c	GEGGVIVC(1)PTK
	Q8DTG7	229	C	Uncharacterized protein	SMU_1377c	SVEPC(1)PVVIR
	Q8DTH8	88	C	Putative transcriptional regulator (TetR family)	SMU_1361c	LC(1)QALALC(1)QK
	Q8DTH8	94	C	Putative transcriptional regulator (TetR family)	SMU_1361c	LC(1)QALALC(1)QK
	Q8DTH8	61	C	Putative transcriptional regulator (TetR family)	SMU_1361c	ESLVDLC(1)VNK
	Q8DTJ1	210	C	Putative thioesterase BacT	bacT	C(1)SISLFK
	Q8DTJ1	230	C	Putative thioesterase BacT	bacT	GGHFYIDDNIASLC(1)NQIK
	Q8DTJ2	6	C	Putative peptide synthetase	SMU_1345c	MLIQC(1)LNETILR
	Q8DTJ2	315	C	Putative peptide synthetase	SMU_1345c	ENC(1)IYPVYGLAENTVAAC(1)LPK
	Q8DTJ2	244	C	Putative peptide synthetase	SMU_1345c	INIVSC(1)PNFASK
	Q8DTJ2	115	C	Putative peptide synthetase	SMU_1345c	QC(1)ENIVLK
	Q8DTJ2	300	C	Putative peptide synthetase	SMU_1345c	ENC(1)IYPVYGLAENTVAAC(1)LPK
	Q8DTJ3	392	C	Putative malonyl-CoA acyl-carrier-protein transacylase	SMU_1344c	FDEC(1)YYTFK
	Q8DTJ3	178	C	Putative malonyl-CoA acyl-carrier-protein transacylase	SMU_1344c	HC(1)VEEFISYLASK
	Q8DTJ4	84	C	Putative polyketide synthase	SMU_1343c	C(1)LEALDDAGISK
	Q8DTJ4	324	C	Putative polyketide synthase	SMU_1343c	QFC(1)GIGSVK
	Q8DTJ4	173	C	Putative polyketide synthase	SMU_1343c	GPAVLIDTAC(1)SSSLVAISEAC(1)K
	Q8DTJ4	181	C	Putative polyketide synthase	SMU_1343c	EC(1)DMAIAGGIR
	Q8DTJ4	544	C	Putative polyketide synthase	SMU_1343c	VLTDLENLATNFC(1)K
	Q8DTJ4	194	C	Putative polyketide synthase	SMU_1343c	ISFC(1)PETSSEK
	Q8DTJ4	162	C	Putative polyketide synthase	SMU_1343c	GPAVLIDTAC(1)SSSLVAISEAC(1)K
	Q8DTJ5	2423	C	Putative bacitracin synthetase 1 BacA	bacA1	IFTC(1)YTK
	Q8DTJ5	1958	C	Putative bacitracin synthetase 1 BacA	bacA1	ILIEDFC(1)SYYGQLR
	Q8DTJ5	1649	C	Putative bacitracin synthetase 1 BacA	bacA1	NC(1)LVSLQNK
	Q8DTJ5	1033	C	Putative bacitracin synthetase 1 BacA	bacA1	DIC(1)IGVPVTNR
	Q8DTJ6	32	C	Putative gramicidin S synthetase	SMU_1341c	DIYGENVETVTC(1)K
	Q8DTJ6	407	C	Putative gramicidin S synthetase	SMU_1341c	C(1)QYSLSK
	Q8DTJ7	1439	C	Putative surfactin synthetase	bacA2	LTSQGYMEFC(1)GR
	Q8DTJ7	1074	C	Putative surfactin synthetase	bacA2	IAIAC(1)DEENISFEQLNMR
	Q8DTJ7	114	C	Putative surfactin synthetase	bacA2	KEYILNDC(1)R
	Q8DTJ7	611	C	Putative surfactin synthetase	bacA2	ADNYDC(1)SPTQSR
	Q8DTL4	253	C	Uncharacterized protein	SMU_1321c	LGEQC(1)VEAFNVK
	Q8DTM7	255	C	Nucleotide-binding protein SMU_1306c	SMU_1306c	SVLTIAIGC(1)TGGQHR
	Q8DTN9	99	C	Putative flavodoxin	flaW	IYGVVGSGDTFYDYFC(1)K
	Q8DTP2	20	C	Putative chorismate mutase	SMU_1291c	SQIDDVDKELVQC(1)LER
	Q8DTQ1	63	C	Uncharacterized protein	SMU_1278c	ESTDTAISYFVPNC(1)PAFR
	Q8DTQ2	421	C	DNA gyrase subunit B	gyrB	LADC(1)SSNDPIQNELFIVEGDSAGGSAK
	Q8DTT6	84	C	Uncharacterized protein	SMU_1237c	ELSDTVQQANWGVVC(1)R
	Q8DTT8	352	C	tRNA modification GTPase MnmE	mnmE	TDLPEQIETDQLPEDC(1)IK
	Q8DTV0	24	C	Dihydroorotate dehydrogenase	pyrDB	NPIIPASGC(1)FGFGQEYAK
	Q8DTV1	155	C	Orotidine 5'-phosphate decarboxylase	pyrF	TAEAGLDGVVC(1)SAHEVEAIK
	Q8DTV9	201	C	Dihydroorotase	pyrC	IC(1)GATGVAEYSMIAR
	Q8DTV9	414	C	Dihydroorotase	pyrC	YTIC(1)SGEVIYQA
	Q8DTX6	35	C	ATP-dependent 6-phosphofructokinase	pfkA	AISEGMEVC(1)GINR
	Q8DTY0	493	C	Glutamine--fructose-6-phosphate aminotransferase [isomerizing]	glmS	EISYIQC(1)EGFAAGELK
	Q8DTY0	2	C	Glutamine--fructose-6-phosphate aminotransferase [isomerizing]	glmS	C(1)GIVGVVGNR
	Q8DU15	163	C	tRNA pseudouridine synthase B	truB	TSDLVFEDEC(1)C(1)HFDFR
	Q8DU15	164	C	tRNA pseudouridine synthase B	truB	TSDLVFEDEC(1)C(1)HFDFR
	Q8DU17	13	C	Regulatory protein Spx	spxA	VTLFLSPSC(1)TSC(1)R
	Q8DU17	10	C	Regulatory protein Spx	spxA	VTLFLSPSC(1)TSC(1)R
	Q8DU25	203	C	Phosphate-specific transport system accessory protein PhoU	phoU	NIC(1)EWIVYLK
	Q8DU32	66	C	Uncharacterized protein	SMU_1125c	TLLDLGC(1)GYGPLGIALAK
	Q8DU35	52	C	Cytidine deaminase	cdd	IYQGC(1)NIENASFGLTNC(1)GER
	Q8DU35	88	C	Cytidine deaminase	cdd	DLEEIAIYGETQKPISPC(1)GAC(1)R
	Q8DU35	85	C	Cytidine deaminase	cdd	DLEEIAIYGETQKPISPC(1)GAC(1)R
	Q8DU35	40	C	Cytidine deaminase	cdd	IYQGC(1)NIENASFGLTNC(1)GER
	Q8DU42	67	C	Uncharacterized protein	SMU_1112c	LTDSNYC(1)APPER
	Q8DU47	25	C	Uncharacterized protein	SMU_1106c	VQGWC(1)DSPLTDLGITQAK
	Q8DU68	27	C	Uncharacterized protein	SMU_1081c	C(1)LTITPNLDTYFR
	Q8DU72	353	C	Putative phosphoglucomutase	pgm	TAGSLPTNAALC(1)K
	Q8DU81	158	C	GMP synthase [glutamine-hydrolyzing]	guaA	SSDC(1)PYAAIENVEK
	Q8DU81	197	C	GMP synthase [glutamine-hydrolyzing]	guaA	NFAFNVC(1)K
	Q8DU81	252	C	GMP synthase [glutamine-hydrolyzing]	guaA	AIGDQLTC(1)IFVDHGLLR
	Q8DU90	112	C	Putative glutamine amidotransferase	SMU_1054	PIFSVC(1)R
	Q8DU92	12	C	Uncharacterized protein	SMU_1052	TIQLPDC(1)K
	Q8DUA3	182	C	Putative oxidoreductase, short-chain dehydrogenase/reductase	SMU_1040c	VTNIEPGLC(1)GSTEFSTIR
	Q8DUD3	697	C	DNA topoisomerase 1	topA	QVVC(1)SNEEC(1)DYK
	Q8DUD3	630	C	DNA topoisomerase 1	topA	EIGVIC(1)PIC(1)QK
	Q8DUD3	633	C	DNA topoisomerase 1	topA	EIGVIC(1)PIC(1)QK
	Q8DUD3	610	C	DNA topoisomerase 1	topA	FYAC(1)SNFPDC(1)HNTK
	Q8DUD3	652	C	DNA topoisomerase 1	topA	IFYGC(1)DR
	Q8DUD3	692	C	DNA topoisomerase 1	topA	QVVC(1)SNEEC(1)DYK
	Q8DUD3	616	C	DNA topoisomerase 1	topA	FYAC(1)SNFPDC(1)HNTK
	Q8DUD3	658	C	DNA topoisomerase 1	topA	YPDC(1)DFTSWNKPIGR
	Q8DUE5	279	C	4-hydroxy-tetrahydrodipicolinate synthase	dapA	LPLVAC(1)TDEEAR
	Q8DUG5	330	C	Homoserine dehydrogenase	SMU_965	C(1)FNEFIR
	Q8DUI5	111	C	Putative hydroxymethylglutaryl-CoA synthase	SMU_943c	EAC(1)YSATAALNYAK
	Q8DUI7	65	C	Uncharacterized protein	SMU_941c	NLYNDFVTC(1)MNTDER
	Q8DUI9	308	C	Isopentenyl-diphosphate delta-isomerase	fni	LIMC(1)ALNC(1)QTIAELR
	Q8DUI9	304	C	Isopentenyl-diphosphate delta-isomerase	fni	LIMC(1)ALNC(1)QTIAELR
	Q8DUK1	191	C	Uncharacterized protein	SMU_926	C(1)ADELASC(1)DLSMQTIR
	Q8DUK1	184	C	Uncharacterized protein	SMU_926	C(1)ADELASC(1)DLSMQTIR
	Q8DUK3	58	C	Thiol peroxidase	tpx	VISVVPSIDTGVC(1)DAQTR
	Q8DUK7	131	C	7-cyano-7-deazaguanine synthase	queC	DIVTGVC(1)QTDFSGYPDC(1)R
	Q8DUK7	121	C	7-cyano-7-deazaguanine synthase	queC	DIVTGVC(1)QTDFSGYPDC(1)R
	Q8DUL2	148	C	Glutamate dehydrogenase	SMU_913	FC(1)QSFMTELSK
	Q8DUL2	322	C	Glutamate dehydrogenase	SMU_913	ADLAFPC(1)ATQNELNEADAK
	Q8DUM2	417	C	Type I restriction enzyme R Protein	SMU_897	QC(1)VLIYDEC(1)HR
	Q8DUM2	771	C	Type I restriction enzyme R Protein	SMU_897	GYQEVC(1)QEILEK
	Q8DUM2	410	C	Type I restriction enzyme R Protein	SMU_897	QC(1)VLIYDEC(1)HR
	Q8DUM7	363	C	Type I restriction-modification system DNA methylase	hsdM	AAIVC(1)FPGIFYR
	Q8DUM7	234	C	Type I restriction-modification system DNA methylase	hsdM	VYDPTC(1)GSGSLLLQMK
	Q8DUP4	76	C	Carbamoyl-phosphate synthase small chain	carA	DDYESIKPTC(1)K
	Q8DUS2	91	C	Putative glycosyltransferase	rgpE	C(1)DGDDYWIDPFK
	Q8DUV7	102	C	Shikimate kinase	aroK	ADFETLC(1)K
	Q8DUW7	27	C	Uncharacterized protein	SMU_774	C(1)FPDFDMANINQAYIR
	Q8DUX4	268	C	Putative protease	SMU_761	SIHYVSTVTNC(1)YK
	Q8DUY6	158	C	Uncharacterized protein	SMU_743	VVIVC(1)DADFLDQQIEK
	Q8DV07	139	C	Putative peptidoglycan branched peptide synthesis protein MurM	murM	HLGC(1)EWLGQTSDMGETIQPR
	Q8DV08	72	C	Putative peptidoglycan branched peptide synthesis protein alanine adding enzyme beta-lactam resistance factor MurN	murN	YFEINC(1)GPVVTR
	Q8DV42	717	C	Ribonucleoside-diphosphate reductase	SMU_668c	TFTDDGDEVGANEC(1)ESC(1)VI
	Q8DV42	714	C	Ribonucleoside-diphosphate reductase	SMU_668c	TFTDDGDEVGANEC(1)ESC(1)VI
	Q8DV84	156	C	Uncharacterized protein	SMU_621c	HEIATNLEEIC(1)K
	Q8DV96	449	C	UDP-N-acetylmuramoyl-tripeptide--D-alanyl-D-alanine ligase	murF	LAQVVEC(1)LEG
	Q8DVB2	129	C	Putative hemolysin	SMU_583	VC(1)SMEQYNFR
	Q8DVD0	6	C	ATP-dependent protease ClpE	clpE	MLC(1)QNC(1)K
	Q8DVD0	32	C	ATP-dependent protease ClpE	clpE	QIDLC(1)QNC(1)YQIMK
	Q8DVD0	3	C	ATP-dependent protease ClpE	clpE	MLC(1)QNC(1)K
	Q8DVD0	29	C	ATP-dependent protease ClpE	clpE	QIDLC(1)QNC(1)YQIMK
	Q8DVD3	124	C	Isoleucine--tRNA ligase	ileS	EIDLADYLDMC(1)R
	Q8DVD7	136	C	Cell division protein SepF	sepF	C(1)LDFIDGASK
	Q8DVE3	260	C	UDP-N-acetylmuramoylalanine--D-glutamate ligase	murD	EKVDGAYLDGQMLC(1)FK
	Q8DVE8	184	C	Putative glucose kinase	glk	GC(1)LETVASATGVVR
	Q8DVG3	105	C	Uncharacterized protein	SMU_527	HGVNVISTC(1)EEAIYPWTTSPSETNR
	Q8DVG4	91	C	Putative transcriptional regulator	SMU_526c	QC(1)LLFEK
	Q8DVH0	276	C	Uncharacterized protein	SMU_520	LLAENLIC(1)K
	Q8DVJ7	140	C	Putative hydrolase	SMU_488	ALVPVYGFC(1)PVEPDFYK
	Q8DVK8	127	C	S-ribosylhomocysteine lyase	luxS	DVPGTTIESC(1)GNYK
	Q8DVK8	77	C	S-ribosylhomocysteine lyase	luxS	IDGMIDC(1)SPFGC(1)R
	Q8DVK8	82	C	S-ribosylhomocysteine lyase	luxS	IDGMIDC(1)SPFGC(1)R
	Q8DVL5	69	C	Cysteine aminopeptidase C	pepC	C(1)WMFAALNTFR
	Q8DVL6	462	C	Nicotinate phosphoribosyltransferase	SMU_464	VLNPQDYPVDLAC(1)DVWQNK
	Q8DVL6	224	C	Nicotinate phosphoribosyltransferase	SMU_464	DC(1)VFLVDTYDTLR
	Q8DVL7	130	C	Thioredoxin reductase	trxB	GVSYC(1)AVC(1)DGAFFR
	Q8DVL7	133	C	Thioredoxin reductase	trxB	GVSYC(1)AVC(1)DGAFFR
	Q8DVM9	152	C	Gamma-glutamyl phosphate reductase	proA	DAIC(1)SNTALVNVIR
	Q8DVR7	79	C	DNA polymerase IV	dinB	C(1)PQAIFIR
	Q8DVU7	163	C	Ribonuclease J	rnj	VVC(1)TGDFK
	Q8DVU9	209	C	Glutamine synthetase type 1 glutamate--ammonia ligase	glnA	YADVLTAC(1)DK
	Q8DVV3	157	C	Glyceraldehyde-3-phosphate dehydrogenase	gapC	TIVFNTNHDVLDGTETVISGASC(1)TTNC(1)LAPMAK
	Q8DVV3	153	C	Glyceraldehyde-3-phosphate dehydrogenase	gapC	TIVFNTNHDVLDGTETVISGASC(1)TTNC(1)LAPMAK
	Q8DVW0	66	C	Ribulose-phosphate 3-epimerase	SMU_352	LVFDC(1)HLMVVNPER
	Q8DVY2	26	C	DNA repair protein RadA	radA	TTFVC(1)QEC(1)GYNSPK
	Q8DVY2	23	C	DNA repair protein RadA	radA	TTFVC(1)QEC(1)GYNSPK
	Q8DVY2	355	C	DNA repair protein RadA	radA	C(1)GLLLQNQDAYLK
	Q8DVZ0	8	C	Uncharacterized protein	SMU_303	LTTLGC(1)WGAYPYK
	Q8DVZ0	139	C	Uncharacterized protein	SMU_303	TVHPVVC(1)YAIR
	Q8DVZ0	258	C	Uncharacterized protein	SMU_303	SWQIGNC(1)
	Q8DVZ2	34	C	Uncharacterized protein	SMU_301	LSDAWLC(1)AGTLR
	Q8DVZ3	271	C	Queuine tRNA-ribosyltransferase	tgt	GVDMFDC(1)VLPTR
	Q8DVZ4	125	C	Uncharacterized protein	SMU_298	FAGC(1)DQIVMNK
	Q8DW15	283	C	Glutathione biosynthesis bifunctional protein GshAB	gshAB	C(1)FDLNPFNNR
	Q8DW29	127	C	Putative nitrogen fixation-like protein, NifU	nifU	C(1)STLAWNALK
	Q8DW42	306	C	L-threonine dehydratase	ilvA	TIVC(1)IISGGNNDINR
	Q8DW42	87	C	L-threonine dehydratase	ilvA	GVVC(1)ASAGNHAQGVAYTC(1)NEMK
	Q8DW42	73	C	L-threonine dehydratase	ilvA	GVVC(1)ASAGNHAQGVAYTC(1)NEMK
	Q8DW43	251	C	Ketol-acid reductoisomerase (NADP(+))	ilvC	QSC(1)SNTAEFGDFVTGPR
	Q8DW83	108	C	tRNA-dihydrouridine synthase	SMU_187c	TDLVDINMGC(1)PVNK
	Q8DW88	802	C	Putative oxidoreductase possible fumarate reductase	SMU_180	IAAETAVTEC(1)C(1)
	Q8DW88	803	C	Putative oxidoreductase possible fumarate reductase	SMU_180	IAAETAVTEC(1)C(1)
	Q8DWA9	176	C	Cysteine--tRNA ligase	cysS	VDAESDC(1)KEDPLDFALWK
	Q8DWB9	826	C	Aldehyde-alcohol dehydrogenase	adhE	GKDDAELVEALC(1)AR
	Q8DWB9	317	C	Aldehyde-alcohol dehydrogenase	adhE	WIC(1)EQAGVTLPEGK
	Q8DWB9	156	C	Aldehyde-alcohol dehydrogenase	adhE	C(1)SAHAAQILYDAAVK
	Q8DWB9	868	C	Aldehyde-alcohol dehydrogenase	adhE	LASLAYDDQC(1)TPANPR
	Q8DWC2	131	C	Peptide deformylase	def	IIAHSVQDAALADGEGC(1)LSVDR
	Q8DWC7	390	C	Malolactic enzyme	mleS	EVVEAMC(1)ENTERPVIFPISNPTK
	Q8DWD3	132	C	Lipoate--protein ligase	lplA	FC(1)GNAQAYYK
	Q8DWE0	1279	C	DNA polymerase III PolC-type	polC	ENNVPDWYIESC(1)GK
	Q8DWE2	109	C	S-(hydroxymethyl)glutathione dehydrogenase	adh	TNLC(1)SAVR
	Q8DWG0	235	C	Fructose-1,6-biphosphate aldolase	fbaA	VNVNTEC(1)QIAFANATR
	Q8DWG1	438	C	CTP synthase	pyrG	LGLYPC(1)K
	Q8DWH0	108	C	Putative phosphomethylpyrimidine kinase	thiD	VHDDLPVVLDPVLVC(1)K
	Q8DWH9	290	C	Putative threonine synthase	thrC	LIC(1)ASNENNVLTDFFK
	Q8DWI3	133	C	Uncharacterized protein	SMU_65	GC(1)QTWLK
	Q8DWI7	88	C	DNA alkylation repair enzyme	SMU_60	EFQYAAC(1)DYLR
	Q8DWL6	198	C	Phosphoribosylaminoimidazole-succinocarboxamide synthase	purC	IILADEFSPDNC(1)R
	Q8DWM8	145	C	Hypoxanthine-guanine phosphoribosyltransferase	hpt	VVDIDADYVC(1)YK
	Q93D97	415	C	Putative ABC transporter ATP-binding protein SMU_1934c	sdcBA	TC(1)GLYEFR
	Q93DA6	128	C	RmpF	rmpF	DIPC(1)YGTTHADTFYGAIPC(1)AR
	Q93DA6	113	C	RmpF	rmpF	DIPC(1)YGTTHADTFYGAIPC(1)AR
	Q93DB0	39	C	PTS ascorbate transporter subunit IIB	rmpB	QLGVSDIESASC(1)SVGEAK
	Q9AIP7	37	C	Deoxyribose-phosphate aldolase	deoC	TYNFASVC(1)INPTWVSYAAK
	Q9AIP7	58	C	Deoxyribose-phosphate aldolase	deoC	VC(1)TVIGFPLGATTSAVK
	Q9F681	12	C	Cation transporter	A6J86_008760	C(1)QGC(1)ADNVTK
	Q9F681	15	C	Cation transporter	A6J86_008760	C(1)QGC(1)ADNVTK
	Q9KIJ2	123	C	Metal-dependent transcriptional regulator	sloR	VC(1)PHGGTIPQHGQPLVER
Membrane	A0A0E2EQT1	113	C	Uncharacterized protein	SMU82_05202	NGEC(1)ETSAELLTR
	A0A127TR02	81	C	Acyl-phosphate glycerol 3-phosphate acyltransferase	ATM98_00940	MC(1)GAFPIDR
	P72482	259	C	Prolipoprotein diacylglyceryl transferase	lgt	NHAIPYYQC(1)
	Q8DS05	498	C	Putative PTS system, glucose-specific IIABC component	ptsG	ENISDVDAC(1)MTR
	Q8DT32	484	C	Putative cation-transporting P-type ATPase PacL	pacL	ETSELC(1)NK
	Q8DTC0	91	C	Putative glycosyltransferase	SMU_1434c	GDYIC(1)VYDADAMPEK
	Q8DTI9	36	C	Uncharacterized protein	SMU_1349	TNFSFSEIAEEAC(1)ISR
	Q8DU91	178	C	Redox-sensing transcriptional repressor Rex	rex	GILC(1)FSPVHLSLPK
	Q8DUJ0	203	C	Putative phosphomevalonate kinase	SMU_938	IAC(1)DFLVGWTK
	Q8DUJ0	301	C	Putative phosphomevalonate kinase	SMU_938	SSGSGGGDC(1)GIALSFK
	Q8DUJ1	191	C	Putative mevalonate diphosphate decarboxylase	SMU_937	C(1)SETSTNFADWIAQSEK
	Q8DVN0	238	C	Glutamate 5-kinase	proB	SAQIIFDC(1)DR
	Q8DVV6	88	C	Purine operon repressor	purR	TVAQELC(1)QR
	Q8DW05	639	C	Putative ABC transporter, ATP-binding protein ComA	SMU_286	AC(1)EIAEIR
	Q8DW05	61	C	Putative ABC transporter, ATP-binding protein ComA	SMU_286	DC(1)GPAVLASVAK
	Q8DW48	175	C	Uncharacterized protein	SMU_227c	IYQDYC(1)QK
	Q8DWM2	163	C	Ribose-phosphate pyrophosphokinase 1	prs1	GMC(1)GSDYVVVSPDHGGVTR
	Q8KST1	27	C	Trehalose PTS enzyme II	treA	ENVSAVTHC(1)ATR
	Q9F683	35	C	CopY	---	TYC(1)WSASTIK
	Q9KIJ3	204	C	Metal ABC transporter substrate-binding lipoprotein	sloC	MIVTSEGC(1)FK
Extracellular	A0A0E2ENT7	3	C	Dipeptidase	SMU82_08490	TC(1)TTILVGK
	A0A2J9QCD6	13	C	50S ribosomal protein L33	rpmG	ASLAC(1)VEC(1)GSR
	A0A2J9QCD6	10	C	50S ribosomal protein L33	rpmG	ASLAC(1)VEC(1)GSR
	P23504	19	C	Cell surface antigen I/II	spaP	TLC(1)GAVLGTVAAVSVAGQK
	Q8CVC4	197	C	Glucanase	SMU_1432c	YDGDYYYNAC(1)R
	Q8DV33	978	C	Putative ATP-binding protein	SMU_683	GVAALYQNEWIEPILC(1)K
	Q8DWE1	5	C	50S ribosomal protein L28	rpmB	VC(1)YFTGR
