# Supplementary material for: S-glutathionylation proteome profiling reveals a crucial role of a thioredoxin-like protein in interspecies competition and cariogenecity of Streptococcus mutans
Source: PLoS Pathog. 2020 Jul 27;16(7):e1008774. doi: 10.1371/journal.ppat.1008774 (PMC7410335; doi:10.1371/journal.ppat.1008774)
Supplement: S3 Table — (XLSX) [file ppat.1008774.s006.xlsx]

## Sheet: Sheet1
GO Terms Level 1	GO Terms Description	GO Terms Level	GO Terms ID	Mapping	Background	All Mapping	All Background	Fold Enrichment	Fisher' exact test P value	-log10(p value)	Related Protein
Cellular Component	cytoplasm	6	GO:0005737	62	1419	88	4054	2.01	8.11809e-12	11.09	Q8DV96 P45595 P72484 Q8DTT8 Q8DSW8 Q59939 P95803 Q8DS74 Q8DVM9 P05428 Q8DVD7 Q8DST2 Q8DUV7 Q8DS61 A0A2J9QEV4 P66308 Q8DVN0 A0A2J9QCD6 Q8DWA9 Q8DSK2 Q8DRR1 Q8DUI9 Q8DWM8 Q8DSJ9 Q8DU25 Q8DVU7 Q9AIP7 Q8DW48 Q8DUJ1 Q8DUE5 Q8DVE3 Q8DSL1 Q8DVL7 Q8DSF0 A0A2J9QGE6 Q8CWW2 Q8DVD3 P10539 Q8DTV0 Q8CWZ3 A0A0E2EYF5 Q8DTY0 Q8CWY6 J3A220 Q8DU91 Q8DVE8 Q8DSB7 Q8DWE0 Q8DWM2 Q8DU17 Q8DVU9 A0A0E2ER69 O68575 Q8DTX6 Q…
	intracellular part	5	GO:0044424	63	1524	88	4054	1.9	6.31008e-11	10.2	Q8DV96 P45595 P72484 Q8DTT8 Q8DSW8 Q59939 P95803 Q8DS74 Q8DVM9 P05428 Q8DVD7 Q8DST2 Q8DUV7 Q8DS61 A0A2J9QEV4 P66308 Q8DVN0 A0A2J9QCD6 Q8DWA9 Q8DSK2 Q8DRR1 Q8DUI9 Q8DWM8 Q8DSJ9 Q8DU25 Q8DVU7 Q9AIP7 Q8DW48 Q8DUJ1 Q8DUE5 Q8DVE3 Q8DSL1 Q8DVL7 Q8DSF0 A0A2J9QGE6 Q8CWW2 Q8DVD3 P10539 Q8DTV0 Q8CWZ3 A0A0E2EYF5 Q8DTY0 Q8CWY6 J3A220 Q8DU91 Q8DVE8 Q8DSB7 Q8DWE0 Q8DWM2 Q8DU17 Q8DVU9 A0A0E2ER69 O68575 Q8DTX6 Q…
	cell	2	GO:0005623	76	2311	88	4054	1.52	2.05702e-09	8.69	P72484 Q8DUK3 O66265 P95803 Q8DS74 Q8DVM9 Q8DS05 Q8DST2 Q8DVN0 Q8DWA9 Q8DSK2 P72482 Q8DWM8 Q8DSJ9 Q8DU25 Q8DVU7 A0A2J9QGE6 Q8DSF0 Q8DVD3 Q8DTV0 Q8CWZ3 Q8DTY0 Q8CWY6 J3A220 Q8DWE0 Q8DWM2 Q8DU17 A0A0E2ER69 Q8DUD3 Q8DT24 Q8DTQ2 Q8DV96 P45595 Q54469 Q8DTT8 Q8DSR3 Q8DSW8 Q59939 Q9KIJ3 P05428 Q8DVD7 Q8DUV7 Q93D97 A0A2J9QEV4 Q8DS61 P66308 A0A2J9QCD6 P23504 Q8DRR1 Q8DUI9 Q9AIP7 A0A0E2ERJ5 Q8DW48 Q8DUJ1 Q…
	intracellular	4	GO:0005622	63	1688	88	4054	1.72	8.80358e-09	8.06	Q8DV96 P45595 P72484 Q8DTT8 Q8DSW8 Q59939 P95803 Q8DS74 Q8DVM9 P05428 Q8DVD7 Q8DST2 Q8DUV7 Q8DS61 A0A2J9QEV4 P66308 Q8DVN0 A0A2J9QCD6 Q8DWA9 Q8DSK2 Q8DRR1 Q8DUI9 Q8DWM8 Q8DSJ9 Q8DU25 Q8DVU7 Q9AIP7 Q8DW48 Q8DUJ1 Q8DUE5 Q8DVE3 Q8DSL1 Q8DVL7 Q8DSF0 A0A2J9QGE6 Q8CWW2 Q8DVD3 P10539 Q8DTV0 Q8CWZ3 A0A0E2EYF5 Q8DTY0 Q8CWY6 J3A220 Q8DU91 Q8DVE8 Q8DSB7 Q8DWE0 Q8DWM2 Q8DU17 Q8DVU9 A0A0E2ER69 O68575 Q8DTX6 Q…
Molecular Function	metal ion binding	5	GO:0046872	58	819	211	6641	2.23	1.21572e-09	8.92	P45595 Q8DWG0 Q8DU35 Q8DTT8 Q9KIJ2 Q8DVW0 Q8DW15 P95803 Q8DSN9 Q8DWC2 Q9KIJ3 A0A0E2ESB4 Q8DUV7 Q8DVK8 J3JPR8 Q8DWA9 Q8DVH0 Q8DTV9 D6P881 Q8DUI9 Q8DU72 Q8DWM8 Q8DRR2 Q8DUK7 Q07211 Q8DVU7 Q8DWE2 Q8DSF0 Q8DT90 Q8DVD3 Q8DVY2 Q8DU42 Q8DTE3 Q8DT38 Q8DSZ8 Q8DWB9 J3A153 A0A0E2ERP6 Q8DWM2 Q8DS62 J3A4N9 Q8DT32 A0A0E2ER69 O68575 Q8DTX6 Q8DW43 Q8DUD3 Q8DSD3 Q8DWC7 Q8DWG1 Q8DTQ2 Q8DW29 Q8DVR7 Q8DVZ3 Q8DTL4 A0…
	cation binding	4	GO:0043169	58	838	211	6641	2.18	2.95028e-09	8.53	P45595 Q8DWG0 Q8DU35 Q8DTT8 Q9KIJ2 Q8DVW0 Q8DW15 P95803 Q8DSN9 Q8DWC2 Q9KIJ3 A0A0E2ESB4 Q8DUV7 Q8DVK8 J3JPR8 Q8DWA9 Q8DVH0 Q8DTV9 D6P881 Q8DUI9 Q8DU72 Q8DWM8 Q8DRR2 Q8DUK7 Q07211 Q8DVU7 Q8DWE2 Q8DSF0 Q8DT90 Q8DVD3 Q8DVY2 Q8DU42 Q8DTE3 Q8DT38 Q8DSZ8 Q8DWB9 J3A153 A0A0E2ERP6 Q8DWM2 Q8DS62 J3A4N9 Q8DT32 A0A0E2ER69 O68575 Q8DTX6 Q8DW43 Q8DUD3 Q8DSD3 Q8DWC7 Q8DWG1 Q8DTQ2 Q8DW29 Q8DVR7 Q8DVZ3 Q8DTL4 A0…
	ion binding	3	GO:0043167	110	2298	211	6641	1.51	8.33061e-08	7.08	Q8DUM2 J3AK55 Q8DWG0 Q8DTN9 Q8CM14 Q8DVW0 Q8DT55 P95803 Q8DSL6 Q8DSN9 Q8DST2 Q8DRU8 Q8DVK8 J3JPR8 Q8DUP4 Q8DVN0 Q8DWA9 Q8DRX0 Q8DV33 Q8DTV9 D6P881 Q8DU72 Q8DTF8 Q8DWM8 Q8DSJ9 Q8DTC3 Q8DVU7 Q8DWE2 Q8DSF0 Q8DV42 Q8DVD3 Q8DVY2 Q8DST6 Q8DU42 Q8CWY6 Q8DSZ8 A0A0E2ERP6 J3A4N9 Q8DWM2 A0A0E2ER69 Q8DS07 A0A0E2ERH3 Q8DW43 Q8DUD3 Q8DU81 Q8DW29 Q8DTQ2 O82876 Q8DVZ3 Q9F681 Q8DSQ7 Q8DV96 P45595 Q54469 Q8DU35 Q8…
	ligase activity	3	GO:0016874	29	329	211	6641	2.77	4.33909e-07	6.36	Q8DS65 Q8DWD3 Q8DV96 Q8DVE3 Q8DSL1 Q8DVL6 Q8CWW2 Q8DVD3 Q8DSW8 Q8DW15 Q8CWY6 P95803 Q8DSB7 Q8DU90 Q8DWL6 Q8DSN9 A0A0E2EPD0 J3A4N9 Q8DVU9 Q8DST2 Q8DUP4 Q8DWG1 Q8CWZ0 Q8DWA9 Q8DU81 Q8DRR1 A0A127TSU2 Q8DSJ9 Q8DUK7
	oxidoreductase activity	3	GO:0016491	37	570	211	6641	2.04	1.7774e-05	4.75	Q54469 Q8DUK3 O66265 Q8DVV3 Q8DVM9 Q8DRY2 Q8DUA3 P05428 A0A0E2ESB4 Q8DS61 Q8DSV6 Q8DUI9 Q8DSN4 Q8DRR2 A0A0E2ERJ5 Q8DWE2 Q8DW48 Q8DVL7 Q8CWY8 Q8DV42 Q8DTV0 P10539 Q8DW83 Q8CWY9 Q8DWB9 O68575 Q8DRT8 Q8DW43 Q8DSD3 Q8DWC7 Q8DW88 Q8DUL2 Q8DUG5 Q8DSY4 Q59931 P26283 Q8DVG3
	nucleotide binding	5	GO:0000166	79	1651	211	6641	1.51	2.57841e-05	4.59	Q8DV08 Q8DUM2 J3AK55 Q8DTN9 Q8CM14 P95803 Q8DVM9 Q8DSL6 Q8DSN9 Q8DST2 Q8DRU8 Q8DUP4 Q8DVN0 Q8DWA9 Q8DRX0 Q8DV33 Q8DTF8 Q8DWM8 Q8DSJ9 Q8DTC3 Q8DSF0 Q8DV42 Q8DVD3 Q8DVY2 Q8DST6 Q8CWY6 J3A4N9 Q8DWM2 A0A0E2ER69 Q8DW43 Q8DU81 Q8DTQ2 O82876 Q8DV96 Q54469 Q8DTT8 Q8DSW8 Q8DW15 A0A2J9QE99 Q8DTM7 Q8DVV3 Q8DRY2 Q8DWL6 Q8DW05 P05428 Q8DUV7 Q93D97 A0A2J9QEV4 Q8DSV6 Q8DUJ0 Q8DVH0 Q8DRR1 Q8DUI9 Q8DRR2 Q8DUK7 Q0…
	nucleoside phosphate binding	4	GO:1901265	79	1651	211	6641	1.51	2.57841e-05	4.59	Q8DV08 Q8DUM2 J3AK55 Q8DTN9 Q8CM14 P95803 Q8DVM9 Q8DSL6 Q8DSN9 Q8DST2 Q8DRU8 Q8DUP4 Q8DVN0 Q8DWA9 Q8DRX0 Q8DV33 Q8DTF8 Q8DWM8 Q8DSJ9 Q8DTC3 Q8DSF0 Q8DV42 Q8DVD3 Q8DVY2 Q8DST6 Q8CWY6 J3A4N9 Q8DWM2 A0A0E2ER69 Q8DW43 Q8DU81 Q8DTQ2 O82876 Q8DV96 Q54469 Q8DTT8 Q8DSW8 Q8DW15 A0A2J9QE99 Q8DTM7 Q8DVV3 Q8DRY2 Q8DWL6 Q8DW05 P05428 Q8DUV7 Q93D97 A0A2J9QEV4 Q8DSV6 Q8DUJ0 Q8DVH0 Q8DRR1 Q8DUI9 Q8DRR2 Q8DUK7 Q0…
	ligase activity, forming carbon-nitrogen bonds	4	GO:0016879	15	153	211	6641	3.09	9.45551e-05	4.02	J3A4N9 Q8DV96 Q8DVU9 Q8DVE3 Q8DST2 Q8DUP4 Q8DWG1 Q8CWZ0 Q8DW15 Q8DU81 P95803 Q8DU90 Q8DWL6 A0A0E2EPD0 Q8DSN9
Biological Process	oxoacid metabolic process	6	GO:0043436	43	765	194	5861	1.7	0.000254179	3.59	Q8DWG0 P72484 Q8DTP2 Q8DSW8 Q59939 Q8DSF4 Q8DVM9 Q8DW42 Q8DUV7 Q8DS61 Q8DUP4 Q8DVN0 Q8DWA9 Q8DRR1 Q8DSJ9 Q8DUE5 Q8DSL1 Q8CWY8 Q8CWW2 Q8DVD3 P10539 Q8DTY0 Q8CWY6 Q8DVE8 Q8DSB7 Q8CWY9 Q8DU90 Q8DVU9 A0A0E2ERH3 Q8DTX6 Q8DW43 Q8DSQ3 Q8DWC7 Q8CWZ0 Q8DWG1 Q8DU81 Q8DUL2 Q8DUG5 P26283 A0A2J9QDK6 A0A127TSU2 Q8DVG3 Q8DSN6
	carboxylic acid metabolic process	7	GO:0019752	43	765	194	5861	1.7	0.000254179	3.59	Q8DWG0 P72484 Q8DTP2 Q8DSW8 Q59939 Q8DSF4 Q8DVM9 Q8DW42 Q8DUV7 Q8DS61 Q8DUP4 Q8DVN0 Q8DWA9 Q8DRR1 Q8DSJ9 Q8DUE5 Q8DSL1 Q8CWY8 Q8CWW2 Q8DVD3 P10539 Q8DTY0 Q8CWY6 Q8DVE8 Q8DSB7 Q8CWY9 Q8DU90 Q8DVU9 A0A0E2ERH3 Q8DTX6 Q8DW43 Q8DSQ3 Q8DWC7 Q8CWZ0 Q8DWG1 Q8DU81 Q8DUL2 Q8DUG5 P26283 A0A2J9QDK6 A0A127TSU2 Q8DVG3 Q8DSN6
	nucleoside metabolic process	7	GO:0009116	21	312	194	5861	2.03	0.00139664	2.85	Q8DWG0 P72484 Q8DUK1 Q8DU35 Q8DTV0 Q8DST6 J3A220 Q8DVE8 Q8DWM2 Q8DS07 Q8DTX6 Q8DUP4 Q8DTV1 Q8DWG1 Q8DTV9 Q8DU81 Q8DVZ3 Q8DWM8 Q8DRR2 Q8DVV6 Q8DUK7
	ribose phosphate metabolic process	6	GO:0019693	19	287	194	5861	2	0.00284943	2.55	Q8DWG0 P72484 Q8DUK1 Q8DVW0 Q8DTV0 Q8DST6 J3A220 Q8DVE8 Q8DWL6 Q8DWM2 Q8DS07 Q8DTX6 Q8DUP4 Q8DTV1 Q8DWG1 Q8DU81 Q8DTV9 Q8DWM8 Q8DRR2
	nucleoside phosphate metabolic process	7	GO:0006753	23	406	194	5861	1.71	0.00746359	2.13	Q9AIP7 Q8DWG0 Q8DVL6 P72484 Q8DUK1 Q8DVW0 Q8DTV0 Q8DST6 J3A220 Q8DVE8 Q8DWL6 Q8DWM2 A0A0E2ER69 Q8DS07 Q8DTX6 Q8DUP4 Q8DTV1 Q8DWG1 Q8DVH0 Q8DTV9 Q8DU81 Q8DWM8 Q8DRR2
	negative regulation of cellular metabolic process	6	GO:0031324	6	53	194	5861	3.42	0.00765699	2.12	Q8DU17 Q8DVD0 Q8DU91 Q9F683 Q8DVV6 Q8DU25
	glycosyl compound biosynthetic process	6	GO:1901659	12	164	194	5861	2.21	0.00787818	2.1	Q8DTV1 Q8DUP4 Q8DWG1 Q8DTV0 Q8DTV9 Q8DST6 Q8DU81 J3A220 Q8DVZ3 Q8DWM8 Q8DRR2 Q8DUK7
	clearance of foreign intracellular DNA	6	GO:0044355	2	5	194	5861	12.08	0.0102044	1.99	Q8DUM2 Q8DUM7
	negative regulation of biosynthetic process	6	GO:0009890	5	42	194	5861	3.6	0.0118745	1.93	Q8DU17 Q8DVD0 Q8DU91 Q9F683 Q8DVV6
	ribose phosphate biosynthetic process	7	GO:0046390	12	188	194	5861	1.93	0.0215196	1.67	Q8DWM2 Q8DTV1 Q8DUP4 Q8DWG1 Q8DTV0 Q8DTV9 Q8DST6 Q8DU81 J3A220 Q8DWM8 Q8DRR2 Q8DWL6
	modified amino acid transport	6	GO:0072337	2	8	194	5861	7.55	0.0267596	1.57	A0A2J9QE99 Q8DRU8
	amino-acid betaine transport	7	GO:0015838	2	8	194	5861	7.55	0.0267596	1.57	A0A2J9QE99 Q8DRU8
	quaternary ammonium group transport	6	GO:0015697	2	8	194	5861	7.55	0.0267596	1.57	A0A2J9QE99 Q8DRU8
	negative regulation of gene expression	7	GO:0010629	5	52	194	5861	2.9	0.0278605	1.56	Q8DU17 Q8DVD0 Q8DU91 Q9F683 Q8DVV6
