# Supplementary material for: S-glutathionylation proteome profiling reveals a crucial role of a thioredoxin-like protein in interspecies competition and cariogenecity of Streptococcus mutans
Source: PLoS Pathog. 2020 Jul 27;16(7):e1008774. doi: 10.1371/journal.ppat.1008774 (PMC7410335; doi:10.1371/journal.ppat.1008774)
Supplement: S4 Table — (XLSX) [file ppat.1008774.s007.xlsx]

## Sheet: Sheet1
COG/KOG category	Category description	No. of Protein
INFORMATION STORAGE AND PROCESSING	[J] Translation, ribosomal structure and biogenesis	23
[A] RNA processing and modification	[K] Transcription	12
	[L] Replication, recombination and repair	7
[Y] Nuclear structure	[V] Defense mechanisms	7
	[T] Signal transduction mechanisms	4
	[M] Cell wall/membrane/envelope biogenesis	17
[W] Extracellular structures	[U] Intracellular trafficking, secretion, and vesicular transport	1
	[O] Posttranslational modification, protein turnover, chaperones	14
METABOLISM	[C] Energy production and conversion	16
	[G] Carbohydrate transport and metabolism	20
	[E] Amino acid transport and metabolism	33
	[F] Nucleotide transport and metabolism	18
	[H] Coenzyme transport and metabolism	7
	[I] Lipid transport and metabolism	9
	[P] Inorganic ion transport and metabolism	8
	[Q] Secondary metabolites biosynthesis, transport and catabolism	9
POORLY CHARACTERIZED	[R] General function prediction only	27
	[S] Function unknown	8
