# Supplementary material for: S-glutathionylation proteome profiling reveals a crucial role of a thioredoxin-like protein in interspecies competition and cariogenecity of Streptococcus mutans
Source: PLoS Pathog. 2020 Jul 27;16(7):e1008774. doi: 10.1371/journal.ppat.1008774 (PMC7410335; doi:10.1371/journal.ppat.1008774)
Supplement: S5 Table — (XLSX) [file ppat.1008774.s008.xlsx]

## Sheet: Sheet1
Domain Description	Mapping	Background	All Mapping	All Backgroud	Fold enrichment	Fisher's exact test p value	-log10(P value)	Related Protein
Condensation domain	4	10	212	7392	13.95	0.00012058	3.92	Q8DTJ6 Q8DTJ7 Q8DTJ4 Q8DTJ5
NAD(P)-binding domain	19	262	212	7392	2.53	0.000174494	3.76	Q8DWE2 Q8DVE3 Q8CWY8 Q8DSR3 P95780 P10539 Q8DU91 Q8DVV3 Q8DVZ4 Q8DUA3 Q8DW43 Q8DWC7 Q8DS61 Q8DSD3 Q8DSV6 Q8DUL2 Q8DUG5 P26283 Q8DVG3
AMP-dependent synthetase/ligase	4	16	212	7392	8.72	0.000912452	3.04	Q8DTJ6 Q8DTJ7 Q8DTJ2 Q8DTJ5
Aldolase-type TIM barrel	13	172	212	7392	2.64	0.00128597	2.89	Q9AIP7 Q8DWG0 Q8DUE5 P72484 Q8DTV1 Q8DVW0 Q8DUX4 Q8DTV0 Q8DW83 Q8DSN4 Q8DUI9 Q8CWY9 Q8DRR2
Aldehyde dehydrogenase domain	4	19	212	7392	7.34	0.00181629	2.74	Q59931 Q8DRT8 Q8DVM9 Q8DWB9
Aldehyde dehydrogenase N-terminal domain	4	19	212	7392	7.34	0.00181629	2.74	Q59931 Q8DRT8 Q8DVM9 Q8DWB9
Aldehyde dehydrogenase, C-terminal	4	19	212	7392	7.34	0.00181629	2.74	Q59931 Q8DRT8 Q8DVM9 Q8DWB9
Aldehyde/histidinol dehydrogenase	4	23	212	7392	6.06	0.00379318	2.42	Q59931 Q8DRT8 Q8DVM9 Q8DWB9
ATP-grasp fold	5	37	212	7392	4.71	0.00381897	2.42	Q8DW15 J3A4N9 P95803 Q8DTL4 Q8DSN9
Glutamate--cysteine ligase	2	4	212	7392	17.43	0.00472836	2.33	Q8DW15 J3A4N9
Phosphopantetheine binding ACP domain	5	39	212	7392	4.47	0.00481616	2.32	Q8DTJ6 Q8DTJ7 Q8DTJ4 Q8DTJ2 Q8DTJ5
Amino acid adenylation domain	3	13	212	7392	8.05	0.00537708	2.27	Q8DTJ6 Q8DTJ7 Q8DTJ5
Anticodon-binding	3	15	212	7392	6.97	0.00820048	2.09	Q8CWW2 A0A127TSU2 Q8DSJ9
Aminoacyl-tRNA synthetase, class II (G/ P/ S/T)	3	15	212	7392	6.97	0.00820048	2.09	Q8DSB7 A0A127TSU2 Q8DSJ9
ATP-grasp fold, subdomain 2	5	46	212	7392	3.79	0.00975665	2.01	J3A4N9 P95803 Q8DTL4 Q8DWL6 Q8DSN9
Aminoacyl-tRNA synthetase, class Ia, anticodon-binding	4	30	212	7392	4.65	0.0100412	2	Q8DSW8 Q8DWA9 Q8DSL1 Q8DVD3
Glutamine amidotransferase	4	33	212	7392	4.23	0.0140266	1.85	Q8DU81 Q8DU90 Q8DUP4 Q8DWG1
Phosphoribosyltransferase-like	5	51	212	7392	3.42	0.0149064	1.83	Q8DWM2 Q8DST6 J3A220 Q8DWM8 Q8DVV6
Phosphoribosyltransferase domain	5	51	212	7392	3.42	0.0149064	1.83	Q8DWM2 Q8DST6 J3A220 Q8DWM8 Q8DVV6
FAD/NAD(P)-binding domain	7	91	212	7392	2.68	0.0152923	1.82	Q8DW88 A0A0E2ERJ5 P05428 Q8DVL7 Q8CWY8 Q54469 Q8DW43
tRNA-binding arm	3	19	212	7392	5.51	0.0160549	1.79	Q8DV08 Q8DSL1 Q8DSB7
Mur ligase, central	4	35	212	7392	3.98	0.0171703	1.77	Q8DV96 Q8DVE3 Q8DST2 Q8DTC3
ATP-grasp fold, subdomain 1	4	36	212	7392	3.87	0.018894	1.72	Q8DW15 J3A4N9 P95803 Q8DSN9
Rossmann-like alpha/beta/alpha sandwich fold	8	117	212	7392	2.38	0.0189284	1.72	Q8DSL1 Q8DVD3 Q8CWZ0 Q8DWA9 Q8DSW8 Q8DU81 Q8DRR1 Q8DUK7
Phosphoribosylglycinamide synthetase, ATP-grasp (A) domain	2	9	212	7392	7.75	0.025806	1.59	Q8DW15 J3A4N9
