# Supplementary material for: S-glutathionylation proteome profiling reveals a crucial role of a thioredoxin-like protein in interspecies competition and cariogenecity of Streptococcus mutans
Source: PLoS Pathog. 2020 Jul 27;16(7):e1008774. doi: 10.1371/journal.ppat.1008774 (PMC7410335; doi:10.1371/journal.ppat.1008774)
Supplement: S6 Table — (XLSX) [file ppat.1008774.s009.xlsx]

## Sheet: Sheet1
KEGG pathway	Mapping	Background	All Mapping	All Background	Fold enrichment	Fisher's exact test p value	-log10(p value)	Related proteins
smu00010 Glycolysis / Gluconeogenesis	14	166	128	3661	2.41	0.00169601	2.77	Q8DWE2 A0A0E2ERJ5 Q8DWG0 Q8DS05 P72484 Q8DTX6 Q8DSD3 Q8DVE8 Q8DVV3 Q59931 P26283 Q8DTF8 Q8DU72 Q8DWB9
smu00270 Cysteine and methionine metabolism	9	102	128	3661	2.52	0.0086307	2.06	J3A4N9 A0A0E2ERH3 Q8DVK8 P10539 Q8DT15 Q8DSV6 Q8DW15 Q8DUG5 P26283
smu00330 Arginine and proline metabolism	4	26	128	3661	4.4	0.0117291	1.93	Q8DVM9 Q8DVG3 Q8DS61 Q8DVN0
smu00350 Tyrosine metabolism	4	28	128	3661	4.09	0.0152237	1.82	Q8DWE2 Q8DRT8 Q8DSD3 Q8DWB9
smu00240 Pyrimidine metabolism	10	134	128	3661	2.13	0.0176745	1.75	A0A0E2ER69 Q8DV42 Q8DU35 Q8DTV1 Q8DUP4 Q8DWG1 Q8DTV0 Q8DST6 Q8DTV9 Q8DRY2
smu00030 Pentose phosphate pathway	7	78	128	3661	2.57	0.0182147	1.74	Q9AIP7 Q8DWM2 Q8DWG0 Q59931 Q8DU72 Q8DTX6 Q8DVW0
smu00970 Aminoacyl-tRNA biosynthesis	10	136	128	3661	2.1	0.0194261	1.71	Q8DSL1 Q8CWW2 Q8DVD3 Q8DWA9 Q8DSW8 Q8CWY6 Q8DRR1 Q8DSB7 A0A127TSU2 Q8DSJ9
smu00250 Alanine, aspartate and glutamate metabolism	9	117	128	3661	2.2	0.0200587	1.7	Q8DVU9 Q8CWY8 Q8DRT8 Q8DUP4 Q8CWZ0 Q8DTY0 Q8DUL2 Q8CWY9 A0A2J9QCL3
smu00310 Lysine degradation	3	19	128	3661	4.52	0.0268558	1.57	A0A0E2ERJ5 Q8DRT8 Q8DVG3
smu00625 Chloroalkane and chloroalkene degradation	3	20	128	3661	4.29	0.0308064	1.51	Q8DWE2 Q8DSD3 Q8DWB9
smu00626 Naphthalene degradation	3	20	128	3661	4.29	0.0308064	1.51	Q8DWE2 Q8DSD3 Q8DWB9
smu00332 Carbapenem biosynthesis	2	10	128	3661	5.72	0.0454198	1.34	Q8DVM9 Q8DVN0
