# Supplementary material for: S-glutathionylation proteome profiling reveals a crucial role of a thioredoxin-like protein in interspecies competition and cariogenecity of Streptococcus mutans
Source: PLoS Pathog. 2020 Jul 27;16(7):e1008774. doi: 10.1371/journal.ppat.1008774 (PMC7410335; doi:10.1371/journal.ppat.1008774)
Supplement: S7 Table — (XLSX) [file ppat.1008774.s010.xlsx]

## Sheet: Sheet1
Protein accession	Position	Amino acid	Protein description	Gene name	Modified sequence	Subcellular localization	Biological Process	Cellular Component	Molecular Function	KEGG KO No.	KEGG Gene	KEGG pathway	IPR ID	Domain description	COG category	COG NO.	COG description
A0A0E2ENT7	3	C	Dipeptidase	SMU82_08490	TC(1)TTILVGK	Extracellular	GO:0006508 proteolysis; GO:0008152 metabolic process; GO:0043170 macromolecule metabolic process; GO:0019538 protein metabolic process; GO:0044238 primary metabolic process; GO:0071704 organic substance metabolic process;		GO:0070011 peptidase activity, acting on L-amino acid peptides; GO:0016787 hydrolase activity; GO:0008233 peptidase activity; GO:0008238 exopeptidase activity; GO:0003824 catalytic activity; GO:0016805 dipeptidase activity;	K08659					E	COG4690	Dipeptidase
A0A0E2EPD0	68	C	Glutamate--cysteine ligase (Fragment)	SMU82_04738	YDQDGC(1)PVQLIDR	Cytoplasmic	GO:0008152 metabolic process; GO:0042398 cellular modified amino acid biosynthetic process; GO:0006807 nitrogen compound metabolic process; GO:0009058 biosynthetic process; GO:1901566 organonitrogen compound biosynthetic process; GO:1901576 organic substance biosynthetic process; GO:1901564 organonitrogen compound metabolic process; GO:0071704 organic substance metabolic process;		GO:0016879 ligase activity, forming carbon-nitrogen bonds; GO:0004357 glutamate-cysteine ligase activity; GO:0016881 acid-amino acid ligase activity; GO:0003824 catalytic activity; GO:0016874 ligase activity;						H	COG3572	Gamma-glutamylcysteine synthetase
A0A0E2EPK9	162	C	23S rRNA (Uracil-5-)-methyltransferase RumA	SMU82_04211	VC(1)QLLDDYNIPVYDER	Cytoplasmic	GO:0006396 RNA processing; GO:0006725 cellular aromatic compound metabolic process; GO:1901360 organic cyclic compound metabolic process; GO:0006807 nitrogen compound metabolic process; GO:0044238 primary metabolic process; GO:0009451 RNA modification; GO:0044237 cellular metabolic process; GO:0032259 methylation; GO:0071704 organic substance metabolic process; GO:0016070 RNA metabolic process; G…		GO:0097159 organic cyclic compound binding; GO:1901363 heterocyclic compound binding; GO:0003723 RNA binding; GO:0008168 methyltransferase activity; GO:0008173 RNA methyltransferase activity; GO:0003824 catalytic activity; GO:0005488 binding; GO:0003676 nucleic acid binding; GO:0016741 transferase activity, transferring one-carbon groups; GO:0016740 transferase activity;				IPR012340; IPR029063; IPR002792;	Nucleic acid-binding, OB-fold; S-adenosyl-L-methionine-dependent methyltransferase; TRAM domain;	J	COG2265	SAM-dependent methyltransferases related to tRNA (uracil-5-)-methyltransferase
A0A0E2EPN3	147	C	TetR/AcrR family transcriptional regulator	SMU82_03621	C(1)LLYYSDQAANPSFK	Cytoplasmic	GO:0050794 regulation of cellular process; GO:0006725 cellular aromatic compound metabolic process; GO:0097659 nucleic acid-templated transcription; GO:0060255 regulation of macromolecule metabolic process; GO:0019219 regulation of nucleobase-containing compound metabolic process; GO:0009058 biosynthetic process; GO:0044237 cellular metabolic process; GO:0071704 organic substance metabolic proces…		GO:0097159 organic cyclic compound binding; GO:1901363 heterocyclic compound binding; GO:0003677 DNA binding; GO:0005488 binding; GO:0003676 nucleic acid binding;				IPR001647; IPR009057; IPR015893;	DNA-binding HTH domain, TetR-type; Homeobox domain-like; Tetracycline transcriptional regulator, TetR-like, C-terminal;	K	COG1309	Transcriptional regulator
A0A0E2EQM5	17	C	Uncharacterized protein	SMU82_02671	TYEEFC(1)K	Cytoplasmic
A0A0E2EQT1	113	C	Uncharacterized protein	SMU82_05202	NGEC(1)ETSAELLTR	Membrane		GO:0031224 intrinsic component of membrane; GO:0016020 membrane; GO:0016021 integral component of membrane; GO:0044425 membrane part;		K22736					S	COG1814	Uncharacterized membrane protein
A0A0E2ER69	180	C	Thymidine kinase	tdk	GNQIQIGGNETYIPVC(1)R	Cytoplasmic	GO:0016310 phosphorylation; GO:0006725 cellular aromatic compound metabolic process; GO:0006259 DNA metabolic process; GO:0009157 deoxyribonucleoside monophosphate biosynthetic process; GO:0044699 single-organism process; GO:0009058 biosynthetic process; GO:0044237 cellular metabolic process; GO:0006796 phosphate-containing compound metabolic process; GO:0071704 organic substance metabolic proces…	GO:0044424 intracellular part; GO:0005623 cell; GO:0044464 cell part; GO:0005622 intracellular; GO:0005737 cytoplasm;	GO:1901265 nucleoside phosphate binding; GO:0019205 nucleobase-containing compound kinase activity; GO:0019136 deoxynucleoside kinase activity; GO:0097159 organic cyclic compound binding; GO:1901363 heterocyclic compound binding; GO:0016301 kinase activity; GO:0003824 catalytic activity; GO:0032553 ribonucleotide binding; GO:0005488 binding; GO:0032550 purine ribonucleoside binding; GO:0043169 ca…	K00857	tdk; thymidine kinase [EC:2.7.1.21]	smu00240 Pyrimidine metabolism - Streptococcus mutans UA159 (serotype c); smu01100 Metabolic pathways - Streptococcus mutans UA159 (serotype c);	IPR027417;	P-loop containing nucleoside triphosphate hydrolase;	F	COG1435	Thymidine kinase
A0A0E2ER69	146	C	Thymidine kinase	tdk	TIC(1)QFC(1)SK	Cytoplasmic	GO:0016310 phosphorylation; GO:0006725 cellular aromatic compound metabolic process; GO:0006259 DNA metabolic process; GO:0009157 deoxyribonucleoside monophosphate biosynthetic process; GO:0044699 single-organism process; GO:0009058 biosynthetic process; GO:0044237 cellular metabolic process; GO:0006796 phosphate-containing compound metabolic process; GO:0071704 organic substance metabolic proces…	GO:0044424 intracellular part; GO:0005623 cell; GO:0044464 cell part; GO:0005622 intracellular; GO:0005737 cytoplasm;	GO:1901265 nucleoside phosphate binding; GO:0019205 nucleobase-containing compound kinase activity; GO:0019136 deoxynucleoside kinase activity; GO:0097159 organic cyclic compound binding; GO:1901363 heterocyclic compound binding; GO:0016301 kinase activity; GO:0003824 catalytic activity; GO:0032553 ribonucleotide binding; GO:0005488 binding; GO:0032550 purine ribonucleoside binding; GO:0043169 ca…	K00857	tdk; thymidine kinase [EC:2.7.1.21]	smu00240 Pyrimidine metabolism - Streptococcus mutans UA159 (serotype c); smu01100 Metabolic pathways - Streptococcus mutans UA159 (serotype c);	IPR027417;	P-loop containing nucleoside triphosphate hydrolase;	F	COG1435	Thymidine kinase
A0A0E2ER69	143	C	Thymidine kinase	tdk	TIC(1)QFC(1)SK	Cytoplasmic	GO:0016310 phosphorylation; GO:0006725 cellular aromatic compound metabolic process; GO:0006259 DNA metabolic process; GO:0009157 deoxyribonucleoside monophosphate biosynthetic process; GO:0044699 single-organism process; GO:0009058 biosynthetic process; GO:0044237 cellular metabolic process; GO:0006796 phosphate-containing compound metabolic process; GO:0071704 organic substance metabolic proces…	GO:0044424 intracellular part; GO:0005623 cell; GO:0044464 cell part; GO:0005622 intracellular; GO:0005737 cytoplasm;	GO:1901265 nucleoside phosphate binding; GO:0019205 nucleobase-containing compound kinase activity; GO:0019136 deoxynucleoside kinase activity; GO:0097159 organic cyclic compound binding; GO:1901363 heterocyclic compound binding; GO:0016301 kinase activity; GO:0003824 catalytic activity; GO:0032553 ribonucleotide binding; GO:0005488 binding; GO:0032550 purine ribonucleoside binding; GO:0043169 ca…	K00857	tdk; thymidine kinase [EC:2.7.1.21]	smu00240 Pyrimidine metabolism - Streptococcus mutans UA159 (serotype c); smu01100 Metabolic pathways - Streptococcus mutans UA159 (serotype c);	IPR027417;	P-loop containing nucleoside triphosphate hydrolase;	F	COG1435	Thymidine kinase
A0A0E2ERH3	396	C	Putative O-acetylhomoserine sulfhydrylase	SMU82_01290	AC(1)GIEPEQIR	Cytoplasmic	GO:0044281 small molecule metabolic process; GO:0044763 single-organism cellular process; GO:0006807 nitrogen compound metabolic process; GO:0044699 single-organism process; GO:0044238 primary metabolic process; GO:0044237 cellular metabolic process; GO:0071704 organic substance metabolic process; GO:0008152 metabolic process; GO:0006520 cellular amino acid metabolic process; GO:0044710 single-or…		GO:0097159 organic cyclic compound binding; GO:1901363 heterocyclic compound binding; GO:0003824 catalytic activity; GO:0005488 binding; GO:0043167 ion binding; GO:0016765 transferase activity, transferring alkyl or aryl (other than methyl) groups; GO:0043168 anion binding; GO:0016740 transferase activity; GO:0048037 cofactor binding; GO:0030170 pyridoxal phosphate binding;	K01740	metY; O-acetylhomoserine (thiol)-lyase [EC:2.5.1.49]	smu00270 Cysteine and methionine metabolism - Streptococcus mutans UA159 (serotype c); smu01100 Metabolic pathways - Streptococcus mutans UA159 (serotype c);	IPR015424; IPR015421; IPR015422;	Pyridoxal phosphate-dependent transferase; Pyridoxal phosphate-dependent transferase, major region, subdomain 1; Pyridoxal phosphate-dependent transferase, major region, subdomain 2;	E	COG2873	O-acetylhomoserine sulfhydrylase
A0A0E2ERJ5	446	C	Dihydrolipoyl dehydrogenase (Fragment)	SMU82_03601	YTPAAVYTHPEVAMC(1)GITEEQAR	Cytoplasmic	GO:0050794 regulation of cellular process; GO:0042592 homeostatic process; GO:0065008 regulation of biological quality; GO:0008152 metabolic process; GO:0050789 regulation of biological process; GO:0055114 oxidation-reduction process; GO:0044710 single-organism metabolic process; GO:0045454 cell redox homeostasis; GO:0044763 single-organism cellular process; GO:0019725 cellular homeostasis; GO:00…	GO:0005623 cell;	GO:0004148 dihydrolipoyl dehydrogenase activity; GO:0016651 oxidoreductase activity, acting on NAD(P)H; GO:1901265 nucleoside phosphate binding; GO:0050660 flavin adenine dinucleotide binding; GO:0043167 ion binding; GO:0000166 nucleotide binding; GO:0048037 cofactor binding; GO:0016668 oxidoreductase activity, acting on a sulfur group of donors, NAD(P) as acceptor; GO:0016491 oxidoreductase acti…	K00382	DLD; dihydrolipoamide dehydrogenase [EC:1.8.1.4]	smu00620 Pyruvate metabolism - Streptococcus mutans UA159 (serotype c); smu00010 Glycolysis / Gluconeogenesis - Streptococcus mutans UA159 (serotype c); smu00260 Glycine, serine and threonine metabolism - Streptococcus mutans UA159 (serotype c); smu01120 Microbial metabolism in diverse environments - Streptococcus mutans UA159 (serotype c); smu00640 Propanoate metabolism - Streptococcus mutans UA…	IPR016156; IPR011053; IPR000089; IPR004099; IPR023753;	FAD/NAD-linked reductase, dimerisation domain; Single hybrid motif; Biotin/lipoyl attachment; Pyridine nucleotide-disulphide oxidoreductase, dimerisation domain; FAD/NAD(P)-binding domain;	C	COG1249	Pyruvate/2-oxoglutarate dehydrogenase complex, dihydrolipoamide dehydrogenase (E3) component, and related enzymes
A0A0E2ERJ5	138	C	Dihydrolipoyl dehydrogenase (Fragment)	SMU82_03601	SEFGGTC(1)LNK	Cytoplasmic	GO:0050794 regulation of cellular process; GO:0042592 homeostatic process; GO:0065008 regulation of biological quality; GO:0008152 metabolic process; GO:0050789 regulation of biological process; GO:0055114 oxidation-reduction process; GO:0044710 single-organism metabolic process; GO:0045454 cell redox homeostasis; GO:0044763 single-organism cellular process; GO:0019725 cellular homeostasis; GO:00…	GO:0005623 cell;	GO:0004148 dihydrolipoyl dehydrogenase activity; GO:0016651 oxidoreductase activity, acting on NAD(P)H; GO:1901265 nucleoside phosphate binding; GO:0050660 flavin adenine dinucleotide binding; GO:0043167 ion binding; GO:0000166 nucleotide binding; GO:0048037 cofactor binding; GO:0016668 oxidoreductase activity, acting on a sulfur group of donors, NAD(P) as acceptor; GO:0016491 oxidoreductase acti…	K00382	DLD; dihydrolipoamide dehydrogenase [EC:1.8.1.4]	smu00620 Pyruvate metabolism - Streptococcus mutans UA159 (serotype c); smu00010 Glycolysis / Gluconeogenesis - Streptococcus mutans UA159 (serotype c); smu00260 Glycine, serine and threonine metabolism - Streptococcus mutans UA159 (serotype c); smu01120 Microbial metabolism in diverse environments - Streptococcus mutans UA159 (serotype c); smu00640 Propanoate metabolism - Streptococcus mutans UA…	IPR016156; IPR011053; IPR000089; IPR004099; IPR023753;	FAD/NAD-linked reductase, dimerisation domain; Single hybrid motif; Biotin/lipoyl attachment; Pyridine nucleotide-disulphide oxidoreductase, dimerisation domain; FAD/NAD(P)-binding domain;	C	COG1249	Pyruvate/2-oxoglutarate dehydrogenase complex, dihydrolipoamide dehydrogenase (E3) component, and related enzymes
A0A0E2ERP6	36	C	Carbonic anhydrase	SMU82_01657	VAIVTC(1)MDSR	Cytoplasmic			GO:0046914 transition metal ion binding; GO:0003824 catalytic activity; GO:0005488 binding; GO:0043167 ion binding; GO:0016829 lyase activity; GO:0046872 metal ion binding; GO:0043169 cation binding; GO:0016836 hydro-lyase activity; GO:0008270 zinc ion binding; GO:0004089 carbonate dehydratase activity; GO:0016835 carbon-oxygen lyase activity;	K01673	cynT; carbonic anhydrase [EC:4.2.1.1]	smu00910 Nitrogen metabolism - Streptococcus mutans UA159 (serotype c); smu01100 Metabolic pathways - Streptococcus mutans UA159 (serotype c);			P	COG0288	Carbonic anhydrase
A0A0E2ESB4	220	C	Glycerol dehydrogenase	gldA	TLFADGLQALAAC(1)EAK	Cytoplasmic	GO:0044699 single-organism process; GO:0008152 metabolic process; GO:0055114 oxidation-reduction process; GO:0044710 single-organism metabolic process;		GO:0016614 oxidoreductase activity, acting on CH-OH group of donors; GO:0016616 oxidoreductase activity, acting on the CH-OH group of donors, NAD or NADP as acceptor; GO:0003824 catalytic activity; GO:0005488 binding; GO:0043167 ion binding; GO:0043169 cation binding; GO:0046872 metal ion binding; GO:0008888 glycerol dehydrogenase [NAD+] activity; GO:0016491 oxidoreductase activity;	K00005	gldA; glycerol dehydrogenase [EC:1.1.1.6]	smu00561 Glycerolipid metabolism - Streptococcus mutans UA159 (serotype c); smu00640 Propanoate metabolism - Streptococcus mutans UA159 (serotype c); smu01100 Metabolic pathways - Streptococcus mutans UA159 (serotype c);	IPR001670;	Alcohol dehydrogenase, iron-type;	C	COG0371	Glycerol dehydrogenase and related enzymes
A0A0E2EYF5	221	C	Tellurite resistance protein TehB	SMU82_08350	HTAIGGYNLIVC(1)AMDTK	Cytoplasmic	GO:0008152 metabolic process; GO:0046690 response to tellurium ion; GO:0042221 response to chemical; GO:0010035 response to inorganic substance; GO:0050896 response to stimulus; GO:0032259 methylation;	GO:0044424 intracellular part; GO:0005623 cell; GO:0044464 cell part; GO:0005622 intracellular; GO:0005737 cytoplasm;	GO:0008757 S-adenosylmethionine-dependent methyltransferase activity; GO:0016741 transferase activity, transferring one-carbon groups; GO:0008168 methyltransferase activity; GO:0003824 catalytic activity; GO:0016740 transferase activity;	K16868			IPR029063; IPR015985; IPR015392; IPR014710;	S-adenosyl-L-methionine-dependent methyltransferase; Tellurite resistance methyltransferase TehB-like domain; Domain of unknown function DUF1971; RmlC-like jelly roll fold;	QR	COG0500	SAM-dependent methyltransferases
A0A0E2EYF5	230	C	Tellurite resistance protein TehB	SMU82_08350	SYPC(1)PIPFPFTFK	Cytoplasmic	GO:0008152 metabolic process; GO:0046690 response to tellurium ion; GO:0042221 response to chemical; GO:0010035 response to inorganic substance; GO:0050896 response to stimulus; GO:0032259 methylation;	GO:0044424 intracellular part; GO:0005623 cell; GO:0044464 cell part; GO:0005622 intracellular; GO:0005737 cytoplasm;	GO:0008757 S-adenosylmethionine-dependent methyltransferase activity; GO:0016741 transferase activity, transferring one-carbon groups; GO:0008168 methyltransferase activity; GO:0003824 catalytic activity; GO:0016740 transferase activity;	K16868			IPR029063; IPR015985; IPR015392; IPR014710;	S-adenosyl-L-methionine-dependent methyltransferase; Tellurite resistance methyltransferase TehB-like domain; Domain of unknown function DUF1971; RmlC-like jelly roll fold;	QR	COG0500	SAM-dependent methyltransferases
A0A127TR02	81	C	Acyl-phosphate glycerol 3-phosphate acyltransferase	ATM98_00940	MC(1)GAFPIDR	Membrane	GO:0008152 metabolic process;	GO:0031224 intrinsic component of membrane; GO:0016020 membrane; GO:0016021 integral component of membrane; GO:0044425 membrane part;	GO:0016746 transferase activity, transferring acyl groups; GO:0003824 catalytic activity; GO:0016740 transferase activity;	K00655	plsC; 1-acyl-sn-glycerol-3-phosphate acyltransferase [EC:2.3.1.51]	smu00561 Glycerolipid metabolism - Streptococcus mutans UA159 (serotype c); smu00564 Glycerophospholipid metabolism - Streptococcus mutans UA159 (serotype c); smu01110 Biosynthesis of secondary metabolites - Streptococcus mutans UA159 (serotype c); smu01100 Metabolic pathways - Streptococcus mutans UA159 (serotype c);	IPR002123;	Phospholipid/glycerol acyltransferase;	I	COG0204	1-acyl-sn-glycerol-3-phosphate acyltransferase
A0A127TSU2	181	C	Threonine--tRNA ligase	thrS	QGEYVDLC(1)R	Cytoplasmic	GO:0006518 peptide metabolic process; GO:0006725 cellular aromatic compound metabolic process; GO:0044267 cellular protein metabolic process; GO:0044699 single-organism process; GO:0009058 biosynthetic process; GO:1901566 organonitrogen compound biosynthetic process; GO:0043039 tRNA aminoacylation; GO:0044237 cellular metabolic process; GO:0006435 threonyl-tRNA aminoacylation; GO:0071704 organic …	GO:0044424 intracellular part; GO:0005623 cell; GO:0044464 cell part; GO:0005622 intracellular; GO:0005737 cytoplasm;	GO:0016876 ligase activity, forming aminoacyl-tRNA and related compounds; GO:0004829 threonine-tRNA ligase activity; GO:0005524 ATP binding; GO:1901265 nucleoside phosphate binding; GO:0016875 ligase activity, forming carbon-oxygen bonds; GO:0001882 nucleoside binding; GO:0043167 ion binding; GO:0016874 ligase activity; GO:0000166 nucleotide binding; GO:0097159 organic cyclic compound binding; GO…	K01868	TARS; threonyl-tRNA synthetase [EC:6.1.1.3]	smu00970 Aminoacyl-tRNA biosynthesis - Streptococcus mutans UA159 (serotype c);	IPR018163; IPR002314; IPR012675; IPR006195; IPR012947; IPR033728; IPR012676; IPR004095; IPR004154;	Threonyl/alanyl tRNA synthetase, class II-like, putative editing domain; Aminoacyl-tRNA synthetase, class II (G/ P/ S/T); Beta-grasp domain; Aminoacyl-tRNA synthetase, class II; Threonyl/alanyl tRNA synthetase, SAD; Threonine-tRNA ligase catalytic core domain; TGS-like; TGS; Anticodon-binding;	J	COG0441	Threonyl-tRNA synthetase
A0A127TTM4	276	C	Dipeptidase	ATM98_05805	SFFLPWC(1)QKPYR	Cytoplasmic	GO:0006508 proteolysis; GO:0008152 metabolic process; GO:0043170 macromolecule metabolic process; GO:0019538 protein metabolic process; GO:0044238 primary metabolic process; GO:0071704 organic substance metabolic process;		GO:0070011 peptidase activity, acting on L-amino acid peptides; GO:0016787 hydrolase activity; GO:0008233 peptidase activity; GO:0008238 exopeptidase activity; GO:0003824 catalytic activity; GO:0016805 dipeptidase activity;	K08659					E	COG4690	Dipeptidase
A0A127TTN4	42	C	Sugar ABC transporter ATP-binding protein	ATM98_05695	EFIVFVGPSGC(1)GK	Cytoplasmic	GO:0006810 transport; GO:0055085 transmembrane transport; GO:0051179 localization; GO:0051234 establishment of localization;	GO:0016020 membrane; GO:0071944 cell periphery; GO:0098796 membrane protein complex; GO:0098797 plasma membrane protein complex; GO:0032991 macromolecular complex; GO:0031224 intrinsic component of membrane; GO:0005623 cell; GO:1902495 transmembrane transporter complex; GO:0016021 integral component of membrane; GO:0098533 ATPase dependent transmembrane transport complex; GO:0005886 plasma membra…	GO:0022804 active transmembrane transporter activity; GO:0005524 ATP binding; GO:1901265 nucleoside phosphate binding; GO:0001882 nucleoside binding; GO:0043167 ion binding; GO:0016817 hydrolase activity, acting on acid anhydrides; GO:0016787 hydrolase activity; GO:0000166 nucleotide binding; GO:0017111 nucleoside-triphosphatase activity; GO:0016887 ATPase activity; GO:0097159 organic cyclic comp…	K10112	msmX; multiple sugar transport system ATP-binding protein	smu02010 ABC transporters - Streptococcus mutans UA159 (serotype c);	IPR008995; IPR003593; IPR013611; IPR003439; IPR027417;	Molybdate/tungstate binding, C-terminal; AAA+ ATPase domain; Transport-associated OB, type 2; ABC transporter-like; P-loop containing nucleoside triphosphate hydrolase;	G	COG3839	ABC-type sugar transport systems, ATPase components
A0A2J9QCD6	13	C	50S ribosomal protein L33	rpmG	ASLAC(1)VEC(1)GSR	Extracellular	GO:0006518 peptide metabolic process; GO:0043043 peptide biosynthetic process; GO:0044267 cellular protein metabolic process; GO:0006807 nitrogen compound metabolic process; GO:0009058 biosynthetic process; GO:0043603 cellular amide metabolic process; GO:0044238 primary metabolic process; GO:1901566 organonitrogen compound biosynthetic process; GO:1901576 organic substance biosynthetic process; G…	GO:0005840 ribosome; GO:0043226 organelle; GO:0043229 intracellular organelle; GO:0043232 intracellular non-membrane-bounded organelle; GO:0044464 cell part; GO:0005622 intracellular; GO:0005737 cytoplasm; GO:0032991 macromolecular complex; GO:0044424 intracellular part; GO:1990904 ribonucleoprotein complex; GO:0005623 cell; GO:0030529 intracellular ribonucleoprotein complex; GO:0044444 cytoplasm…	GO:0003735 structural constituent of ribosome; GO:0005198 structural molecule activity;				IPR011332;	Zinc-binding ribosomal protein;	J	COG0267	Ribosomal protein L33
A0A2J9QCD6	10	C	50S ribosomal protein L33	rpmG	ASLAC(1)VEC(1)GSR	Extracellular	GO:0006518 peptide metabolic process; GO:0043043 peptide biosynthetic process; GO:0044267 cellular protein metabolic process; GO:0006807 nitrogen compound metabolic process; GO:0009058 biosynthetic process; GO:0043603 cellular amide metabolic process; GO:0044238 primary metabolic process; GO:1901566 organonitrogen compound biosynthetic process; GO:1901576 organic substance biosynthetic process; G…	GO:0005840 ribosome; GO:0043226 organelle; GO:0043229 intracellular organelle; GO:0043232 intracellular non-membrane-bounded organelle; GO:0044464 cell part; GO:0005622 intracellular; GO:0005737 cytoplasm; GO:0032991 macromolecular complex; GO:0044424 intracellular part; GO:1990904 ribonucleoprotein complex; GO:0005623 cell; GO:0030529 intracellular ribonucleoprotein complex; GO:0044444 cytoplasm…	GO:0003735 structural constituent of ribosome; GO:0005198 structural molecule activity;				IPR011332;	Zinc-binding ribosomal protein;	J	COG0267	Ribosomal protein L33
A0A2J9QCL3	85	C	Pyridoxal phosphate-dependent aminotransferase	A6J86_002545	AIMQYC(1)QLK	Cytoplasmic	GO:0009058 biosynthetic process; GO:0008152 metabolic process;		GO:0097159 organic cyclic compound binding; GO:1901363 heterocyclic compound binding; GO:0003824 catalytic activity; GO:0005488 binding; GO:0043167 ion binding; GO:0043168 anion binding; GO:0048037 cofactor binding; GO:0030170 pyridoxal phosphate binding;	K14260	alaA; alanine-synthesizing transaminase [EC:2.6.1.66 2.6.1.2]	smu00220 Arginine biosynthesis - Streptococcus mutans UA159 (serotype c); smu01230 Biosynthesis of amino acids - Streptococcus mutans UA159 (serotype c); smu01110 Biosynthesis of secondary metabolites - Streptococcus mutans UA159 (serotype c); smu01210 2-Oxocarboxylic acid metabolism - Streptococcus mutans UA159 (serotype c); smu00250 Alanine, aspartate and glutamate metabolism - Streptococcus mu…	IPR015424; IPR004839; IPR015421; IPR015422;	Pyridoxal phosphate-dependent transferase; Aminotransferase, class I/classII; Pyridoxal phosphate-dependent transferase, major region, subdomain 1; Pyridoxal phosphate-dependent transferase, major region, subdomain 2;	E	COG0436	Aspartate/tyrosine/aromatic aminotransferase
A0A2J9QDK6	430	C	3-isopropylmalate dehydratase large subunit	leuC	THLC(1)SPAMAAAAAIAGR	Cytoplasmic	GO:0008652 cellular amino acid biosynthetic process; GO:0016053 organic acid biosynthetic process; GO:0044711 single-organism biosynthetic process; GO:0044281 small molecule metabolic process; GO:0009082 branched-chain amino acid biosynthetic process; GO:0044763 single-organism cellular process; GO:0009098 leucine biosynthetic process; GO:0044699 single-organism process; GO:0006807 nitrogen compo…		GO:0003861 3-isopropylmalate dehydratase activity; GO:0003824 catalytic activity; GO:0005488 binding; GO:0051536 iron-sulfur cluster binding; GO:0016829 lyase activity; GO:0016836 hydro-lyase activity; GO:0051539 4 iron, 4 sulfur cluster binding; GO:0016835 carbon-oxygen lyase activity; GO:0051540 metal cluster binding;	K01703	leuC; 3-isopropylmalate/(R)-2-methylmalate dehydratase large subunit [EC:4.2.1.33 4.2.1.35]	smu01210 2-Oxocarboxylic acid metabolism - Streptococcus mutans UA159 (serotype c); smu00660 C5-Branched dibasic acid metabolism - Streptococcus mutans UA159 (serotype c); smu00290 Valine, leucine and isoleucine biosynthesis - Streptococcus mutans UA159 (serotype c); smu01230 Biosynthesis of amino acids - Streptococcus mutans UA159 (serotype c); smu01110 Biosynthesis of secondary metabolites - St…	IPR001030; IPR033941; IPR015932; IPR015931;	Aconitase/3-isopropylmalate dehydratase large subunit, alpha/beta/alpha domain; 3-Isopropylmalate dehydratase, catalytic domain; Aconitase/3-isopropylmalate dehydratase large subunit, alpha/beta/alpha, subdomain 2; Aconitase/3-isopropylmalate dehydratase large subunit, alpha/beta/alpha, subdomain 1/3;	E	COG0065	3-isopropylmalate dehydratase large subunit
A0A2J9QDV0	64	C	Transcriptional regulator	A6J86_005050	EC(1)GIIYVR	Cytoplasmic	GO:0050794 regulation of cellular process; GO:0010468 regulation of gene expression; GO:0006355 regulation of transcription, DNA-templated; GO:0031326 regulation of cellular biosynthetic process; GO:0080090 regulation of primary metabolic process; GO:0060255 regulation of macromolecule metabolic process; GO:0019219 regulation of nucleobase-containing compound metabolic process; GO:0010556 regulat…		GO:0003700 transcription factor activity, sequence-specific DNA binding; GO:0001071 nucleic acid binding transcription factor activity;				IPR011991; IPR001845;	Winged helix-turn-helix DNA-binding domain; HTH ArsR-type DNA-binding domain;	K	COG0640	Predicted transcriptional regulators
A0A2J9QE99	140	C	Glycine betaine/L-proline ABC transporter ATP-binding protein	A6J86_005845	GVPKEEC(1)IELAER	Cytoplasmic	GO:0072337 modified amino acid transport; GO:0015696 ammonium transport; GO:0044699 single-organism process; GO:0071702 organic substance transport; GO:0015838 amino-acid betaine transport; GO:0051234 establishment of localization; GO:0006810 transport; GO:1902578 single-organism localization; GO:0031460 glycine betaine transport; GO:0006812 cation transport; GO:0006811 ion transport; GO:0015697 …	GO:0016020 membrane;	GO:0005524 ATP binding; GO:1901265 nucleoside phosphate binding; GO:0001882 nucleoside binding; GO:0043167 ion binding; GO:0016817 hydrolase activity, acting on acid anhydrides; GO:0016787 hydrolase activity; GO:0000166 nucleotide binding; GO:0017111 nucleoside-triphosphatase activity; GO:0016887 ATPase activity; GO:0097159 organic cyclic compound binding; GO:1901363 heterocyclic compound binding…	K02000	proV; glycine betaine/proline transport system ATP-binding protein [EC:7.6.2.9]	smu02010 ABC transporters - Streptococcus mutans UA159 (serotype c);	IPR003593; IPR003439; IPR027417; IPR000644;	AAA+ ATPase domain; ABC transporter-like; P-loop containing nucleoside triphosphate hydrolase; CBS domain;	E	COG4175	ABC-type proline/glycine betaine transport system, ATPase component
A0A2J9QEV4	242	C	ATP-dependent DNA helicase	pcrA	NIC(1)VVGDADQSIYGWR	Cytoplasmic	GO:0016043 cellular component organization; GO:0006260 DNA replication; GO:0006268 DNA unwinding involved in DNA replication; GO:0006725 cellular aromatic compound metabolic process; GO:0032508 DNA duplex unwinding; GO:0006259 DNA metabolic process; GO:0032392 DNA geometric change; GO:0006807 nitrogen compound metabolic process; GO:1901360 organic cyclic compound metabolic process; GO:0009058 bio…	GO:0044424 intracellular part; GO:0005623 cell; GO:0044464 cell part; GO:0005622 intracellular; GO:0005737 cytoplasm;	GO:0070035 purine NTP-dependent helicase activity; GO:0005524 ATP binding; GO:1901265 nucleoside phosphate binding; GO:0004386 helicase activity; GO:0008026 ATP-dependent helicase activity; GO:0001882 nucleoside binding; GO:0043167 ion binding; GO:0016817 hydrolase activity, acting on acid anhydrides; GO:0016787 hydrolase activity; GO:0000166 nucleotide binding; GO:0017111 nucleoside-triphosphata…	K03657	uvrD; DNA helicase II / ATP-dependent DNA helicase PcrA [EC:3.6.4.12]	smu03430 Mismatch repair - Streptococcus mutans UA159 (serotype c); smu03420 Nucleotide excision repair - Streptococcus mutans UA159 (serotype c);	IPR014017; IPR014016; IPR013986; IPR027417;	UvrD-like DNA helicase, C-terminal; UvrD-like Helicase, ATP-binding domain; DExx box DNA helicase domain; P-loop containing nucleoside triphosphate hydrolase;	L	COG0210	Superfamily I DNA and RNA helicases
A0A2J9QGE6	188	C	50S ribosomal protein L2	rplB	MVLGTC(1)R	Cytoplasmic	GO:0006518 peptide metabolic process; GO:0043043 peptide biosynthetic process; GO:0044267 cellular protein metabolic process; GO:0006807 nitrogen compound metabolic process; GO:0009058 biosynthetic process; GO:0043603 cellular amide metabolic process; GO:0044238 primary metabolic process; GO:1901566 organonitrogen compound biosynthetic process; GO:1901576 organic substance biosynthetic process; G…	GO:0005840 ribosome; GO:0043229 intracellular organelle; GO:0043232 intracellular non-membrane-bounded organelle; GO:0044446 intracellular organelle part; GO:0005737 cytoplasm; GO:0032991 macromolecular complex; GO:0044424 intracellular part; GO:0005623 cell; GO:0044422 organelle part; GO:0043228 non-membrane-bounded organelle; GO:0043226 organelle; GO:0015934 large ribosomal subunit; GO:0044391 …	GO:0097159 organic cyclic compound binding; GO:1901363 heterocyclic compound binding; GO:0003723 RNA binding; GO:0003824 catalytic activity; GO:0005488 binding; GO:0003676 nucleic acid binding; GO:0016740 transferase activity; GO:0005198 structural molecule activity; GO:0003735 structural constituent of ribosome;	K02886	RP-L2; large subunit ribosomal protein L2	smu03010 Ribosome - Streptococcus mutans UA159 (serotype c);	IPR008991; IPR012340; IPR022669; IPR022666; IPR014726; IPR014722;	Translation protein SH3-like domain; Nucleic acid-binding, OB-fold; Ribosomal protein L2, C-terminal; Ribosomal Proteins L2, RNA binding domain; Ribosomal protein L2, domain 3; Ribosomal protein L2 domain 2;	J	COG0090	Ribosomal protein L2
D6P881	124	C	DnaJ (Fragment)	dnaJ	PGTSPVTC(1)SK	Cytoplasmic	GO:0006457 protein folding; GO:0009987 cellular process;		GO:0031072 heat shock protein binding; GO:0005488 binding; GO:0043167 ion binding; GO:0043169 cation binding; GO:0046872 metal ion binding; GO:0005515 protein binding; GO:0051082 unfolded protein binding;	K03686			IPR008971; IPR002939; IPR001623; IPR001305;	HSP40/DnaJ peptide-binding; Chaperone DnaJ, C-terminal; DnaJ domain; Heat shock protein DnaJ, cysteine-rich domain;	O	COG0484	DnaJ-class molecular chaperone with C-terminal Zn finger domain
D6P881	127	C	DnaJ (Fragment)	dnaJ	C(1)HGSGVINMDTQTPLGMMR	Cytoplasmic	GO:0006457 protein folding; GO:0009987 cellular process;		GO:0031072 heat shock protein binding; GO:0005488 binding; GO:0043167 ion binding; GO:0043169 cation binding; GO:0046872 metal ion binding; GO:0005515 protein binding; GO:0051082 unfolded protein binding;	K03686			IPR008971; IPR002939; IPR001623; IPR001305;	HSP40/DnaJ peptide-binding; Chaperone DnaJ, C-terminal; DnaJ domain; Heat shock protein DnaJ, cysteine-rich domain;	O	COG0484	DnaJ-class molecular chaperone with C-terminal Zn finger domain
D6P881	153	C	DnaJ (Fragment)	dnaJ	QVTC(1)DVC(1)HGTGQEIK	Cytoplasmic	GO:0006457 protein folding; GO:0009987 cellular process;		GO:0031072 heat shock protein binding; GO:0005488 binding; GO:0043167 ion binding; GO:0043169 cation binding; GO:0046872 metal ion binding; GO:0005515 protein binding; GO:0051082 unfolded protein binding;	K03686			IPR008971; IPR002939; IPR001623; IPR001305;	HSP40/DnaJ peptide-binding; Chaperone DnaJ, C-terminal; DnaJ domain; Heat shock protein DnaJ, cysteine-rich domain;	O	COG0484	DnaJ-class molecular chaperone with C-terminal Zn finger domain
D6P881	150	C	DnaJ (Fragment)	dnaJ	QVTC(1)DVC(1)HGTGQEIK	Cytoplasmic	GO:0006457 protein folding; GO:0009987 cellular process;		GO:0031072 heat shock protein binding; GO:0005488 binding; GO:0043167 ion binding; GO:0043169 cation binding; GO:0046872 metal ion binding; GO:0005515 protein binding; GO:0051082 unfolded protein binding;	K03686			IPR008971; IPR002939; IPR001623; IPR001305;	HSP40/DnaJ peptide-binding; Chaperone DnaJ, C-terminal; DnaJ domain; Heat shock protein DnaJ, cysteine-rich domain;	O	COG0484	DnaJ-class molecular chaperone with C-terminal Zn finger domain
J3A153	16	C	ATP-dependent Clp protease ATP-binding subunit ClpX	clpX	TNDVTVHC(1)SFC(1)GK	Cytoplasmic	GO:0006457 protein folding; GO:0006508 proteolysis; GO:0008152 metabolic process; GO:0043170 macromolecule metabolic process; GO:0019538 protein metabolic process; GO:0044238 primary metabolic process; GO:0009987 cellular process; GO:0071704 organic substance metabolic process;		GO:0005524 ATP binding; GO:0008233 peptidase activity; GO:1901265 nucleoside phosphate binding; GO:0046983 protein dimerization activity; GO:0001882 nucleoside binding; GO:0043167 ion binding; GO:0005515 protein binding; GO:0016787 hydrolase activity; GO:0000166 nucleotide binding; GO:0008270 zinc ion binding; GO:0097159 organic cyclic compound binding; GO:1901363 heterocyclic compound binding; G…	K03544			IPR019489; IPR003593; IPR010603; IPR003959; IPR027417;	Clp ATPase, C-terminal; AAA+ ATPase domain; Zinc finger, ClpX C4-type; ATPase, AAA-type, core; P-loop containing nucleoside triphosphate hydrolase;	O	COG1219	ATP-dependent protease Clp, ATPase subunit
J3A153	13	C	ATP-dependent Clp protease ATP-binding subunit ClpX	clpX	TNDVTVHC(1)SFC(1)GK	Cytoplasmic	GO:0006457 protein folding; GO:0006508 proteolysis; GO:0008152 metabolic process; GO:0043170 macromolecule metabolic process; GO:0019538 protein metabolic process; GO:0044238 primary metabolic process; GO:0009987 cellular process; GO:0071704 organic substance metabolic process;		GO:0005524 ATP binding; GO:0008233 peptidase activity; GO:1901265 nucleoside phosphate binding; GO:0046983 protein dimerization activity; GO:0001882 nucleoside binding; GO:0043167 ion binding; GO:0005515 protein binding; GO:0016787 hydrolase activity; GO:0000166 nucleotide binding; GO:0008270 zinc ion binding; GO:0097159 organic cyclic compound binding; GO:1901363 heterocyclic compound binding; G…	K03544			IPR019489; IPR003593; IPR010603; IPR003959; IPR027417;	Clp ATPase, C-terminal; AAA+ ATPase domain; Zinc finger, ClpX C4-type; ATPase, AAA-type, core; P-loop containing nucleoside triphosphate hydrolase;	O	COG1219	ATP-dependent protease Clp, ATPase subunit
J3A220	64	C	Adenine phosphoribosyltransferase	apt	GFIVGC(1)PVAYELGVGFAPVR	Cytoplasmic	GO:0046148 pigment biosynthetic process; GO:0046083 adenine metabolic process; GO:0042278 purine nucleoside metabolic process; GO:0009116 nucleoside metabolic process; GO:0009167 purine ribonucleoside monophosphate metabolic process; GO:0009117 nucleotide metabolic process; GO:0044699 single-organism process; GO:0009058 biosynthetic process; GO:0009163 nucleoside biosynthetic process; GO:0046129 …	GO:0044424 intracellular part; GO:0005623 cell; GO:0044464 cell part; GO:0005622 intracellular; GO:0005737 cytoplasm;	GO:0003999 adenine phosphoribosyltransferase activity; GO:0016763 transferase activity, transferring pentosyl groups; GO:0016757 transferase activity, transferring glycosyl groups; GO:0003824 catalytic activity; GO:0016740 transferase activity;	K00759	APRT; adenine phosphoribosyltransferase [EC:2.4.2.7]	smu00230 Purine metabolism - Streptococcus mutans UA159 (serotype c); smu01100 Metabolic pathways - Streptococcus mutans UA159 (serotype c);	IPR000836; IPR029057;	Phosphoribosyltransferase domain; Phosphoribosyltransferase-like;	F	COG0503	Adenine/guanine phosphoribosyltransferases and related PRPP-binding proteins
J3A4N9	284	C	Glutathione biosynthesis bifunctional protein GshAB	gshAB	C(1)FDLNPFDNR	Cytoplasmic	GO:0006790 sulfur compound metabolic process; GO:0006518 peptide metabolic process; GO:0043043 peptide biosynthetic process; GO:0042398 cellular modified amino acid biosynthetic process; GO:0006807 nitrogen compound metabolic process; GO:0009058 biosynthetic process; GO:0043603 cellular amide metabolic process; GO:1901566 organonitrogen compound biosynthetic process; GO:0044237 cellular metabolic…		GO:0005524 ATP binding; GO:1901265 nucleoside phosphate binding; GO:0004357 glutamate-cysteine ligase activity; GO:0004363 glutathione synthase activity; GO:0016874 ligase activity; GO:0001882 nucleoside binding; GO:0043167 ion binding; GO:0000166 nucleotide binding; GO:0016881 acid-amino acid ligase activity; GO:0016879 ligase activity, forming carbon-nitrogen bonds; GO:0097159 organic cyclic co…	K01919	gshA; glutamate--cysteine ligase [EC:6.3.2.2]	smu00480 Glutathione metabolism - Streptococcus mutans UA159 (serotype c); smu00270 Cysteine and methionine metabolism - Streptococcus mutans UA159 (serotype c); smu01100 Metabolic pathways - Streptococcus mutans UA159 (serotype c);	IPR011761; IPR007370; IPR013816; IPR020561; IPR013815;	ATP-grasp fold; Glutamate--cysteine ligase; ATP-grasp fold, subdomain 2; Phosphoribosylglycinamide synthetase, ATP-grasp (A) domain; ATP-grasp fold, subdomain 1;	M	COG1181	D-alanine-D-alanine ligase and related ATP-grasp enzymes
J3AK55	301	C	Glucose-1-phosphate adenylyltransferase	glgC	DSLVVDGC(1)FVSGK	Cytoplasmic	GO:0016051 carbohydrate biosynthetic process; GO:0000271 polysaccharide biosynthetic process; GO:0044042 glucan metabolic process; GO:0044699 single-organism process; GO:0009058 biosynthetic process; GO:0006112 energy reserve metabolic process; GO:0044237 cellular metabolic process; GO:0044264 cellular polysaccharide metabolic process; GO:0071704 organic substance metabolic process; GO:0008152 me…		GO:0005524 ATP binding; GO:0008878 glucose-1-phosphate adenylyltransferase activity; GO:1901265 nucleoside phosphate binding; GO:0001882 nucleoside binding; GO:0043167 ion binding; GO:0000166 nucleotide binding; GO:0070566 adenylyltransferase activity; GO:0097159 organic cyclic compound binding; GO:1901363 heterocyclic compound binding; GO:0032549 ribonucleoside binding; GO:0097367 carbohydrate d…	K00975	glgC; glucose-1-phosphate adenylyltransferase [EC:2.7.7.27]	smu00520 Amino sugar and nucleotide sugar metabolism - Streptococcus mutans UA159 (serotype c); smu00500 Starch and sucrose metabolism - Streptococcus mutans UA159 (serotype c); smu01110 Biosynthesis of secondary metabolites - Streptococcus mutans UA159 (serotype c); smu01100 Metabolic pathways - Streptococcus mutans UA159 (serotype c);	IPR011004; IPR029044; IPR005835;	Trimeric LpxA-like; Nucleotide-diphospho-sugar transferases; Nucleotidyl transferase domain;	G	COG0448	ADP-glucose pyrophosphorylase
J3JPR8	126	C	Dipeptidase PepV	D822_03874	GPTIAC(1)YYGLK	Cytoplasmic	GO:0006508 proteolysis; GO:0008152 metabolic process; GO:0043170 macromolecule metabolic process; GO:0019538 protein metabolic process; GO:0044238 primary metabolic process; GO:0071704 organic substance metabolic process;		GO:0008238 exopeptidase activity; GO:0008233 peptidase activity; GO:0046914 transition metal ion binding; GO:0003824 catalytic activity; GO:0005488 binding; GO:0043167 ion binding; GO:0070011 peptidase activity, acting on L-amino acid peptides; GO:0046872 metal ion binding; GO:0043169 cation binding; GO:0016787 hydrolase activity; GO:0008237 metallopeptidase activity; GO:0008270 zinc ion binding;…	K01274			IPR011650;	Peptidase M20, dimerisation domain;	E	COG0624	Acetylornithine deacetylase/Succinyl-diaminopimelate desuccinylase and related deacylases
O66265	165	C	Alkyl hydroperoxidase	ahpC	QHPGEVC(1)PAK	Cytoplasmic	GO:0050794 regulation of cellular process; GO:0065008 regulation of biological quality; GO:0006950 response to stress; GO:0055114 oxidation-reduction process; GO:0009636 response to toxic substance; GO:0045454 cell redox homeostasis; GO:0044763 single-organism cellular process; GO:0019725 cellular homeostasis; GO:0044699 single-organism process; GO:0050896 response to stimulus; GO:0042592 homeost…	GO:0005623 cell;	GO:0016209 antioxidant activity; GO:0004601 peroxidase activity; GO:0003824 catalytic activity; GO:0051920 peroxiredoxin activity; GO:0016491 oxidoreductase activity; GO:0016684 oxidoreductase activity, acting on peroxide as acceptor;	K03386			IPR019479; IPR000866; IPR012336; IPR013766;	Peroxiredoxin, C-terminal; Alkyl hydroperoxide reductase subunit C/ Thiol specific antioxidant; Thioredoxin-like fold; Thioredoxin domain;	O	COG0450	Peroxiredoxin
O68575	165	C	Pyruvate formate-lyase-activating enzyme	act	TILAC(1)AR	Cytoplasmic	GO:0044699 single-organism process; GO:0008152 metabolic process; GO:0055114 oxidation-reduction process; GO:0044710 single-organism metabolic process;	GO:0044424 intracellular part; GO:0005623 cell; GO:0044464 cell part; GO:0005622 intracellular; GO:0005737 cytoplasm;	GO:0043364 catalysis of free radical formation; GO:0070283 radical SAM enzyme activity; GO:0003824 catalytic activity; GO:0043365 [formate-C-acetyltransferase]-activating enzyme activity; GO:0051536 iron-sulfur cluster binding; GO:0005488 binding; GO:0043167 ion binding; GO:0046872 metal ion binding; GO:0043169 cation binding; GO:0051539 4 iron, 4 sulfur cluster binding; GO:0016491 oxidoreductase…	K04069			IPR007197;	Radical SAM;	O	COG1180	Pyruvate-formate lyase-activating enzyme
O68575	37	C	Pyruvate formate-lyase-activating enzyme	act	FVVFMQGC(1)QMR	Cytoplasmic	GO:0044699 single-organism process; GO:0008152 metabolic process; GO:0055114 oxidation-reduction process; GO:0044710 single-organism metabolic process;	GO:0044424 intracellular part; GO:0005623 cell; GO:0044464 cell part; GO:0005622 intracellular; GO:0005737 cytoplasm;	GO:0043364 catalysis of free radical formation; GO:0070283 radical SAM enzyme activity; GO:0003824 catalytic activity; GO:0043365 [formate-C-acetyltransferase]-activating enzyme activity; GO:0051536 iron-sulfur cluster binding; GO:0005488 binding; GO:0043167 ion binding; GO:0046872 metal ion binding; GO:0043169 cation binding; GO:0051539 4 iron, 4 sulfur cluster binding; GO:0016491 oxidoreductase…	K04069			IPR007197;	Radical SAM;	O	COG1180	Pyruvate-formate lyase-activating enzyme
O82876	190	C	ABC-transporter	rgpDc	C(1)NDYFLER	Cytoplasmic			GO:0005524 ATP binding; GO:1901265 nucleoside phosphate binding; GO:0001882 nucleoside binding; GO:0043167 ion binding; GO:0016817 hydrolase activity, acting on acid anhydrides; GO:0016787 hydrolase activity; GO:0000166 nucleotide binding; GO:0017111 nucleoside-triphosphatase activity; GO:0016887 ATPase activity; GO:0097159 organic cyclic compound binding; GO:1901363 heterocyclic compound binding…	K01990			IPR003593; IPR003439; IPR027417;	AAA+ ATPase domain; ABC transporter-like; P-loop containing nucleoside triphosphate hydrolase;	GM	COG1134	ABC-type polysaccharide/polyol phosphate transport system, ATPase component
O82876	339	C	ABC-transporter	rgpDc	VFYEC(1)HLK	Cytoplasmic			GO:0005524 ATP binding; GO:1901265 nucleoside phosphate binding; GO:0001882 nucleoside binding; GO:0043167 ion binding; GO:0016817 hydrolase activity, acting on acid anhydrides; GO:0016787 hydrolase activity; GO:0000166 nucleotide binding; GO:0017111 nucleoside-triphosphatase activity; GO:0016887 ATPase activity; GO:0097159 organic cyclic compound binding; GO:1901363 heterocyclic compound binding…	K01990			IPR003593; IPR003439; IPR027417;	AAA+ ATPase domain; ABC transporter-like; P-loop containing nucleoside triphosphate hydrolase;	GM	COG1134	ABC-type polysaccharide/polyol phosphate transport system, ATPase component
P05428	53	C	Methylenetetrahydrofolate--tRNA-(uracil-5-)-methyltransferase TrmFO	trmFO	TSNFAELVC(1)SNSFR	Cytoplasmic	GO:0006396 RNA processing; GO:0034470 ncRNA processing; GO:0006725 cellular aromatic compound metabolic process; GO:0055114 oxidation-reduction process; GO:0006807 nitrogen compound metabolic process; GO:0044699 single-organism process; GO:1901360 organic cyclic compound metabolic process; GO:0044238 primary metabolic process; GO:0044237 cellular metabolic process; GO:0032259 methylation; GO:0071…	GO:0044424 intracellular part; GO:0005623 cell; GO:0044464 cell part; GO:0005622 intracellular; GO:0005737 cytoplasm;	GO:1901265 nucleoside phosphate binding; GO:0008168 methyltransferase activity; GO:0050660 flavin adenine dinucleotide binding; GO:0043167 ion binding; GO:0016741 transferase activity, transferring one-carbon groups; GO:0000166 nucleotide binding; GO:0048037 cofactor binding; GO:0016491 oxidoreductase activity; GO:1901363 heterocyclic compound binding; GO:0097159 organic cyclic compound binding; …	K04094			IPR023753;	FAD/NAD(P)-binding domain;	J	COG1206	NAD(FAD)-utilizing enzyme possibly involved in translation
P05428	338	C	Methylenetetrahydrofolate--tRNA-(uracil-5-)-methyltransferase TrmFO	trmFO	NSYIDSPNLLAPTFATC(1)K	Cytoplasmic	GO:0006396 RNA processing; GO:0034470 ncRNA processing; GO:0006725 cellular aromatic compound metabolic process; GO:0055114 oxidation-reduction process; GO:0006807 nitrogen compound metabolic process; GO:0044699 single-organism process; GO:1901360 organic cyclic compound metabolic process; GO:0044238 primary metabolic process; GO:0044237 cellular metabolic process; GO:0032259 methylation; GO:0071…	GO:0044424 intracellular part; GO:0005623 cell; GO:0044464 cell part; GO:0005622 intracellular; GO:0005737 cytoplasm;	GO:1901265 nucleoside phosphate binding; GO:0008168 methyltransferase activity; GO:0050660 flavin adenine dinucleotide binding; GO:0043167 ion binding; GO:0016741 transferase activity, transferring one-carbon groups; GO:0000166 nucleotide binding; GO:0048037 cofactor binding; GO:0016491 oxidoreductase activity; GO:1901363 heterocyclic compound binding; GO:0097159 organic cyclic compound binding; …	K04094			IPR023753;	FAD/NAD(P)-binding domain;	J	COG1206	NAD(FAD)-utilizing enzyme possibly involved in translation
P10539	243	C	Aspartate-semialdehyde dehydrogenase	asd	KIMEEPELPVSATC(1)VR	Cytoplasmic	GO:0043648 dicarboxylic acid metabolic process; GO:0000097 sulfur amino acid biosynthetic process; GO:0019877 diaminopimelate biosynthetic process; GO:0016053 organic acid biosynthetic process; GO:0009082 branched-chain amino acid biosynthetic process; GO:0009066 aspartate family amino acid metabolic process; GO:0044699 single-organism process; GO:0009058 biosynthetic process; GO:1901566 organoni…	GO:0044424 intracellular part; GO:0005623 cell; GO:0044464 cell part; GO:0005622 intracellular; GO:0005737 cytoplasm;	GO:1901265 nucleoside phosphate binding; GO:0016903 oxidoreductase activity, acting on the aldehyde or oxo group of donors; GO:0046983 protein dimerization activity; GO:0005515 protein binding; GO:0000166 nucleotide binding; GO:0048037 cofactor binding; GO:0004073 aspartate-semialdehyde dehydrogenase activity; GO:0016491 oxidoreductase activity; GO:0016620 oxidoreductase activity, acting on the a…	K00133	asd; aspartate-semialdehyde dehydrogenase [EC:1.2.1.11]	smu00261 Monobactam biosynthesis - Streptococcus mutans UA159 (serotype c); smu00260 Glycine, serine and threonine metabolism - Streptococcus mutans UA159 (serotype c); smu00270 Cysteine and methionine metabolism - Streptococcus mutans UA159 (serotype c); smu01120 Microbial metabolism in diverse environments - Streptococcus mutans UA159 (serotype c); smu01230 Biosynthesis of amino acids - Strepto…	IPR012280; IPR000534; IPR016040;	Semialdehyde dehydrogenase, dimerisation domain; Semialdehyde dehydrogenase, NAD-binding; NAD(P)-binding domain;	E	COG0136	Aspartate-semialdehyde dehydrogenase
P23504	19	C	Cell surface antigen I/II	spaP	TLC(1)GAVLGTVAAVSVAGQK	Extracellular		GO:0005618 cell wall; GO:0030312 external encapsulating structure; GO:0005623 cell; GO:0005576 extracellular region; GO:0044464 cell part; GO:0071944 cell periphery;					IPR019948; IPR032300; IPR013574; IPR026345;	Gram-positive LPXTG cell wall anchor; Cell surface antigen, C-terminal; Glucan-binding protein C/Surface antigen I/II, V-domain; Adhesin isopeptide-forming adherence domain;
P26283	74	C	L-lactate dehydrogenase	ldh	YEDC(1)ADADLVVITAGAPQKPGETR	Cytoplasmic	GO:0008152 metabolic process; GO:0055114 oxidation-reduction process; GO:0044710 single-organism metabolic process; GO:0044281 small molecule metabolic process; GO:0044763 single-organism cellular process; GO:0019752 carboxylic acid metabolic process; GO:0044699 single-organism process; GO:0005975 carbohydrate metabolic process; GO:0044238 primary metabolic process; GO:0006082 organic acid metabo…	GO:0044424 intracellular part; GO:0005623 cell; GO:0044464 cell part; GO:0005622 intracellular; GO:0005737 cytoplasm;	GO:0016614 oxidoreductase activity, acting on CH-OH group of donors; GO:0004457 lactate dehydrogenase activity; GO:0016616 oxidoreductase activity, acting on the CH-OH group of donors, NAD or NADP as acceptor; GO:0004459 L-lactate dehydrogenase activity; GO:0003824 catalytic activity; GO:0016491 oxidoreductase activity;	K00016	LDH; L-lactate dehydrogenase [EC:1.1.1.27]	smu00620 Pyruvate metabolism - Streptococcus mutans UA159 (serotype c); smu00010 Glycolysis / Gluconeogenesis - Streptococcus mutans UA159 (serotype c); smu00270 Cysteine and methionine metabolism - Streptococcus mutans UA159 (serotype c); smu01120 Microbial metabolism in diverse environments - Streptococcus mutans UA159 (serotype c); smu00640 Propanoate metabolism - Streptococcus mutans UA159 (s…	IPR022383; IPR016040; IPR001236; IPR015955;	Lactate/malate dehydrogenase, C-terminal; NAD(P)-binding domain; Lactate/malate dehydrogenase, N-terminal; Lactate dehydrogenase/glycoside hydrolase, family 4, C-terminal;	C	COG0039	Malate/lactate dehydrogenases
P45595	560	C	Phosphoenolpyruvate-protein phosphotransferase	ptsI	ALTEC(1)ATMEEVLELEK	Cytoplasmic	GO:0016310 phosphorylation; GO:0044699 single-organism process; GO:0071702 organic substance transport; GO:0044237 cellular metabolic process; GO:0009401 phosphoenolpyruvate-dependent sugar phosphotransferase system; GO:0006796 phosphate-containing compound metabolic process; GO:0051234 establishment of localization; GO:0006810 transport; GO:0008152 metabolic process; GO:1902578 single-organism l…	GO:0044424 intracellular part; GO:0005623 cell; GO:0044464 cell part; GO:0005622 intracellular; GO:0005737 cytoplasm;	GO:0016301 kinase activity; GO:0008965 phosphoenolpyruvate-protein phosphotransferase activity; GO:0003824 catalytic activity; GO:0005488 binding; GO:0043167 ion binding; GO:0043169 cation binding; GO:0046872 metal ion binding; GO:0016775 phosphotransferase activity, nitrogenous group as acceptor; GO:0016740 transferase activity; GO:0016772 transferase activity, transferring phosphorus-containing…	K08483	PTS-EI.PTSI; phosphotransferase system, enzyme I, PtsI [EC:2.7.3.9]	smu02060 Phosphotransferase system (PTS) - Streptococcus mutans UA159 (serotype c);	IPR008279; IPR015813; IPR006318; IPR008731; IPR000121;	PEP-utilising enzyme, mobile domain; Pyruvate/Phosphoenolpyruvate kinase-like domain; Phosphotransferase system, enzyme I-like; Phosphotransferase system, enzyme I N-terminal; PEP-utilising enzyme, C-terminal;	G	COG1080	Phosphoenolpyruvate-protein kinase (PTS system EI component in bacteria)
P66308	27	C	50S ribosomal protein L36	rpmJ	VMVIC(1)PTNPK	Cytoplasmic	GO:0006518 peptide metabolic process; GO:0043043 peptide biosynthetic process; GO:0044267 cellular protein metabolic process; GO:0006807 nitrogen compound metabolic process; GO:0009058 biosynthetic process; GO:0043603 cellular amide metabolic process; GO:0044238 primary metabolic process; GO:1901566 organonitrogen compound biosynthetic process; GO:1901576 organic substance biosynthetic process; G…	GO:0005840 ribosome; GO:0043226 organelle; GO:0043229 intracellular organelle; GO:0043232 intracellular non-membrane-bounded organelle; GO:0044464 cell part; GO:0005622 intracellular; GO:0005737 cytoplasm; GO:0032991 macromolecular complex; GO:0044424 intracellular part; GO:1990904 ribonucleoprotein complex; GO:0005623 cell; GO:0030529 intracellular ribonucleoprotein complex; GO:0044444 cytoplasm…	GO:0003735 structural constituent of ribosome; GO:0005198 structural molecule activity;	K02919	RP-L36; large subunit ribosomal protein L36	smu03010 Ribosome - Streptococcus mutans UA159 (serotype c);			J	COG0257	Ribosomal protein L36
P66308	11	C	50S ribosomal protein L36	rpmJ	VRPSVKPIC(1)EYC(1)K	Cytoplasmic	GO:0006518 peptide metabolic process; GO:0043043 peptide biosynthetic process; GO:0044267 cellular protein metabolic process; GO:0006807 nitrogen compound metabolic process; GO:0009058 biosynthetic process; GO:0043603 cellular amide metabolic process; GO:0044238 primary metabolic process; GO:1901566 organonitrogen compound biosynthetic process; GO:1901576 organic substance biosynthetic process; G…	GO:0005840 ribosome; GO:0043226 organelle; GO:0043229 intracellular organelle; GO:0043232 intracellular non-membrane-bounded organelle; GO:0044464 cell part; GO:0005622 intracellular; GO:0005737 cytoplasm; GO:0032991 macromolecular complex; GO:0044424 intracellular part; GO:1990904 ribonucleoprotein complex; GO:0005623 cell; GO:0030529 intracellular ribonucleoprotein complex; GO:0044444 cytoplasm…	GO:0003735 structural constituent of ribosome; GO:0005198 structural molecule activity;	K02919	RP-L36; large subunit ribosomal protein L36	smu03010 Ribosome - Streptococcus mutans UA159 (serotype c);			J	COG0257	Ribosomal protein L36
P66308	14	C	50S ribosomal protein L36	rpmJ	VRPSVKPIC(1)EYC(1)K	Cytoplasmic	GO:0006518 peptide metabolic process; GO:0043043 peptide biosynthetic process; GO:0044267 cellular protein metabolic process; GO:0006807 nitrogen compound metabolic process; GO:0009058 biosynthetic process; GO:0043603 cellular amide metabolic process; GO:0044238 primary metabolic process; GO:1901566 organonitrogen compound biosynthetic process; GO:1901576 organic substance biosynthetic process; G…	GO:0005840 ribosome; GO:0043226 organelle; GO:0043229 intracellular organelle; GO:0043232 intracellular non-membrane-bounded organelle; GO:0044464 cell part; GO:0005622 intracellular; GO:0005737 cytoplasm; GO:0032991 macromolecular complex; GO:0044424 intracellular part; GO:1990904 ribonucleoprotein complex; GO:0005623 cell; GO:0030529 intracellular ribonucleoprotein complex; GO:0044444 cytoplasm…	GO:0003735 structural constituent of ribosome; GO:0005198 structural molecule activity;	K02919	RP-L36; large subunit ribosomal protein L36	smu03010 Ribosome - Streptococcus mutans UA159 (serotype c);			J	COG0257	Ribosomal protein L36
P72482	259	C	Prolipoprotein diacylglyceryl transferase	lgt	NHAIPYYQC(1)	Membrane	GO:0044267 cellular protein metabolic process; GO:0009058 biosynthetic process; GO:0044238 primary metabolic process; GO:0044237 cellular metabolic process; GO:1901576 organic substance biosynthetic process; GO:0009249 protein lipoylation; GO:0018065 protein-cofactor linkage; GO:0042157 lipoprotein metabolic process; GO:0044249 cellular biosynthetic process; GO:0071704 organic substance metabolic…	GO:0016020 membrane; GO:0044464 cell part; GO:0071944 cell periphery; GO:0044425 membrane part; GO:0031224 intrinsic component of membrane; GO:0005623 cell; GO:0016021 integral component of membrane; GO:0005886 plasma membrane;	GO:0016757 transferase activity, transferring glycosyl groups; GO:0003824 catalytic activity; GO:0016740 transferase activity;	K13292					M	COG0682	Prolipoprotein diacylglyceryltransferase
P72484	128	C	Triosephosphate isomerase	tpiA	MTPILC(1)C(1)GESLETYEAGK	Cytoplasmic	GO:0006757 ATP generation from ADP; GO:0006739 NADP metabolic process; GO:0009116 nucleoside metabolic process; GO:0042278 purine nucleoside metabolic process; GO:0006165 nucleoside diphosphate phosphorylation; GO:0046031 ADP metabolic process; GO:0019362 pyridine nucleotide metabolic process; GO:0006096 glycolytic process; GO:0009167 purine ribonucleoside monophosphate metabolic process; GO:0019…	GO:0044424 intracellular part; GO:0005623 cell; GO:0044464 cell part; GO:0005622 intracellular; GO:0005737 cytoplasm;	GO:0016860 intramolecular oxidoreductase activity; GO:0016853 isomerase activity; GO:0004807 triose-phosphate isomerase activity; GO:0003824 catalytic activity; GO:0016861 intramolecular oxidoreductase activity, interconverting aldoses and ketoses;	K01803	TPI; triosephosphate isomerase (TIM) [EC:5.3.1.1]	smu00010 Glycolysis / Gluconeogenesis - Streptococcus mutans UA159 (serotype c); smu00051 Fructose and mannose metabolism - Streptococcus mutans UA159 (serotype c); smu01120 Microbial metabolism in diverse environments - Streptococcus mutans UA159 (serotype c); smu01230 Biosynthesis of amino acids - Streptococcus mutans UA159 (serotype c); smu01110 Biosynthesis of secondary metabolites - Streptoc…	IPR013785;	Aldolase-type TIM barrel;	G	COG0149	Triosephosphate isomerase
P72484	127	C	Triosephosphate isomerase	tpiA	MTPILC(1)C(1)GESLETYEAGK	Cytoplasmic	GO:0006757 ATP generation from ADP; GO:0006739 NADP metabolic process; GO:0009116 nucleoside metabolic process; GO:0042278 purine nucleoside metabolic process; GO:0006165 nucleoside diphosphate phosphorylation; GO:0046031 ADP metabolic process; GO:0019362 pyridine nucleotide metabolic process; GO:0006096 glycolytic process; GO:0009167 purine ribonucleoside monophosphate metabolic process; GO:0019…	GO:0044424 intracellular part; GO:0005623 cell; GO:0044464 cell part; GO:0005622 intracellular; GO:0005737 cytoplasm;	GO:0016860 intramolecular oxidoreductase activity; GO:0016853 isomerase activity; GO:0004807 triose-phosphate isomerase activity; GO:0003824 catalytic activity; GO:0016861 intramolecular oxidoreductase activity, interconverting aldoses and ketoses;	K01803	TPI; triosephosphate isomerase (TIM) [EC:5.3.1.1]	smu00010 Glycolysis / Gluconeogenesis - Streptococcus mutans UA159 (serotype c); smu00051 Fructose and mannose metabolism - Streptococcus mutans UA159 (serotype c); smu01120 Microbial metabolism in diverse environments - Streptococcus mutans UA159 (serotype c); smu01230 Biosynthesis of amino acids - Streptococcus mutans UA159 (serotype c); smu01110 Biosynthesis of secondary metabolites - Streptoc…	IPR013785;	Aldolase-type TIM barrel;	G	COG0149	Triosephosphate isomerase
P72484	188	C	Triosephosphate isomerase	tpiA	SADANIADDIC(1)GVVR	Cytoplasmic	GO:0006757 ATP generation from ADP; GO:0006739 NADP metabolic process; GO:0009116 nucleoside metabolic process; GO:0042278 purine nucleoside metabolic process; GO:0006165 nucleoside diphosphate phosphorylation; GO:0046031 ADP metabolic process; GO:0019362 pyridine nucleotide metabolic process; GO:0006096 glycolytic process; GO:0009167 purine ribonucleoside monophosphate metabolic process; GO:0019…	GO:0044424 intracellular part; GO:0005623 cell; GO:0044464 cell part; GO:0005622 intracellular; GO:0005737 cytoplasm;	GO:0016860 intramolecular oxidoreductase activity; GO:0016853 isomerase activity; GO:0004807 triose-phosphate isomerase activity; GO:0003824 catalytic activity; GO:0016861 intramolecular oxidoreductase activity, interconverting aldoses and ketoses;	K01803	TPI; triosephosphate isomerase (TIM) [EC:5.3.1.1]	smu00010 Glycolysis / Gluconeogenesis - Streptococcus mutans UA159 (serotype c); smu00051 Fructose and mannose metabolism - Streptococcus mutans UA159 (serotype c); smu01120 Microbial metabolism in diverse environments - Streptococcus mutans UA159 (serotype c); smu01230 Biosynthesis of amino acids - Streptococcus mutans UA159 (serotype c); smu01110 Biosynthesis of secondary metabolites - Streptoc…	IPR013785;	Aldolase-type TIM barrel;	G	COG0149	Triosephosphate isomerase
P95780	188	C	dTDP-glucose 4,6-dehydratase	rmlB	ATISNC(1)SNNYGPYQHIEK	Cytoplasmic	GO:0009226 nucleotide-sugar biosynthetic process; GO:0046383 dTDP-rhamnose metabolic process; GO:1903509 liposaccharide metabolic process; GO:0016051 carbohydrate biosynthetic process; GO:0046379 extracellular polysaccharide metabolic process; GO:0006725 cellular aromatic compound metabolic process; GO:0000271 polysaccharide biosynthetic process; GO:0045226 extracellular polysaccharide biosynthet…		GO:0016829 lyase activity; GO:0016836 hydro-lyase activity; GO:0008460 dTDP-glucose 4,6-dehydratase activity; GO:0003824 catalytic activity; GO:0016835 carbon-oxygen lyase activity;	K01710	E4.2.1.46; dTDP-glucose 4,6-dehydratase [EC:4.2.1.46]	smu00525 Acarbose and validamycin biosynthesis - Streptococcus mutans UA159 (serotype c); smu00523 Polyketide sugar unit biosynthesis - Streptococcus mutans UA159 (serotype c); smu00521 Streptomycin biosynthesis - Streptococcus mutans UA159 (serotype c); smu01130 Biosynthesis of antibiotics - Streptococcus mutans UA159 (serotype c); smu01100 Metabolic pathways - Streptococcus mutans UA159 (seroty…	IPR016040;	NAD(P)-binding domain;	M	COG1088	dTDP-D-glucose 4,6-dehydratase
P95803	288	C	D-alanine--D-alanine ligase	ddl	C(1)DFFLTEDGK	Cytoplasmic	GO:0044085 cellular component biogenesis; GO:0050794 regulation of cellular process; GO:0016043 cellular component organization; GO:0065008 regulation of biological quality; GO:0000270 peptidoglycan metabolic process; GO:0006024 glycosaminoglycan biosynthetic process; GO:0044036 cell wall macromolecule metabolic process; GO:0009252 peptidoglycan biosynthetic process; GO:0009058 biosynthetic proce…	GO:0044424 intracellular part; GO:0005623 cell; GO:0044464 cell part; GO:0005622 intracellular; GO:0005737 cytoplasm;	GO:0005524 ATP binding; GO:1901265 nucleoside phosphate binding; GO:0001882 nucleoside binding; GO:0043167 ion binding; GO:0016874 ligase activity; GO:0000166 nucleotide binding; GO:0016881 acid-amino acid ligase activity; GO:0016879 ligase activity, forming carbon-nitrogen bonds; GO:0008716 D-alanine-D-alanine ligase activity; GO:0097159 organic cyclic compound binding; GO:1901363 heterocyclic c…	K01921	ddl; D-alanine-D-alanine ligase [EC:6.3.2.4]	smu01502 Vancomycin resistance - Streptococcus mutans UA159 (serotype c); smu00550 Peptidoglycan biosynthesis - Streptococcus mutans UA159 (serotype c); smu00473 D-Alanine metabolism - Streptococcus mutans UA159 (serotype c); smu01100 Metabolic pathways - Streptococcus mutans UA159 (serotype c);	IPR016185; IPR011761; IPR013816; IPR013815; IPR011095; IPR011127;	Pre-ATP-grasp domain; ATP-grasp fold; ATP-grasp fold, subdomain 2; ATP-grasp fold, subdomain 1; D-alanine--D-alanine ligase, C-terminal; D-alanine--D-alanine ligase, N-terminal domain;	M	COG1181	D-alanine-D-alanine ligase and related ATP-grasp enzymes
Q02419	92	C	Protein PhnA	phnA	LVEGDHNIDC(1)K	Cytoplasmic				K06193			IPR013988; IPR013987;	PhnA protein, C-terminal; PhnA protein, N-terminal;	P	COG2824	Uncharacterized Zn-ribbon-containing protein involved in phosphonate metabolism
Q07211	180	C	Fructokinase	scrK	GC(1)LEGLAAGPSLEAR	Cytoplasmic	GO:0016310 phosphorylation; GO:0008152 metabolic process; GO:0044262 cellular carbohydrate metabolic process; GO:0006793 phosphorus metabolic process; GO:0046835 carbohydrate phosphorylation; GO:0044238 primary metabolic process; GO:0005975 carbohydrate metabolic process; GO:0009987 cellular process; GO:0044237 cellular metabolic process; GO:0006796 phosphate-containing compound metabolic process…		GO:0005524 ATP binding; GO:1901265 nucleoside phosphate binding; GO:0016773 phosphotransferase activity, alcohol group as acceptor; GO:0001882 nucleoside binding; GO:0043167 ion binding; GO:0000166 nucleotide binding; GO:0097159 organic cyclic compound binding; GO:1901363 heterocyclic compound binding; GO:0032549 ribonucleoside binding; GO:0019200 carbohydrate kinase activity; GO:0097367 carbohyd…	K00847	E2.7.1.4; fructokinase [EC:2.7.1.4]	smu00051 Fructose and mannose metabolism - Streptococcus mutans UA159 (serotype c); smu00520 Amino sugar and nucleotide sugar metabolism - Streptococcus mutans UA159 (serotype c); smu00500 Starch and sucrose metabolism - Streptococcus mutans UA159 (serotype c); smu01100 Metabolic pathways - Streptococcus mutans UA159 (serotype c);			KG	COG1940	Transcriptional regulator/sugar kinase
Q07211	17	C	Fructokinase	scrK	FVC(1)AVGDENFQILEK	Cytoplasmic	GO:0016310 phosphorylation; GO:0008152 metabolic process; GO:0044262 cellular carbohydrate metabolic process; GO:0006793 phosphorus metabolic process; GO:0046835 carbohydrate phosphorylation; GO:0044238 primary metabolic process; GO:0005975 carbohydrate metabolic process; GO:0009987 cellular process; GO:0044237 cellular metabolic process; GO:0006796 phosphate-containing compound metabolic process…		GO:0005524 ATP binding; GO:1901265 nucleoside phosphate binding; GO:0016773 phosphotransferase activity, alcohol group as acceptor; GO:0001882 nucleoside binding; GO:0043167 ion binding; GO:0000166 nucleotide binding; GO:0097159 organic cyclic compound binding; GO:1901363 heterocyclic compound binding; GO:0032549 ribonucleoside binding; GO:0019200 carbohydrate kinase activity; GO:0097367 carbohyd…	K00847	E2.7.1.4; fructokinase [EC:2.7.1.4]	smu00051 Fructose and mannose metabolism - Streptococcus mutans UA159 (serotype c); smu00520 Amino sugar and nucleotide sugar metabolism - Streptococcus mutans UA159 (serotype c); smu00500 Starch and sucrose metabolism - Streptococcus mutans UA159 (serotype c); smu01100 Metabolic pathways - Streptococcus mutans UA159 (serotype c);			KG	COG1940	Transcriptional regulator/sugar kinase
Q54469	481	C	NADH oxidase	---	DGATNIPAIFAAGDC(1)TDSAYK	Cytoplasmic	GO:0050794 regulation of cellular process; GO:0065008 regulation of biological quality; GO:0006950 response to stress; GO:0055114 oxidation-reduction process; GO:0000302 response to reactive oxygen species; GO:0045454 cell redox homeostasis; GO:1901700 response to oxygen-containing compound; GO:0044763 single-organism cellular process; GO:0019725 cellular homeostasis; GO:0044699 single-organism p…	GO:0005623 cell;	GO:0015035 protein disulfide oxidoreductase activity; GO:0016651 oxidoreductase activity, acting on NAD(P)H; GO:1901265 nucleoside phosphate binding; GO:0050660 flavin adenine dinucleotide binding; GO:0043167 ion binding; GO:0000166 nucleotide binding; GO:0016668 oxidoreductase activity, acting on a sulfur group of donors, NAD(P) as acceptor; GO:0048037 cofactor binding; GO:0016491 oxidoreductase…	K03387			IPR002109; IPR012336; IPR023753;	Glutaredoxin; Thioredoxin-like fold; FAD/NAD(P)-binding domain;	O	COG3634	Alkyl hydroperoxide reductase, large subunit
Q54469	337	C	NADH oxidase	---	GVTYC(1)PHC(1)DGPLFTDK	Cytoplasmic	GO:0050794 regulation of cellular process; GO:0065008 regulation of biological quality; GO:0006950 response to stress; GO:0055114 oxidation-reduction process; GO:0000302 response to reactive oxygen species; GO:0045454 cell redox homeostasis; GO:1901700 response to oxygen-containing compound; GO:0044763 single-organism cellular process; GO:0019725 cellular homeostasis; GO:0044699 single-organism p…	GO:0005623 cell;	GO:0015035 protein disulfide oxidoreductase activity; GO:0016651 oxidoreductase activity, acting on NAD(P)H; GO:1901265 nucleoside phosphate binding; GO:0050660 flavin adenine dinucleotide binding; GO:0043167 ion binding; GO:0000166 nucleotide binding; GO:0016668 oxidoreductase activity, acting on a sulfur group of donors, NAD(P) as acceptor; GO:0048037 cofactor binding; GO:0016491 oxidoreductase…	K03387			IPR002109; IPR012336; IPR023753;	Glutaredoxin; Thioredoxin-like fold; FAD/NAD(P)-binding domain;	O	COG3634	Alkyl hydroperoxide reductase, large subunit
Q54469	340	C	NADH oxidase	---	GVTYC(1)PHC(1)DGPLFTDK	Cytoplasmic	GO:0050794 regulation of cellular process; GO:0065008 regulation of biological quality; GO:0006950 response to stress; GO:0055114 oxidation-reduction process; GO:0000302 response to reactive oxygen species; GO:0045454 cell redox homeostasis; GO:1901700 response to oxygen-containing compound; GO:0044763 single-organism cellular process; GO:0019725 cellular homeostasis; GO:0044699 single-organism p…	GO:0005623 cell;	GO:0015035 protein disulfide oxidoreductase activity; GO:0016651 oxidoreductase activity, acting on NAD(P)H; GO:1901265 nucleoside phosphate binding; GO:0050660 flavin adenine dinucleotide binding; GO:0043167 ion binding; GO:0000166 nucleotide binding; GO:0016668 oxidoreductase activity, acting on a sulfur group of donors, NAD(P) as acceptor; GO:0048037 cofactor binding; GO:0016491 oxidoreductase…	K03387			IPR002109; IPR012336; IPR023753;	Glutaredoxin; Thioredoxin-like fold; FAD/NAD(P)-binding domain;	O	COG3634	Alkyl hydroperoxide reductase, large subunit
Q59931	360	C	NADP-dependent glyceraldehyde-3-phosphate dehydrogenase	gapN	EGNLIC(1)PILFDK	Cytoplasmic	GO:0044699 single-organism process; GO:0008152 metabolic process; GO:0055114 oxidation-reduction process; GO:0044710 single-organism metabolic process;		GO:0043891 glyceraldehyde-3-phosphate dehydrogenase (NAD(P)+) (phosphorylating) activity; GO:0016620 oxidoreductase activity, acting on the aldehyde or oxo group of donors, NAD or NADP as acceptor; GO:0008886 glyceraldehyde-3-phosphate dehydrogenase (NADP+) (non-phosphorylating) activity; GO:0047100 glyceraldehyde-3-phosphate dehydrogenase (NADP+) (phosphorylating) activity; GO:0003824 catalytic …	K00131	gapN; glyceraldehyde-3-phosphate dehydrogenase (NADP+) [EC:1.2.1.9]	smu00010 Glycolysis / Gluconeogenesis - Streptococcus mutans UA159 (serotype c); smu01120 Microbial metabolism in diverse environments - Streptococcus mutans UA159 (serotype c); smu00030 Pentose phosphate pathway - Streptococcus mutans UA159 (serotype c); smu01200 Carbon metabolism - Streptococcus mutans UA159 (serotype c); smu01100 Metabolic pathways - Streptococcus mutans UA159 (serotype c);	IPR016161; IPR015590; IPR016162; IPR016163;	Aldehyde/histidinol dehydrogenase; Aldehyde dehydrogenase domain; Aldehyde dehydrogenase N-terminal domain; Aldehyde dehydrogenase, C-terminal;	C	COG1012	NAD-dependent aldehyde dehydrogenases
Q59934	382	C	Formate acetyltransferase	pfl	HYC(1)MSMSHK	Cytoplasmic	GO:0006006 glucose metabolic process; GO:0044723 single-organism carbohydrate metabolic process; GO:0008152 metabolic process; GO:0044710 single-organism metabolic process; GO:0044281 small molecule metabolic process; GO:0005996 monosaccharide metabolic process; GO:0044699 single-organism process; GO:0044238 primary metabolic process; GO:0005975 carbohydrate metabolic process; GO:0019318 hexose m…	GO:0044424 intracellular part; GO:0005623 cell; GO:0044464 cell part; GO:0005622 intracellular; GO:0005737 cytoplasm;	GO:0008861 formate C-acetyltransferase activity; GO:0016746 transferase activity, transferring acyl groups; GO:0003824 catalytic activity; GO:0016408 C-acyltransferase activity; GO:0016740 transferase activity; GO:0016747 transferase activity, transferring acyl groups other than amino-acyl groups; GO:0016407 acetyltransferase activity; GO:0016453 C-acetyltransferase activity;	K00656	E2.3.1.54; formate C-acetyltransferase [EC:2.3.1.54]	smu00620 Pyruvate metabolism - Streptococcus mutans UA159 (serotype c); smu01120 Microbial metabolism in diverse environments - Streptococcus mutans UA159 (serotype c); smu00640 Propanoate metabolism - Streptococcus mutans UA159 (serotype c); smu00650 Butanoate metabolism - Streptococcus mutans UA159 (serotype c); smu01100 Metabolic pathways - Streptococcus mutans UA159 (serotype c);	IPR004184; IPR001150;	Pyruvate formate lyase domain; Glycine radical domain;	C	COG1882	Pyruvate-formate lyase
Q59939	13	C	Citrate synthase	citZ	DMIAC(1)DTR	Cytoplasmic	GO:0072350 tricarboxylic acid metabolic process; GO:0055114 oxidation-reduction process; GO:0044281 small molecule metabolic process; GO:0044763 single-organism cellular process; GO:0006099 tricarboxylic acid cycle; GO:0044699 single-organism process; GO:0044238 primary metabolic process; GO:0045333 cellular respiration; GO:0044237 cellular metabolic process; GO:0071704 organic substance metaboli…	GO:0044424 intracellular part; GO:0005623 cell; GO:0044464 cell part; GO:0005622 intracellular; GO:0005737 cytoplasm;	GO:0016746 transferase activity, transferring acyl groups; GO:0046912 transferase activity, transferring acyl groups, acyl groups converted into alkyl on transfer; GO:0003824 catalytic activity; GO:0016740 transferase activity;	K01647	CS; citrate synthase [EC:2.3.3.1]	smu01120 Microbial metabolism in diverse environments - Streptococcus mutans UA159 (serotype c); smu01230 Biosynthesis of amino acids - Streptococcus mutans UA159 (serotype c); smu01110 Biosynthesis of secondary metabolites - Streptococcus mutans UA159 (serotype c); smu01210 2-Oxocarboxylic acid metabolism - Streptococcus mutans UA159 (serotype c); smu00020 Citrate cycle (TCA cycle) - Streptococc…	IPR016142; IPR016143;	Citrate synthase-like, large alpha subdomain; Citrate synthase-like, small alpha subdomain;	C	COG0372	Citrate synthase
Q8CM14	162	C	Putative ABC transporter ATP-binding protein	SMU_1348c	NPLLLLC(1)DEPTGALDYETGK	Cytoplasmic			GO:0005524 ATP binding; GO:1901265 nucleoside phosphate binding; GO:0001882 nucleoside binding; GO:0043167 ion binding; GO:0016817 hydrolase activity, acting on acid anhydrides; GO:0016787 hydrolase activity; GO:0000166 nucleotide binding; GO:0017111 nucleoside-triphosphatase activity; GO:0016887 ATPase activity; GO:0097159 organic cyclic compound binding; GO:1901363 heterocyclic compound binding…	K02003			IPR003593; IPR003439; IPR027417;	AAA+ ATPase domain; ABC transporter-like; P-loop containing nucleoside triphosphate hydrolase;	V	COG1136	ABC-type antimicrobial peptide transport system, ATPase component
Q8CVC4	197	C	Glucanase	SMU_1432c	YDGDYYYNAC(1)R	Extracellular	GO:1901575 organic substance catabolic process; GO:0008152 metabolic process; GO:0005976 polysaccharide metabolic process; GO:0009057 macromolecule catabolic process; GO:0043170 macromolecule metabolic process; GO:0000272 polysaccharide catabolic process; GO:0044238 primary metabolic process; GO:0005975 carbohydrate metabolic process; GO:0009056 catabolic process; GO:0016052 carbohydrate cataboli…		GO:0004553 hydrolase activity, hydrolyzing O-glycosyl compounds; GO:0016787 hydrolase activity; GO:0003824 catalytic activity; GO:0016798 hydrolase activity, acting on glycosyl bonds;				IPR012341; IPR008928;	Six-hairpin glycosidase; Six-hairpin glycosidase-like;
Q8CWW2	283	C	Histidine--tRNA ligase	hisS	SELTLC(1)AGGR	Cytoplasmic	GO:0006518 peptide metabolic process; GO:0006725 cellular aromatic compound metabolic process; GO:0044267 cellular protein metabolic process; GO:0044699 single-organism process; GO:0009058 biosynthetic process; GO:1901566 organonitrogen compound biosynthetic process; GO:0043039 tRNA aminoacylation; GO:0044237 cellular metabolic process; GO:0071704 organic substance metabolic process; GO:0008152 m…	GO:0044424 intracellular part; GO:0005623 cell; GO:0044464 cell part; GO:0005622 intracellular; GO:0005737 cytoplasm;	GO:0016876 ligase activity, forming aminoacyl-tRNA and related compounds; GO:0005524 ATP binding; GO:1901265 nucleoside phosphate binding; GO:0016875 ligase activity, forming carbon-oxygen bonds; GO:0016874 ligase activity; GO:0001882 nucleoside binding; GO:0043167 ion binding; GO:0000166 nucleotide binding; GO:0097159 organic cyclic compound binding; GO:1901363 heterocyclic compound binding; GO:…	K01892	HARS; histidyl-tRNA synthetase [EC:6.1.1.21]	smu00970 Aminoacyl-tRNA biosynthesis - Streptococcus mutans UA159 (serotype c);	IPR004154; IPR033656; IPR006195;	Anticodon-binding; Histidyl-anticodon-binding; Aminoacyl-tRNA synthetase, class II;	J	COG0124	Histidyl-tRNA synthetase
Q8CWW8	145	C	Malonyl CoA-acyl carrier protein transacylase	fabD	LIEEIC(1)QK	Cytoplasmic	GO:0008152 metabolic process;		GO:0016417 S-acyltransferase activity; GO:0016419 S-malonyltransferase activity; GO:0016746 transferase activity, transferring acyl groups; GO:0016420 malonyltransferase activity; GO:0003824 catalytic activity; GO:0004314 [acyl-carrier-protein] S-malonyltransferase activity; GO:0016740 transferase activity; GO:0016747 transferase activity, transferring acyl groups other than amino-acyl groups; GO…	K00645	fabD; [acyl-carrier-protein] S-malonyltransferase [EC:2.3.1.39]	smu01130 Biosynthesis of antibiotics - Streptococcus mutans UA159 (serotype c); smu01212 Fatty acid metabolism - Streptococcus mutans UA159 (serotype c); smu00061 Fatty acid biosynthesis - Streptococcus mutans UA159 (serotype c); smu01100 Metabolic pathways - Streptococcus mutans UA159 (serotype c);	IPR016035; IPR001227; IPR014043; IPR020801; IPR016036;	Acyl transferase/acyl hydrolase/lysophospholipase; Acyl transferase domain; Acyl transferase; Polyketide synthase, acyl transferase domain; Malonyl-CoA ACP transacylase, ACP-binding;	I	COG0331	(acyl-carrier-protein) S-malonyltransferase
Q8CWY6	227	C	Glycine--tRNA ligase alpha subunit	glyQ	C(1)LEGSLVHPAYDYILK	Cytoplasmic	GO:0006426 glycyl-tRNA aminoacylation; GO:0006518 peptide metabolic process; GO:0006725 cellular aromatic compound metabolic process; GO:0044267 cellular protein metabolic process; GO:0044699 single-organism process; GO:0009058 biosynthetic process; GO:1901566 organonitrogen compound biosynthetic process; GO:0043039 tRNA aminoacylation; GO:0044237 cellular metabolic process; GO:0071704 organic su…	GO:0044424 intracellular part; GO:0005623 cell; GO:0044464 cell part; GO:0005622 intracellular; GO:0005737 cytoplasm;	GO:0016876 ligase activity, forming aminoacyl-tRNA and related compounds; GO:0005524 ATP binding; GO:1901265 nucleoside phosphate binding; GO:0016875 ligase activity, forming carbon-oxygen bonds; GO:0001882 nucleoside binding; GO:0043167 ion binding; GO:0016874 ligase activity; GO:0000166 nucleotide binding; GO:0097159 organic cyclic compound binding; GO:1901363 heterocyclic compound binding; GO:…	K01878	glyQ; glycyl-tRNA synthetase alpha chain [EC:6.1.1.14]	smu00970 Aminoacyl-tRNA biosynthesis - Streptococcus mutans UA159 (serotype c);			J	COG0752	Glycyl-tRNA synthetase, alpha subunit
Q8CWY8	112	C	NADPH-dependent glutamate synthase (Small subunit)	gltB	VC(1)PAPC(1)EK	Cytoplasmic	GO:0043648 dicarboxylic acid metabolic process; GO:0016053 organic acid biosynthetic process; GO:0044699 single-organism process; GO:0009058 biosynthetic process; GO:1901566 organonitrogen compound biosynthetic process; GO:0044237 cellular metabolic process; GO:0009084 glutamine family amino acid biosynthetic process; GO:0071704 organic substance metabolic process; GO:0008152 metabolic process; G…		GO:0045181 glutamate synthase activity, NAD(P)H as acceptor; GO:0003824 catalytic activity; GO:0016639 oxidoreductase activity, acting on the CH-NH2 group of donors, NAD or NADP as acceptor; GO:0051536 iron-sulfur cluster binding; GO:0005488 binding; GO:0015930 glutamate synthase activity; GO:0016638 oxidoreductase activity, acting on the CH-NH2 group of donors; GO:0004355 glutamate synthase (NAD…	K00266	gltD; glutamate synthase (NADPH) small chain [EC:1.4.1.13]	smu00250 Alanine, aspartate and glutamate metabolism - Streptococcus mutans UA159 (serotype c); smu00910 Nitrogen metabolism - Streptococcus mutans UA159 (serotype c); smu01120 Microbial metabolism in diverse environments - Streptococcus mutans UA159 (serotype c); smu01230 Biosynthesis of amino acids - Streptococcus mutans UA159 (serotype c); smu01130 Biosynthesis of antibiotics - Streptococcus m…	IPR016040; IPR009051; IPR028261; IPR023753;	NAD(P)-binding domain; Alpha-helical ferredoxin; Dihydroprymidine dehydrogenase domain II; FAD/NAD(P)-binding domain;	ER	COG0493	NADPH-dependent glutamate synthase beta chain and related oxidoreductases
Q8CWY8	309	C	NADPH-dependent glutamate synthase (Small subunit)	gltB	HVLVIGGGDTGNDC(1)IGTAVR	Cytoplasmic	GO:0043648 dicarboxylic acid metabolic process; GO:0016053 organic acid biosynthetic process; GO:0044699 single-organism process; GO:0009058 biosynthetic process; GO:1901566 organonitrogen compound biosynthetic process; GO:0044237 cellular metabolic process; GO:0009084 glutamine family amino acid biosynthetic process; GO:0071704 organic substance metabolic process; GO:0008152 metabolic process; G…		GO:0045181 glutamate synthase activity, NAD(P)H as acceptor; GO:0003824 catalytic activity; GO:0016639 oxidoreductase activity, acting on the CH-NH2 group of donors, NAD or NADP as acceptor; GO:0051536 iron-sulfur cluster binding; GO:0005488 binding; GO:0015930 glutamate synthase activity; GO:0016638 oxidoreductase activity, acting on the CH-NH2 group of donors; GO:0004355 glutamate synthase (NAD…	K00266	gltD; glutamate synthase (NADPH) small chain [EC:1.4.1.13]	smu00250 Alanine, aspartate and glutamate metabolism - Streptococcus mutans UA159 (serotype c); smu00910 Nitrogen metabolism - Streptococcus mutans UA159 (serotype c); smu01120 Microbial metabolism in diverse environments - Streptococcus mutans UA159 (serotype c); smu01230 Biosynthesis of amino acids - Streptococcus mutans UA159 (serotype c); smu01130 Biosynthesis of antibiotics - Streptococcus m…	IPR016040; IPR009051; IPR028261; IPR023753;	NAD(P)-binding domain; Alpha-helical ferredoxin; Dihydroprymidine dehydrogenase domain II; FAD/NAD(P)-binding domain;	ER	COG0493	NADPH-dependent glutamate synthase beta chain and related oxidoreductases
Q8CWY8	108	C	NADPH-dependent glutamate synthase (Small subunit)	gltB	VC(1)PAPC(1)EK	Cytoplasmic	GO:0043648 dicarboxylic acid metabolic process; GO:0016053 organic acid biosynthetic process; GO:0044699 single-organism process; GO:0009058 biosynthetic process; GO:1901566 organonitrogen compound biosynthetic process; GO:0044237 cellular metabolic process; GO:0009084 glutamine family amino acid biosynthetic process; GO:0071704 organic substance metabolic process; GO:0008152 metabolic process; G…		GO:0045181 glutamate synthase activity, NAD(P)H as acceptor; GO:0003824 catalytic activity; GO:0016639 oxidoreductase activity, acting on the CH-NH2 group of donors, NAD or NADP as acceptor; GO:0051536 iron-sulfur cluster binding; GO:0005488 binding; GO:0015930 glutamate synthase activity; GO:0016638 oxidoreductase activity, acting on the CH-NH2 group of donors; GO:0004355 glutamate synthase (NAD…	K00266	gltD; glutamate synthase (NADPH) small chain [EC:1.4.1.13]	smu00250 Alanine, aspartate and glutamate metabolism - Streptococcus mutans UA159 (serotype c); smu00910 Nitrogen metabolism - Streptococcus mutans UA159 (serotype c); smu01120 Microbial metabolism in diverse environments - Streptococcus mutans UA159 (serotype c); smu01230 Biosynthesis of amino acids - Streptococcus mutans UA159 (serotype c); smu01130 Biosynthesis of antibiotics - Streptococcus m…	IPR016040; IPR009051; IPR028261; IPR023753;	NAD(P)-binding domain; Alpha-helical ferredoxin; Dihydroprymidine dehydrogenase domain II; FAD/NAD(P)-binding domain;	ER	COG0493	NADPH-dependent glutamate synthase beta chain and related oxidoreductases
Q8CWY8	429	C	NADPH-dependent glutamate synthase (Small subunit)	gltB	VEC(1)VYDDYSTR	Cytoplasmic	GO:0043648 dicarboxylic acid metabolic process; GO:0016053 organic acid biosynthetic process; GO:0044699 single-organism process; GO:0009058 biosynthetic process; GO:1901566 organonitrogen compound biosynthetic process; GO:0044237 cellular metabolic process; GO:0009084 glutamine family amino acid biosynthetic process; GO:0071704 organic substance metabolic process; GO:0008152 metabolic process; G…		GO:0045181 glutamate synthase activity, NAD(P)H as acceptor; GO:0003824 catalytic activity; GO:0016639 oxidoreductase activity, acting on the CH-NH2 group of donors, NAD or NADP as acceptor; GO:0051536 iron-sulfur cluster binding; GO:0005488 binding; GO:0015930 glutamate synthase activity; GO:0016638 oxidoreductase activity, acting on the CH-NH2 group of donors; GO:0004355 glutamate synthase (NAD…	K00266	gltD; glutamate synthase (NADPH) small chain [EC:1.4.1.13]	smu00250 Alanine, aspartate and glutamate metabolism - Streptococcus mutans UA159 (serotype c); smu00910 Nitrogen metabolism - Streptococcus mutans UA159 (serotype c); smu01120 Microbial metabolism in diverse environments - Streptococcus mutans UA159 (serotype c); smu01230 Biosynthesis of amino acids - Streptococcus mutans UA159 (serotype c); smu01130 Biosynthesis of antibiotics - Streptococcus m…	IPR016040; IPR009051; IPR028261; IPR023753;	NAD(P)-binding domain; Alpha-helical ferredoxin; Dihydroprymidine dehydrogenase domain II; FAD/NAD(P)-binding domain;	ER	COG0493	NADPH-dependent glutamate synthase beta chain and related oxidoreductases
Q8CWY9	190	C	Glutamate synthase (Large subunit)	gltA	TFAADELFIC(1)SLSSK	Cytoplasmic	GO:0043648 dicarboxylic acid metabolic process; GO:0016053 organic acid biosynthetic process; GO:0044699 single-organism process; GO:0009058 biosynthetic process; GO:1901566 organonitrogen compound biosynthetic process; GO:0044237 cellular metabolic process; GO:0009084 glutamine family amino acid biosynthetic process; GO:0071704 organic substance metabolic process; GO:0008152 metabolic process; G…		GO:0045181 glutamate synthase activity, NAD(P)H as acceptor; GO:0003824 catalytic activity; GO:0016639 oxidoreductase activity, acting on the CH-NH2 group of donors, NAD or NADP as acceptor; GO:0015930 glutamate synthase activity; GO:0016638 oxidoreductase activity, acting on the CH-NH2 group of donors; GO:0016491 oxidoreductase activity; GO:0004355 glutamate synthase (NADPH) activity;	K00265	gltB; glutamate synthase (NADPH) large chain [EC:1.4.1.13]	smu00250 Alanine, aspartate and glutamate metabolism - Streptococcus mutans UA159 (serotype c); smu00910 Nitrogen metabolism - Streptococcus mutans UA159 (serotype c); smu01120 Microbial metabolism in diverse environments - Streptococcus mutans UA159 (serotype c); smu01230 Biosynthesis of amino acids - Streptococcus mutans UA159 (serotype c); smu01130 Biosynthesis of antibiotics - Streptococcus m…	IPR013785; IPR002489; IPR029055; IPR006982; IPR002932; IPR017932;	Aldolase-type TIM barrel; Glutamate synthase, alpha subunit, C-terminal; Nucleophile aminohydrolases, N-terminal; Glutamate synthase, central-N; Glutamate synthase domain; Glutamine amidotransferase type 2 domain;	E	COG0067	Glutamate synthase domain 1
Q8CWY9	1012	C	Glutamate synthase (Large subunit)	gltA	LVSSTGVGTIATGC(1)VK	Cytoplasmic	GO:0043648 dicarboxylic acid metabolic process; GO:0016053 organic acid biosynthetic process; GO:0044699 single-organism process; GO:0009058 biosynthetic process; GO:1901566 organonitrogen compound biosynthetic process; GO:0044237 cellular metabolic process; GO:0009084 glutamine family amino acid biosynthetic process; GO:0071704 organic substance metabolic process; GO:0008152 metabolic process; G…		GO:0045181 glutamate synthase activity, NAD(P)H as acceptor; GO:0003824 catalytic activity; GO:0016639 oxidoreductase activity, acting on the CH-NH2 group of donors, NAD or NADP as acceptor; GO:0015930 glutamate synthase activity; GO:0016638 oxidoreductase activity, acting on the CH-NH2 group of donors; GO:0016491 oxidoreductase activity; GO:0004355 glutamate synthase (NADPH) activity;	K00265	gltB; glutamate synthase (NADPH) large chain [EC:1.4.1.13]	smu00250 Alanine, aspartate and glutamate metabolism - Streptococcus mutans UA159 (serotype c); smu00910 Nitrogen metabolism - Streptococcus mutans UA159 (serotype c); smu01120 Microbial metabolism in diverse environments - Streptococcus mutans UA159 (serotype c); smu01230 Biosynthesis of amino acids - Streptococcus mutans UA159 (serotype c); smu01130 Biosynthesis of antibiotics - Streptococcus m…	IPR013785; IPR002489; IPR029055; IPR006982; IPR002932; IPR017932;	Aldolase-type TIM barrel; Glutamate synthase, alpha subunit, C-terminal; Nucleophile aminohydrolases, N-terminal; Glutamate synthase, central-N; Glutamate synthase domain; Glutamine amidotransferase type 2 domain;	E	COG0067	Glutamate synthase domain 1
Q8CWY9	285	C	Glutamate synthase (Large subunit)	gltA	LENC(1)LEYLYR	Cytoplasmic	GO:0043648 dicarboxylic acid metabolic process; GO:0016053 organic acid biosynthetic process; GO:0044699 single-organism process; GO:0009058 biosynthetic process; GO:1901566 organonitrogen compound biosynthetic process; GO:0044237 cellular metabolic process; GO:0009084 glutamine family amino acid biosynthetic process; GO:0071704 organic substance metabolic process; GO:0008152 metabolic process; G…		GO:0045181 glutamate synthase activity, NAD(P)H as acceptor; GO:0003824 catalytic activity; GO:0016639 oxidoreductase activity, acting on the CH-NH2 group of donors, NAD or NADP as acceptor; GO:0015930 glutamate synthase activity; GO:0016638 oxidoreductase activity, acting on the CH-NH2 group of donors; GO:0016491 oxidoreductase activity; GO:0004355 glutamate synthase (NADPH) activity;	K00265	gltB; glutamate synthase (NADPH) large chain [EC:1.4.1.13]	smu00250 Alanine, aspartate and glutamate metabolism - Streptococcus mutans UA159 (serotype c); smu00910 Nitrogen metabolism - Streptococcus mutans UA159 (serotype c); smu01120 Microbial metabolism in diverse environments - Streptococcus mutans UA159 (serotype c); smu01230 Biosynthesis of amino acids - Streptococcus mutans UA159 (serotype c); smu01130 Biosynthesis of antibiotics - Streptococcus m…	IPR013785; IPR002489; IPR029055; IPR006982; IPR002932; IPR017932;	Aldolase-type TIM barrel; Glutamate synthase, alpha subunit, C-terminal; Nucleophile aminohydrolases, N-terminal; Glutamate synthase, central-N; Glutamate synthase domain; Glutamine amidotransferase type 2 domain;	E	COG0067	Glutamate synthase domain 1
Q8CWZ0	272	C	Argininosuccinate synthase	argG	EIYEC(1)PGAVTLLTAHK	Cytoplasmic	GO:0009064 glutamine family amino acid metabolic process; GO:0008652 cellular amino acid biosynthetic process; GO:0006526 arginine biosynthetic process; GO:0016053 organic acid biosynthetic process; GO:0044711 single-organism biosynthetic process; GO:0044281 small molecule metabolic process; GO:0006525 arginine metabolic process; GO:0044763 single-organism cellular process; GO:0006807 nitrogen co…	GO:0044424 intracellular part; GO:0005623 cell; GO:0044464 cell part; GO:0005622 intracellular; GO:0005737 cytoplasm;	GO:0005524 ATP binding; GO:0004055 argininosuccinate synthase activity; GO:1901265 nucleoside phosphate binding; GO:0016874 ligase activity; GO:0001882 nucleoside binding; GO:0043167 ion binding; GO:0000166 nucleotide binding; GO:0016879 ligase activity, forming carbon-nitrogen bonds; GO:0097159 organic cyclic compound binding; GO:1901363 heterocyclic compound binding; GO:0032549 ribonucleoside b…	K01940	argG; argininosuccinate synthase [EC:6.3.4.5]	smu00250 Alanine, aspartate and glutamate metabolism - Streptococcus mutans UA159 (serotype c); smu00220 Arginine biosynthesis - Streptococcus mutans UA159 (serotype c); smu01230 Biosynthesis of amino acids - Streptococcus mutans UA159 (serotype c); smu01130 Biosynthesis of antibiotics - Streptococcus mutans UA159 (serotype c); smu01110 Biosynthesis of secondary metabolites - Streptococcus mutans…	IPR014729; IPR024074;	Rossmann-like alpha/beta/alpha sandwich fold; Argininosuccinate synthetase, catalytic/multimerisation domain body;	E	COG0137	Argininosuccinate synthase
Q8CWZ3	237	C	33 kDa chaperonin	hslO	VLVEEDLQFTC(1)DC(1)SR	Cytoplasmic	GO:0006457 protein folding; GO:0009987 cellular process;	GO:0044424 intracellular part; GO:0005623 cell; GO:0044464 cell part; GO:0005622 intracellular; GO:0005737 cytoplasm;	GO:0005515 protein binding; GO:0051082 unfolded protein binding; GO:0005488 binding;	K04083			IPR016154; IPR016153;	Heat shock protein Hsp33, C-terminal; Heat shock protein Hsp33, N-terminal;	O	COG1281	Disulfide bond chaperones of the HSP33 family
Q8CWZ3	235	C	33 kDa chaperonin	hslO	VLVEEDLQFTC(1)DC(1)SR	Cytoplasmic	GO:0006457 protein folding; GO:0009987 cellular process;	GO:0044424 intracellular part; GO:0005623 cell; GO:0044464 cell part; GO:0005622 intracellular; GO:0005737 cytoplasm;	GO:0005515 protein binding; GO:0051082 unfolded protein binding; GO:0005488 binding;	K04083			IPR016154; IPR016153;	Heat shock protein Hsp33, C-terminal; Heat shock protein Hsp33, N-terminal;	O	COG1281	Disulfide bond chaperones of the HSP33 family
Q8DRR1	177	C	Tryptophan--tRNA ligase	trpS	TNC(1)LVEPEGIYPK	Cytoplasmic	GO:0006518 peptide metabolic process; GO:0006725 cellular aromatic compound metabolic process; GO:0044267 cellular protein metabolic process; GO:0044699 single-organism process; GO:0009058 biosynthetic process; GO:1901566 organonitrogen compound biosynthetic process; GO:0043039 tRNA aminoacylation; GO:0044237 cellular metabolic process; GO:0071704 organic substance metabolic process; GO:0008152 m…	GO:0044424 intracellular part; GO:0005623 cell; GO:0044464 cell part; GO:0005622 intracellular; GO:0005737 cytoplasm;	GO:0004830 tryptophan-tRNA ligase activity; GO:0016876 ligase activity, forming aminoacyl-tRNA and related compounds; GO:0005524 ATP binding; GO:1901265 nucleoside phosphate binding; GO:0016875 ligase activity, forming carbon-oxygen bonds; GO:0001882 nucleoside binding; GO:0043167 ion binding; GO:0016874 ligase activity; GO:0000166 nucleotide binding; GO:0097159 organic cyclic compound binding; G…	K01867	WARS; tryptophanyl-tRNA synthetase [EC:6.1.1.2]	smu00970 Aminoacyl-tRNA biosynthesis - Streptococcus mutans UA159 (serotype c);	IPR014729;	Rossmann-like alpha/beta/alpha sandwich fold;	J	COG0180	Tryptophanyl-tRNA synthetase
Q8DRR2	310	C	Inosine-5'-monophosphate dehydrogenase	guaB	VGIGPGSIC(1)TTR	Cytoplasmic	GO:0009116 nucleoside metabolic process; GO:0042278 purine nucleoside metabolic process; GO:0009167 purine ribonucleoside monophosphate metabolic process; GO:0009117 nucleotide metabolic process; GO:0044699 single-organism process; GO:0046129 purine ribonucleoside biosynthetic process; GO:0009163 nucleoside biosynthetic process; GO:0009058 biosynthetic process; GO:0009156 ribonucleoside monophosp…		GO:0016614 oxidoreductase activity, acting on CH-OH group of donors; GO:0097159 organic cyclic compound binding; GO:1901363 heterocyclic compound binding; GO:0016616 oxidoreductase activity, acting on the CH-OH group of donors, NAD or NADP as acceptor; GO:1901265 nucleoside phosphate binding; GO:0003824 catalytic activity; GO:0005488 binding; GO:0043167 ion binding; GO:0043169 cation binding; GO:…	K00088	IMPDH; IMP dehydrogenase [EC:1.1.1.205]	smu00230 Purine metabolism - Streptococcus mutans UA159 (serotype c); smu01110 Biosynthesis of secondary metabolites - Streptococcus mutans UA159 (serotype c); smu01100 Metabolic pathways - Streptococcus mutans UA159 (serotype c);	IPR013785; IPR001093; IPR000644;	Aldolase-type TIM barrel; IMP dehydrogenase/GMP reductase; CBS domain;	R	COG0517	FOG: CBS domain
Q8DRT8	263	C	Putative succinate semialdehyde dehydrogenase	SMU_2127	LYNAGQVC(1)TSSK	Cytoplasmic	GO:0044699 single-organism process; GO:0008152 metabolic process; GO:0055114 oxidation-reduction process; GO:0044710 single-organism metabolic process;		GO:0016620 oxidoreductase activity, acting on the aldehyde or oxo group of donors, NAD or NADP as acceptor; GO:0003824 catalytic activity; GO:0016491 oxidoreductase activity; GO:0016903 oxidoreductase activity, acting on the aldehyde or oxo group of donors;	K00135	gabD; succinate-semialdehyde dehydrogenase / glutarate-semialdehyde dehydrogenase [EC:1.2.1.16 1.2.1.79 1.2.1.20]	smu00350 Tyrosine metabolism - Streptococcus mutans UA159 (serotype c); smu00250 Alanine, aspartate and glutamate metabolism - Streptococcus mutans UA159 (serotype c); smu01120 Microbial metabolism in diverse environments - Streptococcus mutans UA159 (serotype c); smu00760 Nicotinate and nicotinamide metabolism - Streptococcus mutans UA159 (serotype c); smu00310 Lysine degradation - Streptococcus…	IPR016161; IPR015590; IPR016162; IPR016163;	Aldehyde/histidinol dehydrogenase; Aldehyde dehydrogenase domain; Aldehyde dehydrogenase N-terminal domain; Aldehyde dehydrogenase, C-terminal;	C	COG1012	NAD-dependent aldehyde dehydrogenases
Q8DRT8	160	C	Putative succinate semialdehyde dehydrogenase	SMU_2127	HASIC(1)PASAQAFENLVK	Cytoplasmic	GO:0044699 single-organism process; GO:0008152 metabolic process; GO:0055114 oxidation-reduction process; GO:0044710 single-organism metabolic process;		GO:0016620 oxidoreductase activity, acting on the aldehyde or oxo group of donors, NAD or NADP as acceptor; GO:0003824 catalytic activity; GO:0016491 oxidoreductase activity; GO:0016903 oxidoreductase activity, acting on the aldehyde or oxo group of donors;	K00135	gabD; succinate-semialdehyde dehydrogenase / glutarate-semialdehyde dehydrogenase [EC:1.2.1.16 1.2.1.79 1.2.1.20]	smu00350 Tyrosine metabolism - Streptococcus mutans UA159 (serotype c); smu00250 Alanine, aspartate and glutamate metabolism - Streptococcus mutans UA159 (serotype c); smu01120 Microbial metabolism in diverse environments - Streptococcus mutans UA159 (serotype c); smu00760 Nicotinate and nicotinamide metabolism - Streptococcus mutans UA159 (serotype c); smu00310 Lysine degradation - Streptococcus…	IPR016161; IPR015590; IPR016162; IPR016163;	Aldehyde/histidinol dehydrogenase; Aldehyde dehydrogenase domain; Aldehyde dehydrogenase N-terminal domain; Aldehyde dehydrogenase, C-terminal;	C	COG1012	NAD-dependent aldehyde dehydrogenases
Q8DRU3	82	C	Uncharacterized protein	SMU_2121c	INEIANYDIIEFC(1)PTK	Cytoplasmic							IPR011008; IPR005545;	Dimeric alpha-beta barrel; YCII-related;	S	COG2350	Uncharacterized protein conserved in bacteria
Q8DRU8	36	C	Putative osmoprotectant amino acid ABC transporter, ATP-binding protein	opuCa	IMAGEFVC(1)LIGTSGSGK	Cytoplasmic	GO:0072337 modified amino acid transport; GO:0015696 ammonium transport; GO:0044699 single-organism process; GO:0071702 organic substance transport; GO:0015838 amino-acid betaine transport; GO:0051234 establishment of localization; GO:0006810 transport; GO:1902578 single-organism localization; GO:0031460 glycine betaine transport; GO:0006812 cation transport; GO:0006811 ion transport; GO:0015697 …	GO:0016020 membrane;	GO:0005524 ATP binding; GO:1901265 nucleoside phosphate binding; GO:0001882 nucleoside binding; GO:0043167 ion binding; GO:0016817 hydrolase activity, acting on acid anhydrides; GO:0016787 hydrolase activity; GO:0000166 nucleotide binding; GO:0017111 nucleoside-triphosphatase activity; GO:0016887 ATPase activity; GO:0097159 organic cyclic compound binding; GO:1901363 heterocyclic compound binding…	K05847	opuA; osmoprotectant transport system ATP-binding protein [EC:7.6.2.9]	smu02010 ABC transporters - Streptococcus mutans UA159 (serotype c);	IPR003593; IPR003439; IPR027417; IPR000644;	AAA+ ATPase domain; ABC transporter-like; P-loop containing nucleoside triphosphate hydrolase; CBS domain;	E	COG1125	ABC-type proline/glycine betaine transport systems, ATPase components
Q8DRX0	610	C	DNA mismatch repair protein MutL	mutL	NLLIQLSQC(1)K	Cytoplasmic	GO:0033554 cellular response to stress; GO:0051716 cellular response to stimulus; GO:0006725 cellular aromatic compound metabolic process; GO:0006950 response to stress; GO:0006259 DNA metabolic process; GO:1901360 organic cyclic compound metabolic process; GO:0006807 nitrogen compound metabolic process; GO:0044238 primary metabolic process; GO:0050896 response to stimulus; GO:0044237 cellular me…		GO:0003677 DNA binding; GO:0005524 ATP binding; GO:1901265 nucleoside phosphate binding; GO:0003690 double-stranded DNA binding; GO:0001882 nucleoside binding; GO:0043167 ion binding; GO:0000166 nucleotide binding; GO:0097159 organic cyclic compound binding; GO:1901363 heterocyclic compound binding; GO:0032549 ribonucleoside binding; GO:0097367 carbohydrate derivative binding; GO:0030983 mismatch…	K03572	mutL; DNA mismatch repair protein MutL	smu03430 Mismatch repair - Streptococcus mutans UA159 (serotype c);	IPR013507; IPR014790; IPR020568; IPR014721; IPR003594;	DNA mismatch repair protein, C-terminal; MutL, C-terminal, dimerisation; Ribosomal protein S5 domain 2-type fold; Ribosomal protein S5 domain 2-type fold, subgroup; Histidine kinase-like ATPase, C-terminal domain;	L	COG0323	DNA mismatch repair enzyme (predicted ATPase)
Q8DRX2	66	C	Putative competence-damage inducible protein	cinA	SDLIVLC(1)GGLGPTEDDLTK	Cytoplasmic				K03742	pncC; nicotinamide-nucleotide amidase [EC:3.5.1.42]	smu00760 Nicotinate and nicotinamide metabolism - Streptococcus mutans UA159 (serotype c);	IPR008136; IPR001453;	CinA, C-terminal; MoaB/Mog domain;	R	COG1546	Uncharacterized protein (competence- and mitomycin-induced)
Q8DRX2	117	C	Putative competence-damage inducible protein	cinA	TPNNEC(1)QAQIIAGSQPLSNK	Cytoplasmic				K03742	pncC; nicotinamide-nucleotide amidase [EC:3.5.1.42]	smu00760 Nicotinate and nicotinamide metabolism - Streptococcus mutans UA159 (serotype c);	IPR008136; IPR001453;	CinA, C-terminal; MoaB/Mog domain;	R	COG1546	Uncharacterized protein (competence- and mitomycin-induced)
Q8DRY2	625	C	Putative anaerobic ribonucleoside-triphosphate reductase	nrdD	DYPDAGATGGFIHYC(1)EYPVLQQNPK	Cytoplasmic	GO:0006260 DNA replication; GO:0006725 cellular aromatic compound metabolic process; GO:0055114 oxidation-reduction process; GO:0006259 DNA metabolic process; GO:0044699 single-organism process; GO:1901360 organic cyclic compound metabolic process; GO:0006807 nitrogen compound metabolic process; GO:0009058 biosynthetic process; GO:0044238 primary metabolic process; GO:0044237 cellular metabolic p…		GO:0016725 oxidoreductase activity, acting on CH or CH2 groups; GO:0005524 ATP binding; GO:1901265 nucleoside phosphate binding; GO:0001882 nucleoside binding; GO:0043167 ion binding; GO:0000166 nucleotide binding; GO:0016491 oxidoreductase activity; GO:0097159 organic cyclic compound binding; GO:1901363 heterocyclic compound binding; GO:0032549 ribonucleoside binding; GO:0097367 carbohydrate der…	K21636	nrdD; ribonucleoside-triphosphate reductase (formate) [EC:1.1.98.6]	smu00240 Pyrimidine metabolism - Streptococcus mutans UA159 (serotype c); smu00230 Purine metabolism - Streptococcus mutans UA159 (serotype c); smu01100 Metabolic pathways - Streptococcus mutans UA159 (serotype c);	IPR005144; IPR001150;	ATP-cone domain; Glycine radical domain;	F	COG1328	Oxygen-sensitive ribonucleoside-triphosphate reductase
Q8DS05	498	C	Putative PTS system, glucose-specific IIABC component	ptsG	ENISDVDAC(1)MTR	Membrane	GO:0016310 phosphorylation; GO:0044699 single-organism process; GO:0071702 organic substance transport; GO:0044237 cellular metabolic process; GO:0009401 phosphoenolpyruvate-dependent sugar phosphotransferase system; GO:0006796 phosphate-containing compound metabolic process; GO:0051234 establishment of localization; GO:0006810 transport; GO:0055085 transmembrane transport; GO:0008152 metabolic p…	GO:0016020 membrane; GO:0044464 cell part; GO:0071944 cell periphery; GO:0044425 membrane part; GO:0031224 intrinsic component of membrane; GO:0005623 cell; GO:0016021 integral component of membrane; GO:0005886 plasma membrane;	GO:0022804 active transmembrane transporter activity; GO:0015144 carbohydrate transmembrane transporter activity; GO:0016301 kinase activity; GO:0016773 phosphotransferase activity, alcohol group as acceptor; GO:0003824 catalytic activity; GO:0008982 protein-N(PI)-phosphohistidine-sugar phosphotransferase activity; GO:1901476 carbohydrate transporter activity; GO:0022892 substrate-specific transp…	K20108	PTS-Mal-EIIC; PTS system, maltose-specific IIC component	smu02060 Phosphotransferase system (PTS) - Streptococcus mutans UA159 (serotype c); smu00010 Glycolysis / Gluconeogenesis - Streptococcus mutans UA159 (serotype c); smu00520 Amino sugar and nucleotide sugar metabolism - Streptococcus mutans UA159 (serotype c); smu00500 Starch and sucrose metabolism - Streptococcus mutans UA159 (serotype c); smu01100 Metabolic pathways - Streptococcus mutans UA159…	IPR011300; IPR011055; IPR001127; IPR013013; IPR003352; IPR001996;	Phosphotransferase system, IIBC component; Duplicated hybrid motif; Phosphotransferase system, sugar-specific permease EIIA type 1; Phosphotransferase system, EIIC component, type 1; Phosphotransferase system, EIIC; Phosphotransferase system, IIB component, type 1;	G	COG2190	Phosphotransferase system IIA components
Q8DS07	38	C	Putative stringent response protein, ppGpp synthetase	relA	ALDYATEC(1)HSGQFR	Cytoplasmic	GO:0009116 nucleoside metabolic process; GO:0042278 purine nucleoside metabolic process; GO:0006725 cellular aromatic compound metabolic process; GO:0009259 ribonucleotide metabolic process; GO:0009117 nucleotide metabolic process; GO:0044699 single-organism process; GO:0044237 cellular metabolic process; GO:0006796 phosphate-containing compound metabolic process; GO:0071704 organic substance met…		GO:0016597 amino acid binding; GO:0031406 carboxylic acid binding; GO:0005488 binding; GO:0043167 ion binding; GO:0043177 organic acid binding; GO:0043168 anion binding; GO:0036094 small molecule binding;	K00951	relA; GTP pyrophosphokinase [EC:2.7.6.5]	smu00230 Purine metabolism - Streptococcus mutans UA159 (serotype c); smu01100 Metabolic pathways - Streptococcus mutans UA159 (serotype c);	IPR012676; IPR033655; IPR004095; IPR002912; IPR003607; IPR012675; IPR007685;	TGS-like; RelA, TGS domain; TGS; ACT domain; HD/PDEase domain; Beta-grasp domain; RelA/SpoT;	TK	COG0317	Guanosine polyphosphate pyrophosphohydrolases/synthetases
Q8DS07	610	C	Putative stringent response protein, ppGpp synthetase	relA	C(1)C(1)NPVPGDPIEGYITK	Cytoplasmic	GO:0009116 nucleoside metabolic process; GO:0042278 purine nucleoside metabolic process; GO:0006725 cellular aromatic compound metabolic process; GO:0009259 ribonucleotide metabolic process; GO:0009117 nucleotide metabolic process; GO:0044699 single-organism process; GO:0044237 cellular metabolic process; GO:0006796 phosphate-containing compound metabolic process; GO:0071704 organic substance met…		GO:0016597 amino acid binding; GO:0031406 carboxylic acid binding; GO:0005488 binding; GO:0043167 ion binding; GO:0043177 organic acid binding; GO:0043168 anion binding; GO:0036094 small molecule binding;	K00951	relA; GTP pyrophosphokinase [EC:2.7.6.5]	smu00230 Purine metabolism - Streptococcus mutans UA159 (serotype c); smu01100 Metabolic pathways - Streptococcus mutans UA159 (serotype c);	IPR012676; IPR033655; IPR004095; IPR002912; IPR003607; IPR012675; IPR007685;	TGS-like; RelA, TGS domain; TGS; ACT domain; HD/PDEase domain; Beta-grasp domain; RelA/SpoT;	TK	COG0317	Guanosine polyphosphate pyrophosphohydrolases/synthetases
Q8DS07	609	C	Putative stringent response protein, ppGpp synthetase	relA	C(1)C(1)NPVPGDPIEGYITK	Cytoplasmic	GO:0009116 nucleoside metabolic process; GO:0042278 purine nucleoside metabolic process; GO:0006725 cellular aromatic compound metabolic process; GO:0009259 ribonucleotide metabolic process; GO:0009117 nucleotide metabolic process; GO:0044699 single-organism process; GO:0044237 cellular metabolic process; GO:0006796 phosphate-containing compound metabolic process; GO:0071704 organic substance met…		GO:0016597 amino acid binding; GO:0031406 carboxylic acid binding; GO:0005488 binding; GO:0043167 ion binding; GO:0043177 organic acid binding; GO:0043168 anion binding; GO:0036094 small molecule binding;	K00951	relA; GTP pyrophosphokinase [EC:2.7.6.5]	smu00230 Purine metabolism - Streptococcus mutans UA159 (serotype c); smu01100 Metabolic pathways - Streptococcus mutans UA159 (serotype c);	IPR012676; IPR033655; IPR004095; IPR002912; IPR003607; IPR012675; IPR007685;	TGS-like; RelA, TGS domain; TGS; ACT domain; HD/PDEase domain; Beta-grasp domain; RelA/SpoT;	TK	COG0317	Guanosine polyphosphate pyrophosphohydrolases/synthetases
Q8DS46	519	C	DNA-directed RNA polymerase subunit beta	rpoB	MC(1)PIETPEGPNIGLINNLSSYGHLNK	Cytoplasmic	GO:0018130 heterocycle biosynthetic process; GO:0006725 cellular aromatic compound metabolic process; GO:0097659 nucleic acid-templated transcription; GO:0034654 nucleobase-containing compound biosynthetic process; GO:1901360 organic cyclic compound metabolic process; GO:0006807 nitrogen compound metabolic process; GO:0032774 RNA biosynthetic process; GO:0009058 biosynthetic process; GO:0044238 p…		GO:0003677 DNA binding; GO:0034062 5'-3' RNA polymerase activity; GO:0097747 RNA polymerase activity; GO:0001882 nucleoside binding; GO:1901363 heterocyclic compound binding; GO:0097159 organic cyclic compound binding; GO:0032549 ribonucleoside binding; GO:0097367 carbohydrate derivative binding; GO:0016779 nucleotidyltransferase activity; GO:0003824 catalytic activity; GO:0005488 binding; GO:000…	K03043	rpoB; DNA-directed RNA polymerase subunit beta [EC:2.7.7.6]	smu03020 RNA polymerase - Streptococcus mutans UA159 (serotype c);	IPR007645; IPR019462; IPR007120; IPR014724; IPR007642; IPR007641; IPR007644;	RNA polymerase Rpb2, domain 3; DNA-directed RNA polymerase, beta subunit, external 1 domain; DNA-directed RNA polymerase, subunit 2, domain 6; RNA polymerase Rpb2, OB-fold; RNA polymerase Rpb2, domain 2; RNA polymerase Rpb2, domain 7; RNA polymerase, beta subunit, protrusion;	K	COG0085	DNA-directed RNA polymerase, beta subunit/140 kD subunit
Q8DS46	884	C	DNA-directed RNA polymerase subunit beta	rpoB	VPHGGDGVVC(1)DVK	Cytoplasmic	GO:0018130 heterocycle biosynthetic process; GO:0006725 cellular aromatic compound metabolic process; GO:0097659 nucleic acid-templated transcription; GO:0034654 nucleobase-containing compound biosynthetic process; GO:1901360 organic cyclic compound metabolic process; GO:0006807 nitrogen compound metabolic process; GO:0032774 RNA biosynthetic process; GO:0009058 biosynthetic process; GO:0044238 p…		GO:0003677 DNA binding; GO:0034062 5'-3' RNA polymerase activity; GO:0097747 RNA polymerase activity; GO:0001882 nucleoside binding; GO:1901363 heterocyclic compound binding; GO:0097159 organic cyclic compound binding; GO:0032549 ribonucleoside binding; GO:0097367 carbohydrate derivative binding; GO:0016779 nucleotidyltransferase activity; GO:0003824 catalytic activity; GO:0005488 binding; GO:000…	K03043	rpoB; DNA-directed RNA polymerase subunit beta [EC:2.7.7.6]	smu03020 RNA polymerase - Streptococcus mutans UA159 (serotype c);	IPR007645; IPR019462; IPR007120; IPR014724; IPR007642; IPR007641; IPR007644;	RNA polymerase Rpb2, domain 3; DNA-directed RNA polymerase, beta subunit, external 1 domain; DNA-directed RNA polymerase, subunit 2, domain 6; RNA polymerase Rpb2, OB-fold; RNA polymerase Rpb2, domain 2; RNA polymerase Rpb2, domain 7; RNA polymerase, beta subunit, protrusion;	K	COG0085	DNA-directed RNA polymerase, beta subunit/140 kD subunit
Q8DS47	356	C	DNA-directed RNA polymerase subunit beta'	rpoC	MYQC(1)GVPR	Cytoplasmic	GO:0018130 heterocycle biosynthetic process; GO:0006725 cellular aromatic compound metabolic process; GO:0097659 nucleic acid-templated transcription; GO:0034654 nucleobase-containing compound biosynthetic process; GO:1901360 organic cyclic compound metabolic process; GO:0006807 nitrogen compound metabolic process; GO:0032774 RNA biosynthetic process; GO:0009058 biosynthetic process; GO:0044238 p…		GO:0097159 organic cyclic compound binding; GO:1901363 heterocyclic compound binding; GO:0003677 DNA binding; GO:0016779 nucleotidyltransferase activity; GO:0034062 5'-3' RNA polymerase activity; GO:0003824 catalytic activity; GO:0097747 RNA polymerase activity; GO:0005488 binding; GO:0003676 nucleic acid binding; GO:0003899 DNA-directed 5'-3' RNA polymerase activity; GO:0016740 transferase activ…	K03046	rpoC; DNA-directed RNA polymerase subunit beta' [EC:2.7.7.6]	smu03020 RNA polymerase - Streptococcus mutans UA159 (serotype c);	IPR006592; IPR000722; IPR007066; IPR007081; IPR007080; IPR007083;	RNA polymerase, N-terminal; RNA polymerase, alpha subunit; RNA polymerase Rpb1, domain 3; RNA polymerase Rpb1, domain 5; RNA polymerase Rpb1, domain 1; RNA polymerase Rpb1, domain 4;	K	COG0086	DNA-directed RNA polymerase, beta' subunit/160 kD subunit
Q8DS47	60	C	DNA-directed RNA polymerase subunit beta'	rpoC	DWEC(1)AC(1)GK	Cytoplasmic	GO:0018130 heterocycle biosynthetic process; GO:0006725 cellular aromatic compound metabolic process; GO:0097659 nucleic acid-templated transcription; GO:0034654 nucleobase-containing compound biosynthetic process; GO:1901360 organic cyclic compound metabolic process; GO:0006807 nitrogen compound metabolic process; GO:0032774 RNA biosynthetic process; GO:0009058 biosynthetic process; GO:0044238 p…		GO:0097159 organic cyclic compound binding; GO:1901363 heterocyclic compound binding; GO:0003677 DNA binding; GO:0016779 nucleotidyltransferase activity; GO:0034062 5'-3' RNA polymerase activity; GO:0003824 catalytic activity; GO:0097747 RNA polymerase activity; GO:0005488 binding; GO:0003676 nucleic acid binding; GO:0003899 DNA-directed 5'-3' RNA polymerase activity; GO:0016740 transferase activ…	K03046	rpoC; DNA-directed RNA polymerase subunit beta' [EC:2.7.7.6]	smu03020 RNA polymerase - Streptococcus mutans UA159 (serotype c);	IPR006592; IPR000722; IPR007066; IPR007081; IPR007080; IPR007083;	RNA polymerase, N-terminal; RNA polymerase, alpha subunit; RNA polymerase Rpb1, domain 3; RNA polymerase Rpb1, domain 5; RNA polymerase Rpb1, domain 1; RNA polymerase Rpb1, domain 4;	K	COG0086	DNA-directed RNA polymerase, beta' subunit/160 kD subunit
Q8DS47	62	C	DNA-directed RNA polymerase subunit beta'	rpoC	DWEC(1)AC(1)GK	Cytoplasmic	GO:0018130 heterocycle biosynthetic process; GO:0006725 cellular aromatic compound metabolic process; GO:0097659 nucleic acid-templated transcription; GO:0034654 nucleobase-containing compound biosynthetic process; GO:1901360 organic cyclic compound metabolic process; GO:0006807 nitrogen compound metabolic process; GO:0032774 RNA biosynthetic process; GO:0009058 biosynthetic process; GO:0044238 p…		GO:0097159 organic cyclic compound binding; GO:1901363 heterocyclic compound binding; GO:0003677 DNA binding; GO:0016779 nucleotidyltransferase activity; GO:0034062 5'-3' RNA polymerase activity; GO:0003824 catalytic activity; GO:0097747 RNA polymerase activity; GO:0005488 binding; GO:0003676 nucleic acid binding; GO:0003899 DNA-directed 5'-3' RNA polymerase activity; GO:0016740 transferase activ…	K03046	rpoC; DNA-directed RNA polymerase subunit beta' [EC:2.7.7.6]	smu03020 RNA polymerase - Streptococcus mutans UA159 (serotype c);	IPR006592; IPR000722; IPR007066; IPR007081; IPR007080; IPR007083;	RNA polymerase, N-terminal; RNA polymerase, alpha subunit; RNA polymerase Rpb1, domain 3; RNA polymerase Rpb1, domain 5; RNA polymerase Rpb1, domain 1; RNA polymerase Rpb1, domain 4;	K	COG0086	DNA-directed RNA polymerase, beta' subunit/160 kD subunit
Q8DS61	124	C	Pyrroline-5-carboxylate reductase	proC	ILQSSTAIC(1)R	Cytoplasmic	GO:0055129 L-proline biosynthetic process; GO:0016053 organic acid biosynthetic process; GO:0044699 single-organism process; GO:0009058 biosynthetic process; GO:1901566 organonitrogen compound biosynthetic process; GO:0044237 cellular metabolic process; GO:0009084 glutamine family amino acid biosynthetic process; GO:0071704 organic substance metabolic process; GO:0008152 metabolic process; GO:000…	GO:0044424 intracellular part; GO:0005623 cell; GO:0044464 cell part; GO:0005622 intracellular; GO:0005737 cytoplasm;	GO:0016645 oxidoreductase activity, acting on the CH-NH group of donors; GO:0016646 oxidoreductase activity, acting on the CH-NH group of donors, NAD or NADP as acceptor; GO:0003824 catalytic activity; GO:0004735 pyrroline-5-carboxylate reductase activity; GO:0016491 oxidoreductase activity;	K00286	proC; pyrroline-5-carboxylate reductase [EC:1.5.1.2]	smu00330 Arginine and proline metabolism - Streptococcus mutans UA159 (serotype c); smu01230 Biosynthesis of amino acids - Streptococcus mutans UA159 (serotype c); smu01130 Biosynthesis of antibiotics - Streptococcus mutans UA159 (serotype c); smu01110 Biosynthesis of secondary metabolites - Streptococcus mutans UA159 (serotype c); smu01100 Metabolic pathways - Streptococcus mutans UA159 (serotyp…	IPR028939; IPR008927; IPR016040; IPR029036;	Pyrroline-5-carboxylate reductase, catalytic, N-terminal; 6-phosphogluconate dehydrogenase C-terminal domain-like; NAD(P)-binding domain; Pyrroline-5-carboxylate reductase, dimerisation domain;	E	COG0345	Pyrroline-5-carboxylate reductase
Q8DS62	238	C	Putative glutamyl-aminopeptidase endo-1,4-beta-glucanase	pepA	FKPDIFLAVDC(1)SPAGDVYDNQGK	Cytoplasmic	GO:0006508 proteolysis; GO:0008152 metabolic process; GO:0043170 macromolecule metabolic process; GO:0019538 protein metabolic process; GO:0044238 primary metabolic process; GO:0071704 organic substance metabolic process;		GO:0008233 peptidase activity; GO:0008238 exopeptidase activity; GO:0003824 catalytic activity; GO:0005488 binding; GO:0043167 ion binding; GO:0043169 cation binding; GO:0046872 metal ion binding; GO:0070011 peptidase activity, acting on L-amino acid peptides; GO:0004177 aminopeptidase activity; GO:0016787 hydrolase activity;	K01261			IPR023367;	Peptidase M42, domain 2;	G	COG1363	Cellulase M and related proteins
Q8DS62	289	C	Putative glutamyl-aminopeptidase endo-1,4-beta-glucanase	pepA	YQYYC(1)AK	Cytoplasmic	GO:0006508 proteolysis; GO:0008152 metabolic process; GO:0043170 macromolecule metabolic process; GO:0019538 protein metabolic process; GO:0044238 primary metabolic process; GO:0071704 organic substance metabolic process;		GO:0008233 peptidase activity; GO:0008238 exopeptidase activity; GO:0003824 catalytic activity; GO:0005488 binding; GO:0043167 ion binding; GO:0043169 cation binding; GO:0046872 metal ion binding; GO:0070011 peptidase activity, acting on L-amino acid peptides; GO:0004177 aminopeptidase activity; GO:0016787 hydrolase activity;	K01261			IPR023367;	Peptidase M42, domain 2;	G	COG1363	Cellulase M and related proteins
Q8DS65	171	C	Phenylalanine--tRNA ligase beta subunit	SMU_1970c	SFGMLC(1)SPR	Cytoplasmic			GO:0016876 ligase activity, forming aminoacyl-tRNA and related compounds; GO:0097159 organic cyclic compound binding; GO:1901363 heterocyclic compound binding; GO:0003723 RNA binding; GO:0000049 tRNA binding; GO:0003824 catalytic activity; GO:0016875 ligase activity, forming carbon-oxygen bonds; GO:0005488 binding; GO:0016874 ligase activity; GO:0003676 nucleic acid binding; GO:0004812 aminoacyl-…	K06878			IPR012340; IPR033714; IPR027855; IPR002547;	Nucleic acid-binding, OB-fold; Phenylalanly tRNA synthetase, tRNA-binding-domain; Domain of unknown function DUF4479; tRNA-binding domain;	R	COG0073	EMAP domain
Q8DS74	27	C	Putative PTS system, mannose-specific IIB component	SMU_1960c	EYPC(1)DGLIAVNDAAAK	Cytoplasmic	GO:0006810 transport; GO:0055085 transmembrane transport; GO:0034219 carbohydrate transmembrane transport; GO:1902578 single-organism localization; GO:0008643 carbohydrate transport; GO:0044699 single-organism process; GO:0071702 organic substance transport; GO:0051179 localization; GO:0009401 phosphoenolpyruvate-dependent sugar phosphotransferase system; GO:0044765 single-organism transport; GO:…	GO:0044424 intracellular part; GO:0005623 cell; GO:0044464 cell part; GO:0005622 intracellular; GO:0005737 cytoplasm;	GO:0022804 active transmembrane transporter activity; GO:0015144 carbohydrate transmembrane transporter activity; GO:0016773 phosphotransferase activity, alcohol group as acceptor; GO:0003824 catalytic activity; GO:0008982 protein-N(PI)-phosphohistidine-sugar phosphotransferase activity; GO:1901476 carbohydrate transporter activity; GO:0022892 substrate-specific transporter activity; GO:0016740 t…	K02794	PTS-Man-EIIB; PTS system, mannose-specific IIB component [EC:2.7.1.191]	smu02060 Phosphotransferase system (PTS) - Streptococcus mutans UA159 (serotype c); smu00051 Fructose and mannose metabolism - Streptococcus mutans UA159 (serotype c); smu00520 Amino sugar and nucleotide sugar metabolism - Streptococcus mutans UA159 (serotype c); smu01100 Metabolic pathways - Streptococcus mutans UA159 (serotype c);	IPR004720;	Phosphotransferase system, sorbose subfamily IIB component;	G	COG3444	Phosphotransferase system, mannose/fructose/N-acetylgalactosamine-specific component IIB
Q8DS84	115	C	Uncharacterized protein	SMU_1945	LTSTPLSLC(1)NYVQQGIIDNNIK	Cytoplasmic							IPR018966; IPR033469;	VTC domain; CYTH-like domain;
Q8DSB7	352	C	Serine--tRNA ligase	serS	EISSC(1)SNTEDFQAR	Cytoplasmic	GO:0006518 peptide metabolic process; GO:0006725 cellular aromatic compound metabolic process; GO:0044267 cellular protein metabolic process; GO:0044699 single-organism process; GO:0009058 biosynthetic process; GO:1901566 organonitrogen compound biosynthetic process; GO:0043039 tRNA aminoacylation; GO:0044237 cellular metabolic process; GO:0071704 organic substance metabolic process; GO:0008152 m…	GO:0044424 intracellular part; GO:0005623 cell; GO:0044464 cell part; GO:0005622 intracellular; GO:0005737 cytoplasm;	GO:0016876 ligase activity, forming aminoacyl-tRNA and related compounds; GO:0004828 serine-tRNA ligase activity; GO:0005524 ATP binding; GO:1901265 nucleoside phosphate binding; GO:0016875 ligase activity, forming carbon-oxygen bonds; GO:0016874 ligase activity; GO:0001882 nucleoside binding; GO:0043167 ion binding; GO:0000166 nucleotide binding; GO:0097159 organic cyclic compound binding; GO:19…	K01875	SARS; seryl-tRNA synthetase [EC:6.1.1.11]	smu00970 Aminoacyl-tRNA biosynthesis - Streptococcus mutans UA159 (serotype c);	IPR010978; IPR015866; IPR002314; IPR033729; IPR006195;	tRNA-binding arm; Serine-tRNA synthetase, type1, N-terminal; Aminoacyl-tRNA synthetase, class II (G/ P/ S/T); Serine-tRNA ligase catalytic core domain; Aminoacyl-tRNA synthetase, class II;	J	COG0172	Seryl-tRNA synthetase
Q8DSB7	322	C	Serine--tRNA ligase	serS	VITLC(1)TGDMGFSAAK	Cytoplasmic	GO:0006518 peptide metabolic process; GO:0006725 cellular aromatic compound metabolic process; GO:0044267 cellular protein metabolic process; GO:0044699 single-organism process; GO:0009058 biosynthetic process; GO:1901566 organonitrogen compound biosynthetic process; GO:0043039 tRNA aminoacylation; GO:0044237 cellular metabolic process; GO:0071704 organic substance metabolic process; GO:0008152 m…	GO:0044424 intracellular part; GO:0005623 cell; GO:0044464 cell part; GO:0005622 intracellular; GO:0005737 cytoplasm;	GO:0016876 ligase activity, forming aminoacyl-tRNA and related compounds; GO:0004828 serine-tRNA ligase activity; GO:0005524 ATP binding; GO:1901265 nucleoside phosphate binding; GO:0016875 ligase activity, forming carbon-oxygen bonds; GO:0016874 ligase activity; GO:0001882 nucleoside binding; GO:0043167 ion binding; GO:0000166 nucleotide binding; GO:0097159 organic cyclic compound binding; GO:19…	K01875	SARS; seryl-tRNA synthetase [EC:6.1.1.11]	smu00970 Aminoacyl-tRNA biosynthesis - Streptococcus mutans UA159 (serotype c);	IPR010978; IPR015866; IPR002314; IPR033729; IPR006195;	tRNA-binding arm; Serine-tRNA synthetase, type1, N-terminal; Aminoacyl-tRNA synthetase, class II (G/ P/ S/T); Serine-tRNA ligase catalytic core domain; Aminoacyl-tRNA synthetase, class II;	J	COG0172	Seryl-tRNA synthetase
Q8DSD3	38	C	Putative alcohol dehydrogenase	SMU_1867c	AC(1)VC(1)GSDLWSYR	Cytoplasmic	GO:0044699 single-organism process; GO:0008152 metabolic process; GO:0055114 oxidation-reduction process; GO:0044710 single-organism metabolic process;		GO:0046914 transition metal ion binding; GO:0003824 catalytic activity; GO:0005488 binding; GO:0043167 ion binding; GO:0046872 metal ion binding; GO:0043169 cation binding; GO:0008270 zinc ion binding; GO:0016491 oxidoreductase activity;	K00001	E1.1.1.1; alcohol dehydrogenase [EC:1.1.1.1]	smu00350 Tyrosine metabolism - Streptococcus mutans UA159 (serotype c); smu00010 Glycolysis / Gluconeogenesis - Streptococcus mutans UA159 (serotype c); smu01120 Microbial metabolism in diverse environments - Streptococcus mutans UA159 (serotype c); smu00625 Chloroalkane and chloroalkene degradation - Streptococcus mutans UA159 (serotype c); smu01130 Biosynthesis of antibiotics - Streptococcus mu…	IPR011032; IPR020843; IPR016040; IPR013154; IPR013149;	GroES-like; Polyketide synthase, enoylreductase domain; NAD(P)-binding domain; Alcohol dehydrogenase, N-terminal; Alcohol dehydrogenase, C-terminal;	ER	COG1063	Threonine dehydrogenase and related Zn-dependent dehydrogenases
Q8DSD3	36	C	Putative alcohol dehydrogenase	SMU_1867c	AC(1)VC(1)GSDLWSYR	Cytoplasmic	GO:0044699 single-organism process; GO:0008152 metabolic process; GO:0055114 oxidation-reduction process; GO:0044710 single-organism metabolic process;		GO:0046914 transition metal ion binding; GO:0003824 catalytic activity; GO:0005488 binding; GO:0043167 ion binding; GO:0046872 metal ion binding; GO:0043169 cation binding; GO:0008270 zinc ion binding; GO:0016491 oxidoreductase activity;	K00001	E1.1.1.1; alcohol dehydrogenase [EC:1.1.1.1]	smu00350 Tyrosine metabolism - Streptococcus mutans UA159 (serotype c); smu00010 Glycolysis / Gluconeogenesis - Streptococcus mutans UA159 (serotype c); smu01120 Microbial metabolism in diverse environments - Streptococcus mutans UA159 (serotype c); smu00625 Chloroalkane and chloroalkene degradation - Streptococcus mutans UA159 (serotype c); smu01130 Biosynthesis of antibiotics - Streptococcus mu…	IPR011032; IPR020843; IPR016040; IPR013154; IPR013149;	GroES-like; Polyketide synthase, enoylreductase domain; NAD(P)-binding domain; Alcohol dehydrogenase, N-terminal; Alcohol dehydrogenase, C-terminal;	ER	COG1063	Threonine dehydrogenase and related Zn-dependent dehydrogenases
Q8DSF0	507	C	Protein translocase subunit SecA	secA	ELGGLC(1)VIGTER	Cytoplasmic	GO:0046907 intracellular transport; GO:0017038 protein import; GO:0044699 single-organism process; GO:0071702 organic substance transport; GO:0015031 protein transport; GO:0051641 cellular localization; GO:0051234 establishment of localization; GO:0006810 transport; GO:0045184 establishment of protein localization; GO:0006605 protein targeting; GO:0070727 cellular macromolecule localization; GO:0…	GO:0016020 membrane; GO:0071944 cell periphery; GO:0044464 cell part; GO:0005622 intracellular; GO:0005737 cytoplasm; GO:0044424 intracellular part; GO:0005623 cell; GO:0005886 plasma membrane;	GO:0005524 ATP binding; GO:1901265 nucleoside phosphate binding; GO:0001882 nucleoside binding; GO:0043167 ion binding; GO:0000166 nucleotide binding; GO:0097159 organic cyclic compound binding; GO:1901363 heterocyclic compound binding; GO:0032549 ribonucleoside binding; GO:0097367 carbohydrate derivative binding; GO:0032553 ribonucleotide binding; GO:0005488 binding; GO:0032550 purine ribonucleo…	K03070	secA; preprotein translocase subunit SecA [EC:7.4.2.8]	smu03070 Bacterial secretion system - Streptococcus mutans UA159 (serotype c); smu02024 Quorum sensing - Streptococcus mutans UA159 (serotype c); smu03060 Protein export - Streptococcus mutans UA159 (serotype c);	IPR011116; IPR011130; IPR027417; IPR011115; IPR014018;	SecA Wing/Scaffold; SecA preprotein, cross-linking domain; P-loop containing nucleoside triphosphate hydrolase; SecA DEAD-like, N-terminal; SecA motor DEAD;	U	COG0653	Preprotein translocase subunit SecA (ATPase, RNA helicase)
Q8DSF4	356	C	Alanine racemase	alr	ETINYEVLC(1)LISDR	Cytoplasmic	GO:0046416 D-amino acid metabolic process; GO:0016053 organic acid biosynthetic process; GO:0006522 alanine metabolic process; GO:0044699 single-organism process; GO:0009058 biosynthetic process; GO:0006523 alanine biosynthetic process; GO:0009078 pyruvate family amino acid metabolic process; GO:1901566 organonitrogen compound biosynthetic process; GO:0044237 cellular metabolic process; GO:007170…		GO:0016855 racemase and epimerase activity, acting on amino acids and derivatives; GO:0016853 isomerase activity; GO:0008784 alanine racemase activity; GO:0016854 racemase and epimerase activity; GO:0036361 racemase activity, acting on amino acids and derivatives; GO:0003824 catalytic activity; GO:0047661 amino-acid racemase activity;	K01775	alr; alanine racemase [EC:5.1.1.1]	smu01502 Vancomycin resistance - Streptococcus mutans UA159 (serotype c); smu00473 D-Alanine metabolism - Streptococcus mutans UA159 (serotype c); smu01100 Metabolic pathways - Streptococcus mutans UA159 (serotype c);	IPR009006; IPR029066; IPR001608; IPR011079;	Alanine racemase/group IV decarboxylase, C-terminal; PLP-binding barrel; Alanine racemase, N-terminal; Alanine racemase, C-terminal;	M	COG0787	Alanine racemase
Q8DSF4	63	C	Alanine racemase	alr	QVDGFC(1)VSNLDEALELR	Cytoplasmic	GO:0046416 D-amino acid metabolic process; GO:0016053 organic acid biosynthetic process; GO:0006522 alanine metabolic process; GO:0044699 single-organism process; GO:0009058 biosynthetic process; GO:0006523 alanine biosynthetic process; GO:0009078 pyruvate family amino acid metabolic process; GO:1901566 organonitrogen compound biosynthetic process; GO:0044237 cellular metabolic process; GO:007170…		GO:0016855 racemase and epimerase activity, acting on amino acids and derivatives; GO:0016853 isomerase activity; GO:0008784 alanine racemase activity; GO:0016854 racemase and epimerase activity; GO:0036361 racemase activity, acting on amino acids and derivatives; GO:0003824 catalytic activity; GO:0047661 amino-acid racemase activity;	K01775	alr; alanine racemase [EC:5.1.1.1]	smu01502 Vancomycin resistance - Streptococcus mutans UA159 (serotype c); smu00473 D-Alanine metabolism - Streptococcus mutans UA159 (serotype c); smu01100 Metabolic pathways - Streptococcus mutans UA159 (serotype c);	IPR009006; IPR029066; IPR001608; IPR011079;	Alanine racemase/group IV decarboxylase, C-terminal; PLP-binding barrel; Alanine racemase, N-terminal; Alanine racemase, C-terminal;	M	COG0787	Alanine racemase
Q8DSI7	139	C	Uncharacterized protein	SMU_1798c	IVYVADYIEC(1)NR	Cytoplasmic							IPR006674; IPR003607;	HD domain; HD/PDEase domain;	H	COG1713	Predicted HD superfamily hydrolase involved in NAD metabolism
Q8DSI9	43	C	Uncharacterized protein	SMU_1795c	LLELAC(1)GTGIQSIR	Cytoplasmic							IPR029063;	S-adenosyl-L-methionine-dependent methyltransferase;	QR	COG0500	SAM-dependent methyltransferases
Q8DSJ5	38	C	Putative bacterocin transport accessory protein, Bta	SMU_1788c	STC(1)PYC(1)QR	Cytoplasmic							IPR012336;	Thioredoxin-like fold;	OC	COG0526	Thiol-disulfide isomerase and thioredoxins
Q8DSJ5	100	C	Putative bacterocin transport accessory protein, Bta	SMU_1788c	VVC(1)DSSLSQEAIADFIAQ	Cytoplasmic							IPR012336;	Thioredoxin-like fold;	OC	COG0526	Thiol-disulfide isomerase and thioredoxins
Q8DSJ5	41	C	Putative bacterocin transport accessory protein, Bta	SMU_1788c	STC(1)PYC(1)QR	Cytoplasmic							IPR012336;	Thioredoxin-like fold;	OC	COG0526	Thiol-disulfide isomerase and thioredoxins
Q8DSJ9	298	C	Proline--tRNA ligase	proS	IETPNC(1)K	Cytoplasmic	GO:0065008 regulation of biological quality; GO:0006518 peptide metabolic process; GO:0010608 posttranscriptional regulation of gene expression; GO:0044699 single-organism process; GO:0009058 biosynthetic process; GO:0044237 cellular metabolic process; GO:0008152 metabolic process; GO:0006520 cellular amino acid metabolic process; GO:0006418 tRNA aminoacylation for protein translation; GO:0019538…	GO:0044424 intracellular part; GO:0005623 cell; GO:0044464 cell part; GO:0005622 intracellular; GO:0005737 cytoplasm;	GO:0016876 ligase activity, forming aminoacyl-tRNA and related compounds; GO:0002161 aminoacyl-tRNA editing activity; GO:0005524 ATP binding; GO:0052689 carboxylic ester hydrolase activity; GO:1901265 nucleoside phosphate binding; GO:0016875 ligase activity, forming carbon-oxygen bonds; GO:0016874 ligase activity; GO:0001882 nucleoside binding; GO:0043167 ion binding; GO:0016787 hydrolase activit…	K01881	PARS; prolyl-tRNA synthetase [EC:6.1.1.15]	smu00970 Aminoacyl-tRNA biosynthesis - Streptococcus mutans UA159 (serotype c);	IPR002314; IPR004154; IPR033730; IPR006195; IPR007214;	Aminoacyl-tRNA synthetase, class II (G/ P/ S/T); Anticodon-binding; Prokaryote proline-tRNA ligase core domain; Aminoacyl-tRNA synthetase, class II; YbaK/aminoacyl-tRNA synthetase-associated domain;	J	COG0442	Prolyl-tRNA synthetase
Q8DSJ9	425	C	Proline--tRNA ligase	proS	EVC(1)EGEASPDGR	Cytoplasmic	GO:0065008 regulation of biological quality; GO:0006518 peptide metabolic process; GO:0010608 posttranscriptional regulation of gene expression; GO:0044699 single-organism process; GO:0009058 biosynthetic process; GO:0044237 cellular metabolic process; GO:0008152 metabolic process; GO:0006520 cellular amino acid metabolic process; GO:0006418 tRNA aminoacylation for protein translation; GO:0019538…	GO:0044424 intracellular part; GO:0005623 cell; GO:0044464 cell part; GO:0005622 intracellular; GO:0005737 cytoplasm;	GO:0016876 ligase activity, forming aminoacyl-tRNA and related compounds; GO:0002161 aminoacyl-tRNA editing activity; GO:0005524 ATP binding; GO:0052689 carboxylic ester hydrolase activity; GO:1901265 nucleoside phosphate binding; GO:0016875 ligase activity, forming carbon-oxygen bonds; GO:0016874 ligase activity; GO:0001882 nucleoside binding; GO:0043167 ion binding; GO:0016787 hydrolase activit…	K01881	PARS; prolyl-tRNA synthetase [EC:6.1.1.15]	smu00970 Aminoacyl-tRNA biosynthesis - Streptococcus mutans UA159 (serotype c);	IPR002314; IPR004154; IPR033730; IPR006195; IPR007214;	Aminoacyl-tRNA synthetase, class II (G/ P/ S/T); Anticodon-binding; Prokaryote proline-tRNA ligase core domain; Aminoacyl-tRNA synthetase, class II; YbaK/aminoacyl-tRNA synthetase-associated domain;	J	COG0442	Prolyl-tRNA synthetase
Q8DSK2	154	C	Regulatory protein RecX	recX	DFDFSSIC(1)IK	Cytoplasmic	GO:0050794 regulation of cellular process; GO:0080090 regulation of primary metabolic process; GO:2001020 regulation of response to DNA damage stimulus; GO:0060255 regulation of macromolecule metabolic process; GO:0019219 regulation of nucleobase-containing compound metabolic process; GO:0080134 regulation of response to stress; GO:0031323 regulation of cellular metabolic process; GO:0006282 regu…	GO:0044424 intracellular part; GO:0005623 cell; GO:0044464 cell part; GO:0005622 intracellular; GO:0005737 cytoplasm;		K03565			IPR011991;	Winged helix-turn-helix DNA-binding domain;	R	COG2137	Uncharacterized protein conserved in bacteria
Q8DSK8	92	C	Uncharacterized protein	SMU_1773c	IVVQISC(1)TC(1)ENQK	Cytoplasmic
Q8DSK8	276	C	Uncharacterized protein	SMU_1773c	SNVESFEC(1)NDK	Cytoplasmic
Q8DSK8	94	C	Uncharacterized protein	SMU_1773c	IVVQISC(1)TC(1)ENQK	Cytoplasmic
Q8DSL1	501	C	Valine--tRNA ligase	valS	MIFQSLEFTGC(1)R	Cytoplasmic	GO:0065008 regulation of biological quality; GO:0006518 peptide metabolic process; GO:0010608 posttranscriptional regulation of gene expression; GO:0044699 single-organism process; GO:0009058 biosynthetic process; GO:0044237 cellular metabolic process; GO:0008152 metabolic process; GO:0006520 cellular amino acid metabolic process; GO:0006418 tRNA aminoacylation for protein translation; GO:0019538…	GO:0044424 intracellular part; GO:0005623 cell; GO:0044464 cell part; GO:0005622 intracellular; GO:0005737 cytoplasm;	GO:0016876 ligase activity, forming aminoacyl-tRNA and related compounds; GO:0002161 aminoacyl-tRNA editing activity; GO:0005524 ATP binding; GO:0052689 carboxylic ester hydrolase activity; GO:1901265 nucleoside phosphate binding; GO:0016875 ligase activity, forming carbon-oxygen bonds; GO:0016874 ligase activity; GO:0001882 nucleoside binding; GO:0043167 ion binding; GO:0016787 hydrolase activit…	K01873	VARS; valyl-tRNA synthetase [EC:6.1.1.9]	smu00970 Aminoacyl-tRNA biosynthesis - Streptococcus mutans UA159 (serotype c);	IPR010978; IPR019499; IPR009080; IPR014729; IPR009008; IPR013155; IPR002300; IPR033705;	tRNA-binding arm; Valyl-tRNA synthetase, tRNA-binding arm; Aminoacyl-tRNA synthetase, class Ia, anticodon-binding; Rossmann-like alpha/beta/alpha sandwich fold; Valyl/Leucyl/Isoleucyl-tRNA synthetase, editing domain; Methionyl/Valyl/Leucyl/Isoleucyl-tRNA synthetase, anticodon-binding; Aminoacyl-tRNA synthetase, class Ia; Valyl tRNA synthetase, anticodon-binding domain;	J	COG0525	Valyl-tRNA synthetase
Q8DSL6	734	C	Uncharacterized protein	SMU_1764c	LLILEELC(1)K	Cytoplasmic			GO:0003677 DNA binding; GO:0005524 ATP binding; GO:1901265 nucleoside phosphate binding; GO:0001882 nucleoside binding; GO:0043167 ion binding; GO:0016787 hydrolase activity; GO:0000166 nucleotide binding; GO:1901363 heterocyclic compound binding; GO:0097159 organic cyclic compound binding; GO:0032549 ribonucleoside binding; GO:0097367 carbohydrate derivative binding; GO:0003824 catalytic activit…	K07012			IPR006474; IPR006674; IPR006935; IPR006483; IPR027417; IPR014001; IPR001650;	Helicase Cas3, CRISPR-associated, core; HD domain; Helicase/UvrB, N-terminal; CRISPR-associated Cas3-HD domain; P-loop containing nucleoside triphosphate hydrolase; Helicase superfamily 1/2, ATP-binding domain; Helicase, C-terminal;	R	COG1203	Predicted helicases
Q8DSN4	294	C	Putative trans-2-enoyl-ACP reductase	SMU_1742c	EETC(1)EEILK	Cytoplasmic	GO:0044699 single-organism process; GO:0008152 metabolic process; GO:0055114 oxidation-reduction process; GO:0044710 single-organism metabolic process;		GO:0016701 oxidoreductase activity, acting on single donors with incorporation of molecular oxygen; GO:0016703 oxidoreductase activity, acting on single donors with incorporation of molecular oxygen, incorporation of one atom of oxygen (internal monooxygenases or internal mixed function oxidases); GO:0004497 monooxygenase activity; GO:0003824 catalytic activity; GO:0018580 nitronate monooxygenase…	K02371	fabK; enoyl-[acyl-carrier protein] reductase II [EC:1.3.1.9]	smu01212 Fatty acid metabolism - Streptococcus mutans UA159 (serotype c); smu00061 Fatty acid biosynthesis - Streptococcus mutans UA159 (serotype c); smu01100 Metabolic pathways - Streptococcus mutans UA159 (serotype c);	IPR013785; IPR004136;	Aldolase-type TIM barrel; Nitronate monooxygenase;	R	COG2070	Dioxygenases related to 2-nitropropane dioxygenase
Q8DSN6	164	C	3-oxoacyl-[acyl-carrier-protein] synthase 2	fabF	SITTAC(1)ASANDAIGEAFR	Cytoplasmic	GO:0044711 single-organism biosynthetic process; GO:0016053 organic acid biosynthetic process; GO:0044281 small molecule metabolic process; GO:0044763 single-organism cellular process; GO:0044699 single-organism process; GO:0044255 cellular lipid metabolic process; GO:0009058 biosynthetic process; GO:0006631 fatty acid metabolic process; GO:0044238 primary metabolic process; GO:0044237 cellular m…		GO:0016746 transferase activity, transferring acyl groups; GO:0016747 transferase activity, transferring acyl groups other than amino-acyl groups; GO:0003824 catalytic activity; GO:0016740 transferase activity; GO:0033817 beta-ketoacyl-acyl-carrier-protein synthase II activity;	K09458	fabF; 3-oxoacyl-[acyl-carrier-protein] synthase II [EC:2.3.1.179]	smu00780 Biotin metabolism - Streptococcus mutans UA159 (serotype c); smu01212 Fatty acid metabolism - Streptococcus mutans UA159 (serotype c); smu00061 Fatty acid biosynthesis - Streptococcus mutans UA159 (serotype c); smu01100 Metabolic pathways - Streptococcus mutans UA159 (serotype c);	IPR020841; IPR016039; IPR014031; IPR014030;	Polyketide synthase, beta-ketoacyl synthase domain; Thiolase-like; Beta-ketoacyl synthase, C-terminal; Beta-ketoacyl synthase, N-terminal;	IQ	COG0304	3-oxoacyl-(acyl-carrier-protein) synthase
Q8DSN6	264	C	3-oxoacyl-[acyl-carrier-protein] synthase 2	fabF	ILAEVVGYGSNC(1)DAYHMTTPTPDGSGAAK	Cytoplasmic	GO:0044711 single-organism biosynthetic process; GO:0016053 organic acid biosynthetic process; GO:0044281 small molecule metabolic process; GO:0044763 single-organism cellular process; GO:0044699 single-organism process; GO:0044255 cellular lipid metabolic process; GO:0009058 biosynthetic process; GO:0006631 fatty acid metabolic process; GO:0044238 primary metabolic process; GO:0044237 cellular m…		GO:0016746 transferase activity, transferring acyl groups; GO:0016747 transferase activity, transferring acyl groups other than amino-acyl groups; GO:0003824 catalytic activity; GO:0016740 transferase activity; GO:0033817 beta-ketoacyl-acyl-carrier-protein synthase II activity;	K09458	fabF; 3-oxoacyl-[acyl-carrier-protein] synthase II [EC:2.3.1.179]	smu00780 Biotin metabolism - Streptococcus mutans UA159 (serotype c); smu01212 Fatty acid metabolism - Streptococcus mutans UA159 (serotype c); smu00061 Fatty acid biosynthesis - Streptococcus mutans UA159 (serotype c); smu01100 Metabolic pathways - Streptococcus mutans UA159 (serotype c);	IPR020841; IPR016039; IPR014031; IPR014030;	Polyketide synthase, beta-ketoacyl synthase domain; Thiolase-like; Beta-ketoacyl synthase, C-terminal; Beta-ketoacyl synthase, N-terminal;	IQ	COG0304	3-oxoacyl-(acyl-carrier-protein) synthase
Q8DSN9	95	C	Putative acetyl-CoA carboxylase biotin carboxylase subunit	accC	FATMC(1)EEMR	Cytoplasmic			GO:0005524 ATP binding; GO:1901265 nucleoside phosphate binding; GO:0016885 ligase activity, forming carbon-carbon bonds; GO:0001882 nucleoside binding; GO:0043167 ion binding; GO:0016874 ligase activity; GO:0000166 nucleotide binding; GO:1901363 heterocyclic compound binding; GO:0003989 acetyl-CoA carboxylase activity; GO:0016879 ligase activity, forming carbon-nitrogen bonds; GO:0097159 organic…	K01961	accC; acetyl-CoA carboxylase, biotin carboxylase subunit [EC:6.4.1.2 6.3.4.14]	smu00620 Pyruvate metabolism - Streptococcus mutans UA159 (serotype c); smu01120 Microbial metabolism in diverse environments - Streptococcus mutans UA159 (serotype c); smu00640 Propanoate metabolism - Streptococcus mutans UA159 (serotype c); smu01212 Fatty acid metabolism - Streptococcus mutans UA159 (serotype c); smu01110 Biosynthesis of secondary metabolites - Streptococcus mutans UA159 (serot…	IPR016185; IPR011764; IPR005479; IPR005482; IPR011761; IPR005481; IPR013816; IPR013815; IPR011054;	Pre-ATP-grasp domain; Biotin carboxylation domain; Carbamoyl-phosphate synthetase large subunit-like, ATP-binding domain; Biotin carboxylase, C-terminal; ATP-grasp fold; Biotin carboxylase-like, N-terminal domain; ATP-grasp fold, subdomain 2; ATP-grasp fold, subdomain 1; Rudiment single hybrid motif;	I	COG0439	Biotin carboxylase
Q8DSN9	338	C	Putative acetyl-CoA carboxylase biotin carboxylase subunit	accC	DIVISGHAIEC(1)R	Cytoplasmic			GO:0005524 ATP binding; GO:1901265 nucleoside phosphate binding; GO:0016885 ligase activity, forming carbon-carbon bonds; GO:0001882 nucleoside binding; GO:0043167 ion binding; GO:0016874 ligase activity; GO:0000166 nucleotide binding; GO:1901363 heterocyclic compound binding; GO:0003989 acetyl-CoA carboxylase activity; GO:0016879 ligase activity, forming carbon-nitrogen bonds; GO:0097159 organic…	K01961	accC; acetyl-CoA carboxylase, biotin carboxylase subunit [EC:6.4.1.2 6.3.4.14]	smu00620 Pyruvate metabolism - Streptococcus mutans UA159 (serotype c); smu01120 Microbial metabolism in diverse environments - Streptococcus mutans UA159 (serotype c); smu00640 Propanoate metabolism - Streptococcus mutans UA159 (serotype c); smu01212 Fatty acid metabolism - Streptococcus mutans UA159 (serotype c); smu01110 Biosynthesis of secondary metabolites - Streptococcus mutans UA159 (serot…	IPR016185; IPR011764; IPR005479; IPR005482; IPR011761; IPR005481; IPR013816; IPR013815; IPR011054;	Pre-ATP-grasp domain; Biotin carboxylation domain; Carbamoyl-phosphate synthetase large subunit-like, ATP-binding domain; Biotin carboxylase, C-terminal; ATP-grasp fold; Biotin carboxylase-like, N-terminal domain; ATP-grasp fold, subdomain 2; ATP-grasp fold, subdomain 1; Rudiment single hybrid motif;	I	COG0439	Biotin carboxylase
Q8DSQ3	74	C	Putative diaminopimelate decarboxylase	SMU_1721c	ILQEEGC(1)GVDC(1)ATDVELK	Cytoplasmic	GO:0043648 dicarboxylic acid metabolic process; GO:0016053 organic acid biosynthetic process; GO:0009066 aspartate family amino acid metabolic process; GO:0044699 single-organism process; GO:0009058 biosynthetic process; GO:1901566 organonitrogen compound biosynthetic process; GO:0044237 cellular metabolic process; GO:0071704 organic substance metabolic process; GO:0008152 metabolic process; GO:0…		GO:0016831 carboxy-lyase activity; GO:0016829 lyase activity; GO:0008836 diaminopimelate decarboxylase activity; GO:0003824 catalytic activity; GO:0016830 carbon-carbon lyase activity;	K01586	lysA; diaminopimelate decarboxylase [EC:4.1.1.20]	smu00300 Lysine biosynthesis - Streptococcus mutans UA159 (serotype c); smu01120 Microbial metabolism in diverse environments - Streptococcus mutans UA159 (serotype c); smu01230 Biosynthesis of amino acids - Streptococcus mutans UA159 (serotype c); smu01130 Biosynthesis of antibiotics - Streptococcus mutans UA159 (serotype c); smu01110 Biosynthesis of secondary metabolites - Streptococcus mutans …	IPR022643; IPR009006; IPR029066; IPR022644;	Orn/DAP/Arg decarboxylase 2, C-terminal; Alanine racemase/group IV decarboxylase, C-terminal; PLP-binding barrel; Orn/DAP/Arg decarboxylase 2, N-terminal;	E	COG0019	Diaminopimelate decarboxylase
Q8DSQ3	70	C	Putative diaminopimelate decarboxylase	SMU_1721c	ILQEEGC(1)GVDC(1)ATDVELK	Cytoplasmic	GO:0043648 dicarboxylic acid metabolic process; GO:0016053 organic acid biosynthetic process; GO:0009066 aspartate family amino acid metabolic process; GO:0044699 single-organism process; GO:0009058 biosynthetic process; GO:1901566 organonitrogen compound biosynthetic process; GO:0044237 cellular metabolic process; GO:0071704 organic substance metabolic process; GO:0008152 metabolic process; GO:0…		GO:0016831 carboxy-lyase activity; GO:0016829 lyase activity; GO:0008836 diaminopimelate decarboxylase activity; GO:0003824 catalytic activity; GO:0016830 carbon-carbon lyase activity;	K01586	lysA; diaminopimelate decarboxylase [EC:4.1.1.20]	smu00300 Lysine biosynthesis - Streptococcus mutans UA159 (serotype c); smu01120 Microbial metabolism in diverse environments - Streptococcus mutans UA159 (serotype c); smu01230 Biosynthesis of amino acids - Streptococcus mutans UA159 (serotype c); smu01130 Biosynthesis of antibiotics - Streptococcus mutans UA159 (serotype c); smu01110 Biosynthesis of secondary metabolites - Streptococcus mutans …	IPR022643; IPR009006; IPR029066; IPR022644;	Orn/DAP/Arg decarboxylase 2, C-terminal; Alanine racemase/group IV decarboxylase, C-terminal; PLP-binding barrel; Orn/DAP/Arg decarboxylase 2, N-terminal;	E	COG0019	Diaminopimelate decarboxylase
Q8DSQ7	139	C	Phosphoesterase	SMU_1716c	GEINEC(1)LYAK	Cytoplasmic			GO:0046872 metal ion binding; GO:0043169 cation binding; GO:0016787 hydrolase activity; GO:0003824 catalytic activity; GO:0005488 binding; GO:0043167 ion binding;	K07095			IPR029052; IPR024654;	Metallo-dependent phosphatase-like; Calcineurin-like phosphoesterase domain, lpxH type;	R	COG0622	Predicted phosphoesterase
Q8DSR3	164	C	Putative potassium uptake system protein TrkA	trkA	IVDGNNLC(1)QMSLNQFR	Cytoplasmic	GO:0098655 cation transmembrane transport; GO:0034220 ion transmembrane transport; GO:0098660 inorganic ion transmembrane transport; GO:0030001 metal ion transport; GO:0071804 cellular potassium ion transport; GO:0044763 single-organism cellular process; GO:0044699 single-organism process; GO:0051234 establishment of localization; GO:0006810 transport; GO:0006813 potassium ion transport; GO:00550…	GO:0016020 membrane; GO:0005623 cell; GO:0044464 cell part; GO:0071944 cell periphery; GO:0005886 plasma membrane;	GO:0046873 metal ion transmembrane transporter activity; GO:0015075 ion transmembrane transporter activity; GO:0022892 substrate-specific transporter activity; GO:0015077 monovalent inorganic cation transmembrane transporter activity; GO:0022890 inorganic cation transmembrane transporter activity; GO:0008324 cation transmembrane transporter activity; GO:0015079 potassium ion transmembrane transpo…	K03499			IPR006037; IPR016040; IPR003148;	Regulator of K+ conductance, C-terminal; NAD(P)-binding domain; Regulator of K+ conductance, N-terminal;	P	COG0569	K+ transport systems, NAD-binding component
Q8DST2	99	C	UDP-N-acetylmuramoyl-L-alanyl-D-glutamate--L-lysine ligase	murE	NAMC(1)LIAK	Cytoplasmic	GO:0044085 cellular component biogenesis; GO:0050794 regulation of cellular process; GO:0016043 cellular component organization; GO:0065008 regulation of biological quality; GO:0000270 peptidoglycan metabolic process; GO:0006024 glycosaminoglycan biosynthetic process; GO:0044036 cell wall macromolecule metabolic process; GO:0009252 peptidoglycan biosynthetic process; GO:0044699 single-organism pr…	GO:0044424 intracellular part; GO:0005623 cell; GO:0044464 cell part; GO:0005622 intracellular; GO:0005737 cytoplasm;	GO:0005524 ATP binding; GO:1901265 nucleoside phosphate binding; GO:0047482 UDP-N-acetylmuramoyl-L-alanyl-D-glutamate-L-lysine ligase activity; GO:0016874 ligase activity; GO:0001882 nucleoside binding; GO:0043167 ion binding; GO:0000166 nucleotide binding; GO:0016881 acid-amino acid ligase activity; GO:0016879 ligase activity, forming carbon-nitrogen bonds; GO:0097159 organic cyclic compound bin…	K05362	murE; UDP-N-acetylmuramoyl-L-alanyl-D-glutamate-L-lysine ligase [EC:6.3.2.7]	smu00550 Peptidoglycan biosynthesis - Streptococcus mutans UA159 (serotype c); smu01100 Metabolic pathways - Streptococcus mutans UA159 (serotype c);	IPR013221; IPR004101; IPR000713;	Mur ligase, central; Mur ligase, C-terminal; Mur ligase, N-terminal catalytic domain;	M	COG0769	UDP-N-acetylmuramyl tripeptide synthase
Q8DST6	159	C	Uracil phosphoribosyltransferase	upp	FVC(1)LVSAPEGLK	Cytoplasmic	GO:0046132 pyrimidine ribonucleoside biosynthetic process; GO:0009116 nucleoside metabolic process; GO:0044206 UMP salvage; GO:0009130 pyrimidine nucleoside monophosphate biosynthetic process; GO:0009117 nucleotide metabolic process; GO:0032262 pyrimidine nucleotide salvage; GO:0046107 uracil biosynthetic process; GO:0044699 single-organism process; GO:0009163 nucleoside biosynthetic process; GO:…		GO:0016763 transferase activity, transferring pentosyl groups; GO:1901265 nucleoside phosphate binding; GO:0001882 nucleoside binding; GO:0043167 ion binding; GO:0000166 nucleotide binding; GO:1901363 heterocyclic compound binding; GO:0097159 organic cyclic compound binding; GO:0032549 ribonucleoside binding; GO:0097367 carbohydrate derivative binding; GO:0003824 catalytic activity; GO:0032553 ri…	K00761	upp; uracil phosphoribosyltransferase [EC:2.4.2.9]	smu00240 Pyrimidine metabolism - Streptococcus mutans UA159 (serotype c); smu01100 Metabolic pathways - Streptococcus mutans UA159 (serotype c);	IPR000836; IPR029057;	Phosphoribosyltransferase domain; Phosphoribosyltransferase-like;	F	COG0035	Uracil phosphoribosyltransferase
Q8DSU9	103	C	Initiation-control protein YabA	SMU_1660c	ENNEDC(1)AFC(1)MELLYR	Cytoplasmic	GO:0006260 DNA replication; GO:0006725 cellular aromatic compound metabolic process; GO:0006259 DNA metabolic process; GO:1901360 organic cyclic compound metabolic process; GO:0006807 nitrogen compound metabolic process; GO:0009058 biosynthetic process; GO:0044238 primary metabolic process; GO:1901576 organic substance biosynthetic process; GO:0044237 cellular metabolic process; GO:0044249 cellul…								S	COG4467	Uncharacterized protein conserved in bacteria
Q8DSU9	100	C	Initiation-control protein YabA	SMU_1660c	ENNEDC(1)AFC(1)MELLYR	Cytoplasmic	GO:0006260 DNA replication; GO:0006725 cellular aromatic compound metabolic process; GO:0006259 DNA metabolic process; GO:1901360 organic cyclic compound metabolic process; GO:0006807 nitrogen compound metabolic process; GO:0009058 biosynthetic process; GO:0044238 primary metabolic process; GO:1901576 organic substance biosynthetic process; GO:0044237 cellular metabolic process; GO:0044249 cellul…								S	COG4467	Uncharacterized protein conserved in bacteria
Q8DSV6	283	C	Putative D-3-phosphoglycerate dehydrogenase	serA	KGITVFPHVGGSTEEAELNC(1)AIMAGK	Cytoplasmic	GO:0044699 single-organism process; GO:0008152 metabolic process; GO:0055114 oxidation-reduction process; GO:0044710 single-organism metabolic process;		GO:0016597 amino acid binding; GO:1901265 nucleoside phosphate binding; GO:0043167 ion binding; GO:0043177 organic acid binding; GO:0000166 nucleotide binding; GO:0048037 cofactor binding; GO:0016491 oxidoreductase activity; GO:0016614 oxidoreductase activity, acting on CH-OH group of donors; GO:1901363 heterocyclic compound binding; GO:0097159 organic cyclic compound binding; GO:0016616 oxidored…	K00058	serA; D-3-phosphoglycerate dehydrogenase / 2-oxoglutarate reductase [EC:1.1.1.95 1.1.1.399]	smu00260 Glycine, serine and threonine metabolism - Streptococcus mutans UA159 (serotype c); smu00270 Cysteine and methionine metabolism - Streptococcus mutans UA159 (serotype c); smu01120 Microbial metabolism in diverse environments - Streptococcus mutans UA159 (serotype c); smu00680 Methane metabolism - Streptococcus mutans UA159 (serotype c); smu01230 Biosynthesis of amino acids - Streptococcu…	IPR006139; IPR006140; IPR002912; IPR016040;	D-isomer specific 2-hydroxyacid dehydrogenase, catalytic domain; D-isomer specific 2-hydroxyacid dehydrogenase, NAD-binding domain; ACT domain; NAD(P)-binding domain;	HE	COG0111	Phosphoglycerate dehydrogenase and related dehydrogenases
Q8DSW8	31	C	Methionine--tRNA ligase	metS	LHIGSAYTTIAC(1)DVLAR	Cytoplasmic	GO:0006518 peptide metabolic process; GO:0006725 cellular aromatic compound metabolic process; GO:0044267 cellular protein metabolic process; GO:0044699 single-organism process; GO:0009058 biosynthetic process; GO:1901566 organonitrogen compound biosynthetic process; GO:0043039 tRNA aminoacylation; GO:0044237 cellular metabolic process; GO:0071704 organic substance metabolic process; GO:0008152 m…	GO:0044424 intracellular part; GO:0005623 cell; GO:0044464 cell part; GO:0005622 intracellular; GO:0005737 cytoplasm;	GO:0016876 ligase activity, forming aminoacyl-tRNA and related compounds; GO:0003723 RNA binding; GO:0005524 ATP binding; GO:1901265 nucleoside phosphate binding; GO:0004825 methionine-tRNA ligase activity; GO:0016875 ligase activity, forming carbon-oxygen bonds; GO:0016874 ligase activity; GO:0001882 nucleoside binding; GO:0043167 ion binding; GO:0000166 nucleotide binding; GO:1901363 heterocycl…	K01874	MARS; methionyl-tRNA synthetase [EC:6.1.1.10]	smu00450 Selenocompound metabolism - Streptococcus mutans UA159 (serotype c); smu00970 Aminoacyl-tRNA biosynthesis - Streptococcus mutans UA159 (serotype c); smu01100 Metabolic pathways - Streptococcus mutans UA159 (serotype c);	IPR014729; IPR033911; IPR012340; IPR015413; IPR002547; IPR009080; IPR004495;	Rossmann-like alpha/beta/alpha sandwich fold; Methioninyl-tRNA synthetase core domain; Nucleic acid-binding, OB-fold; Methionyl/Leucyl tRNA synthetase; tRNA-binding domain; Aminoacyl-tRNA synthetase, class Ia, anticodon-binding; Methionyl-tRNA synthetase, beta subunit, C-terminal;	J	COG0143	Methionyl-tRNA synthetase
Q8DSY4	45	C	Peptide methionine sulfoxide reductase MsrA	msrA	SGYTGGHVVNPTYEQVC(1)SK	Cytoplasmic	GO:0044699 single-organism process; GO:0008152 metabolic process; GO:0055114 oxidation-reduction process; GO:0044710 single-organism metabolic process;		GO:0016667 oxidoreductase activity, acting on a sulfur group of donors; GO:0008113 peptide-methionine (S)-S-oxide reductase activity; GO:0016671 oxidoreductase activity, acting on a sulfur group of donors, disulfide as acceptor; GO:0003824 catalytic activity; GO:0016491 oxidoreductase activity;	K07304			IPR002569;	Peptide methionine sulphoxide reductase MsrA;	O	COG0225	Peptide methionine sulfoxide reductase
Q8DSY9	130	C	Uncharacterized protein	SMU_1615c	SLNPEC(1)LDDIVDDSWTPAVTR	Cytoplasmic							IPR027369;	DinB/YfiT-like putative metal-dependent hydrolase;
Q8DSY9	32	C	Uncharacterized protein	SMU_1615c	GVTVEQANC(1)FPVADTAPQIK	Cytoplasmic							IPR027369;	DinB/YfiT-like putative metal-dependent hydrolase;
Q8DSZ8	7	C	Putative lactoylglutathione lyase	lguL	FLHTC(1)IR	Cytoplasmic			GO:0004462 lactoylglutathione lyase activity; GO:0046872 metal ion binding; GO:0043169 cation binding; GO:0016829 lyase activity; GO:0016846 carbon-sulfur lyase activity; GO:0003824 catalytic activity; GO:0005488 binding; GO:0043167 ion binding;	K01759	GLO1; lactoylglutathione lyase [EC:4.4.1.5]	smu00620 Pyruvate metabolism - Streptococcus mutans UA159 (serotype c); smu01100 Metabolic pathways - Streptococcus mutans UA159 (serotype c);	IPR029068; IPR004360;	Glyoxalase/Bleomycin resistance protein/Dihydroxybiphenyl dioxygenase; Glyoxalase/fosfomycin resistance/dioxygenase domain;	E	COG0346	Lactoylglutathione lyase and related lyases
Q8DT15	103	C	Uncharacterized protein	SMU_1582c	HDNYISC(1)DSAAMSEIVIPMVK	Cytoplasmic			GO:0005515 protein binding; GO:0005488 binding;	K08968	msrC; L-methionine (R)-S-oxide reductase [EC:1.8.4.14]	smu00270 Cysteine and methionine metabolism - Streptococcus mutans UA159 (serotype c);	IPR029016; IPR003018;	GAF domain-like; GAF domain;	T	COG1956	GAF domain-containing protein
Q8DT15	79	C	Uncharacterized protein	SMU_1582c	GVC(1)GQAAAK	Cytoplasmic			GO:0005515 protein binding; GO:0005488 binding;	K08968	msrC; L-methionine (R)-S-oxide reductase [EC:1.8.4.14]	smu00270 Cysteine and methionine metabolism - Streptococcus mutans UA159 (serotype c);	IPR029016; IPR003018;	GAF domain-like; GAF domain;	T	COG1956	GAF domain-containing protein
Q8DT24	116	C	UDP-N-acetylglucosamine 1-carboxyvinyltransferase 2	murA2	AVVGLPGGC(1)DLGPRPIDLHLK	Cytoplasmic	GO:0009226 nucleotide-sugar biosynthetic process; GO:0044085 cellular component biogenesis; GO:0065008 regulation of biological quality; GO:0000270 peptidoglycan metabolic process; GO:0006024 glycosaminoglycan biosynthetic process; GO:0044036 cell wall macromolecule metabolic process; GO:0044699 single-organism process; GO:0009058 biosynthetic process; GO:0044237 cellular metabolic process; GO:00…	GO:0044424 intracellular part; GO:0005623 cell; GO:0044464 cell part; GO:0005622 intracellular; GO:0005737 cytoplasm;	GO:0016765 transferase activity, transferring alkyl or aryl (other than methyl) groups; GO:0008760 UDP-N-acetylglucosamine 1-carboxyvinyltransferase activity; GO:0016740 transferase activity; GO:0003824 catalytic activity;	K00790	murA; UDP-N-acetylglucosamine 1-carboxyvinyltransferase [EC:2.5.1.7]	smu00550 Peptidoglycan biosynthesis - Streptococcus mutans UA159 (serotype c); smu00520 Amino sugar and nucleotide sugar metabolism - Streptococcus mutans UA159 (serotype c); smu01100 Metabolic pathways - Streptococcus mutans UA159 (serotype c);	IPR001986; IPR013792;	Enolpyruvate transferase domain; RNA 3'-terminal phosphate cyclase/enolpyruvate transferase, alpha/beta;	M	COG0766	UDP-N-acetylglucosamine enolpyruvyl transferase
Q8DT32	484	C	Putative cation-transporting P-type ATPase PacL	pacL	ETSELC(1)NK	Membrane		GO:0031224 intrinsic component of membrane; GO:0016020 membrane; GO:0016021 integral component of membrane; GO:0044425 membrane part;	GO:0097159 organic cyclic compound binding; GO:1901363 heterocyclic compound binding; GO:1901265 nucleoside phosphate binding; GO:0005488 binding; GO:0043167 ion binding; GO:0043169 cation binding; GO:0046872 metal ion binding; GO:0000166 nucleotide binding; GO:0036094 small molecule binding;				IPR023298; IPR004014; IPR008250; IPR023299; IPR006068; IPR023214;	P-type ATPase, transmembrane domain; Cation-transporting P-type ATPase, N-terminal; P-type ATPase, A domain; P-type ATPase, cytoplasmic domain N; Cation-transporting P-type ATPase, C-terminal; HAD-like domain;	P	COG0474	Cation transport ATPase
Q8DT38	261	C	Methionine aminopeptidase	ampM	TLDGGLSC(1)QYEHQFVITK	Cytoplasmic	GO:0008152 metabolic process; GO:0070084 protein initiator methionine removal; GO:0044260 cellular macromolecule metabolic process; GO:0044267 cellular protein metabolic process; GO:0006464 cellular protein modification process; GO:0006508 proteolysis; GO:0019538 protein metabolic process; GO:0043170 macromolecule metabolic process; GO:0036211 protein modification process; GO:0043412 macromolecul…		GO:0008238 exopeptidase activity; GO:0008233 peptidase activity; GO:0003824 catalytic activity; GO:0005488 binding; GO:0070006 metalloaminopeptidase activity; GO:0008235 metalloexopeptidase activity; GO:0043167 ion binding; GO:0070011 peptidase activity, acting on L-amino acid peptides; GO:0043169 cation binding; GO:0046872 metal ion binding; GO:0008237 metallopeptidase activity; GO:0004177 amino…	K01265			IPR000994;	Peptidase M24;	J	COG0024	Methionine aminopeptidase
Q8DT55	239	C	Alpha-1,4 glucan phosphorylase	phsG	LWDVEIPEEC(1)ELNYPTLESR	Cytoplasmic	GO:0008152 metabolic process; GO:0005975 carbohydrate metabolic process; GO:0044238 primary metabolic process; GO:0071704 organic substance metabolic process;		GO:0097159 organic cyclic compound binding; GO:1901363 heterocyclic compound binding; GO:0016758 transferase activity, transferring hexosyl groups; GO:0003824 catalytic activity; GO:0005488 binding; GO:0004645 phosphorylase activity; GO:0043167 ion binding; GO:0016757 transferase activity, transferring glycosyl groups; GO:0043168 anion binding; GO:0048037 cofactor binding; GO:0016740 transferase …	K00688	PYG; glycogen phosphorylase [EC:2.4.1.1]	smu00500 Starch and sucrose metabolism - Streptococcus mutans UA159 (serotype c); smu01110 Biosynthesis of secondary metabolites - Streptococcus mutans UA159 (serotype c); smu01100 Metabolic pathways - Streptococcus mutans UA159 (serotype c);			G	COG0058	Glucan phosphorylase
Q8DT79	254	C	Uncharacterized protein	SMU_1487	VWTHNC(1)R	Cytoplasmic									E	COG0620	Methionine synthase II (cobalamin-independent)
Q8DT82	437	C	Uncharacterized protein	SMU_1484c	LLNESEC(1)TL	Cytoplasmic									V	COG4268	McrBC 5-methylcytosine restriction system component
Q8DT90	149	C	Ribonuclease Z	rnz	LDHTIFC(1)VGYR	Cytoplasmic	GO:0042780 tRNA 3'-end processing; GO:0006396 RNA processing; GO:0034470 ncRNA processing; GO:0031123 RNA 3'-end processing; GO:0006725 cellular aromatic compound metabolic process; GO:1901360 organic cyclic compound metabolic process; GO:0006807 nitrogen compound metabolic process; GO:0044238 primary metabolic process; GO:0044237 cellular metabolic process; GO:0071704 organic substance metabolic…		GO:0016893 endonuclease activity, active with either ribo- or deoxyribonucleic acids and producing 5'-phosphomonoesters; GO:0003824 catalytic activity; GO:0005488 binding; GO:0016788 hydrolase activity, acting on ester bonds; GO:0004518 nuclease activity; GO:0043167 ion binding; GO:0004521 endoribonuclease activity; GO:0043169 cation binding; GO:0046872 metal ion binding; GO:0016787 hydrolase act…	K00784			IPR001279;	Metallo-beta-lactamase;	R	COG1234	Metal-dependent hydrolases of the beta-lactamase superfamily III
Q8DTC0	91	C	Putative glycosyltransferase	SMU_1434c	GDYIC(1)VYDADAMPEK	Membrane		GO:0031224 intrinsic component of membrane; GO:0016020 membrane; GO:0016021 integral component of membrane; GO:0044425 membrane part;	GO:0016740 transferase activity; GO:0003824 catalytic activity;				IPR029044;	Nucleotide-diphospho-sugar transferases;	M	COG1215	Glycosyltransferases, probably involved in cell wall biogenesis
Q8DTC3	315	C	Putative UDP-N-acetylmuramyl tripeptide synthetase MurC	murC2	SC(1)TLVLIK	Cytoplasmic	GO:0009058 biosynthetic process; GO:0008152 metabolic process;		GO:0005524 ATP binding; GO:1901265 nucleoside phosphate binding; GO:0001882 nucleoside binding; GO:0043167 ion binding; GO:0000166 nucleotide binding; GO:0097159 organic cyclic compound binding; GO:1901363 heterocyclic compound binding; GO:0032549 ribonucleoside binding; GO:0097367 carbohydrate derivative binding; GO:0032553 ribonucleotide binding; GO:0005488 binding; GO:0032550 purine ribonucleo…	K23393	murT; lipid II isoglutaminyl synthase (glutamine-hydrolysing) [EC:6.3.5.13]	smu00550 Peptidoglycan biosynthesis - Streptococcus mutans UA159 (serotype c); smu01100 Metabolic pathways - Streptococcus mutans UA159 (serotype c);	IPR013564; IPR013221;	Domain of unknown function DUF1727; Mur ligase, central;	M	COG0769	UDP-N-acetylmuramyl tripeptide synthase
Q8DTE3	600	C	CRISPR-associated endonuclease Cas9	cas9	VFNASYGTYHDLC(1)K	Cytoplasmic	GO:0006725 cellular aromatic compound metabolic process; GO:0002252 immune effector process; GO:0098542 defense response to other organism; GO:0043207 response to external biotic stimulus; GO:0044764 multi-organism cellular process; GO:0050896 response to stimulus; GO:0044237 cellular metabolic process; GO:0051707 response to other organism; GO:0071704 organic substance metabolic process; GO:0009…		GO:0097159 organic cyclic compound binding; GO:1901363 heterocyclic compound binding; GO:0003677 DNA binding; GO:0003723 RNA binding; GO:0003824 catalytic activity; GO:0005488 binding; GO:0043167 ion binding; GO:0004518 nuclease activity; GO:0016788 hydrolase activity, acting on ester bonds; GO:0003676 nucleic acid binding; GO:0046872 metal ion binding; GO:0043169 cation binding; GO:0016787 hydro…	K09952			IPR003615; IPR033114; IPR032239; IPR032237; IPR032240;	HNH nuclease; Cas9-type HNH domain; CRISPR-associated endonuclease Cas9, bridge helix; CRISPR-associated endonuclease Cas9, PAM-interacting domain; CRISPR-associated endonuclease Cas9, REC lobe;	S	COG3513	Uncharacterized protein conserved in bacteria
Q8DTE9	97	C	Putative transcriptional regulator	SMU_1398	VLDFC(1)YQQSK	Cytoplasmic			GO:0097159 organic cyclic compound binding; GO:1901363 heterocyclic compound binding; GO:0003677 DNA binding; GO:0043565 sequence-specific DNA binding; GO:0005488 binding; GO:0003676 nucleic acid binding;				IPR019759; IPR010982; IPR001387; IPR015927; IPR028360;	Peptidase S24/S26A/S26B; Lambda repressor-like, DNA-binding domain; Cro/C1-type helix-turn-helix domain; Peptidase S24/S26A/S26B/S26C; Peptidase S24/S26, beta-ribbon domain;	K	COG1396	Predicted transcriptional regulators
Q8DTF3	288	C	Elongation factor 4	lepA	VGDTVTLADC(1)PAEAPLHGYK	Cytoplasmic	GO:0006518 peptide metabolic process; GO:0043043 peptide biosynthetic process; GO:0044267 cellular protein metabolic process; GO:0006807 nitrogen compound metabolic process; GO:0009058 biosynthetic process; GO:0043603 cellular amide metabolic process; GO:0044238 primary metabolic process; GO:1901566 organonitrogen compound biosynthetic process; GO:1901576 organic substance biosynthetic process; G…	GO:0016020 membrane; GO:0005623 cell; GO:0044464 cell part; GO:0071944 cell periphery; GO:0005886 plasma membrane;	GO:1901265 nucleoside phosphate binding; GO:0001882 nucleoside binding; GO:0043167 ion binding; GO:0016817 hydrolase activity, acting on acid anhydrides; GO:0016787 hydrolase activity; GO:0000166 nucleotide binding; GO:0017111 nucleoside-triphosphatase activity; GO:1901363 heterocyclic compound binding; GO:0097159 organic cyclic compound binding; GO:0032549 ribonucleoside binding; GO:0097367 carb…	K03596			IPR005225; IPR004161; IPR000640; IPR013842; IPR027417; IPR000795; IPR009022; IPR009000;	Small GTP-binding protein domain; Translation elongation factor EFTu-like, domain 2; Translation elongation factor EFG, V domain; GTP-binding protein LepA, C-terminal; P-loop containing nucleoside triphosphate hydrolase; Transcription factor, GTP-binding domain; Elongation factor G, III-V domain; Translation protein, beta-barrel domain;	M	COG0481	Membrane GTPase LepA
Q8DTF5	97	C	Putative acetyltransferase	SMU_1392c	TLFIDDLC(1)VSK	Cytoplasmic			GO:0016746 transferase activity, transferring acyl groups; GO:0008080 N-acetyltransferase activity; GO:0016747 transferase activity, transferring acyl groups other than amino-acyl groups; GO:0016740 transferase activity; GO:0003824 catalytic activity; GO:0016407 acetyltransferase activity; GO:0016410 N-acyltransferase activity;				IPR000182; IPR016181;	GNAT domain; Acyl-CoA N-acyltransferase;
Q8DTF8	324	C	Uncharacterized protein	pckA	YFVAVQNC(1)GAALDK	Cytoplasmic	GO:0016051 carbohydrate biosynthetic process; GO:0019319 hexose biosynthetic process; GO:0044711 single-organism biosynthetic process; GO:0044281 small molecule metabolic process; GO:0044699 single-organism process; GO:0009058 biosynthetic process; GO:0046364 monosaccharide biosynthetic process; GO:0044238 primary metabolic process; GO:0005975 carbohydrate metabolic process; GO:1901576 organic su…		GO:0005524 ATP binding; GO:1901265 nucleoside phosphate binding; GO:0004611 phosphoenolpyruvate carboxykinase activity; GO:0001882 nucleoside binding; GO:0043167 ion binding; GO:0016829 lyase activity; GO:0000166 nucleotide binding; GO:0004612 phosphoenolpyruvate carboxykinase (ATP) activity; GO:0097159 organic cyclic compound binding; GO:1901363 heterocyclic compound binding; GO:0032549 ribonucl…	K01610	E4.1.1.49; phosphoenolpyruvate carboxykinase (ATP) [EC:4.1.1.49]	smu00620 Pyruvate metabolism - Streptococcus mutans UA159 (serotype c); smu00020 Citrate cycle (TCA cycle) - Streptococcus mutans UA159 (serotype c); smu00010 Glycolysis / Gluconeogenesis - Streptococcus mutans UA159 (serotype c); smu01120 Microbial metabolism in diverse environments - Streptococcus mutans UA159 (serotype c); smu01200 Carbon metabolism - Streptococcus mutans UA159 (serotype c); s…	IPR008210; IPR013035;	Phosphoenolpyruvate carboxykinase, N-terminal; Phosphoenolpyruvate carboxykinase, C-terminal;	C	COG1866	Phosphoenolpyruvate carboxykinase (ATP)
Q8DTF8	236	C	Uncharacterized protein	pckA	YVAC(1)HGGLK	Cytoplasmic	GO:0016051 carbohydrate biosynthetic process; GO:0019319 hexose biosynthetic process; GO:0044711 single-organism biosynthetic process; GO:0044281 small molecule metabolic process; GO:0044699 single-organism process; GO:0009058 biosynthetic process; GO:0046364 monosaccharide biosynthetic process; GO:0044238 primary metabolic process; GO:0005975 carbohydrate metabolic process; GO:1901576 organic su…		GO:0005524 ATP binding; GO:1901265 nucleoside phosphate binding; GO:0004611 phosphoenolpyruvate carboxykinase activity; GO:0001882 nucleoside binding; GO:0043167 ion binding; GO:0016829 lyase activity; GO:0000166 nucleotide binding; GO:0004612 phosphoenolpyruvate carboxykinase (ATP) activity; GO:0097159 organic cyclic compound binding; GO:1901363 heterocyclic compound binding; GO:0032549 ribonucl…	K01610	E4.1.1.49; phosphoenolpyruvate carboxykinase (ATP) [EC:4.1.1.49]	smu00620 Pyruvate metabolism - Streptococcus mutans UA159 (serotype c); smu00020 Citrate cycle (TCA cycle) - Streptococcus mutans UA159 (serotype c); smu00010 Glycolysis / Gluconeogenesis - Streptococcus mutans UA159 (serotype c); smu01120 Microbial metabolism in diverse environments - Streptococcus mutans UA159 (serotype c); smu01200 Carbon metabolism - Streptococcus mutans UA159 (serotype c); s…	IPR008210; IPR013035;	Phosphoenolpyruvate carboxykinase, N-terminal; Phosphoenolpyruvate carboxykinase, C-terminal;	C	COG1866	Phosphoenolpyruvate carboxykinase (ATP)
Q8DTG7	63	C	Uncharacterized protein	SMU_1377c	NKPGVVLC(1)GSMEELR	Cytoplasmic			GO:0097159 organic cyclic compound binding; GO:1901363 heterocyclic compound binding; GO:0003723 RNA binding; GO:0003725 double-stranded RNA binding; GO:0005488 binding; GO:0003676 nucleic acid binding;				IPR017945; IPR006070;	DHBP synthase RibB-like alpha/beta domain; YrdC-like domain;
Q8DTG7	28	C	Uncharacterized protein	SMU_1377c	GEGGVIVC(1)PTK	Cytoplasmic			GO:0097159 organic cyclic compound binding; GO:1901363 heterocyclic compound binding; GO:0003723 RNA binding; GO:0003725 double-stranded RNA binding; GO:0005488 binding; GO:0003676 nucleic acid binding;				IPR017945; IPR006070;	DHBP synthase RibB-like alpha/beta domain; YrdC-like domain;
Q8DTG7	229	C	Uncharacterized protein	SMU_1377c	SVEPC(1)PVVIR	Cytoplasmic			GO:0097159 organic cyclic compound binding; GO:1901363 heterocyclic compound binding; GO:0003723 RNA binding; GO:0003725 double-stranded RNA binding; GO:0005488 binding; GO:0003676 nucleic acid binding;				IPR017945; IPR006070;	DHBP synthase RibB-like alpha/beta domain; YrdC-like domain;
Q8DTH8	88	C	Putative transcriptional regulator (TetR family)	SMU_1361c	LC(1)QALALC(1)QK	Cytoplasmic	GO:0050794 regulation of cellular process; GO:0006725 cellular aromatic compound metabolic process; GO:0097659 nucleic acid-templated transcription; GO:0060255 regulation of macromolecule metabolic process; GO:0019219 regulation of nucleobase-containing compound metabolic process; GO:0009058 biosynthetic process; GO:0044237 cellular metabolic process; GO:0071704 organic substance metabolic proces…		GO:0097159 organic cyclic compound binding; GO:1901363 heterocyclic compound binding; GO:0003677 DNA binding; GO:0005488 binding; GO:0003676 nucleic acid binding;				IPR001647; IPR009057; IPR015893;	DNA-binding HTH domain, TetR-type; Homeobox domain-like; Tetracycline transcriptional regulator, TetR-like, C-terminal;	K	COG1309	Transcriptional regulator
Q8DTH8	94	C	Putative transcriptional regulator (TetR family)	SMU_1361c	LC(1)QALALC(1)QK	Cytoplasmic	GO:0050794 regulation of cellular process; GO:0006725 cellular aromatic compound metabolic process; GO:0097659 nucleic acid-templated transcription; GO:0060255 regulation of macromolecule metabolic process; GO:0019219 regulation of nucleobase-containing compound metabolic process; GO:0009058 biosynthetic process; GO:0044237 cellular metabolic process; GO:0071704 organic substance metabolic proces…		GO:0097159 organic cyclic compound binding; GO:1901363 heterocyclic compound binding; GO:0003677 DNA binding; GO:0005488 binding; GO:0003676 nucleic acid binding;				IPR001647; IPR009057; IPR015893;	DNA-binding HTH domain, TetR-type; Homeobox domain-like; Tetracycline transcriptional regulator, TetR-like, C-terminal;	K	COG1309	Transcriptional regulator
Q8DTH8	61	C	Putative transcriptional regulator (TetR family)	SMU_1361c	ESLVDLC(1)VNK	Cytoplasmic	GO:0050794 regulation of cellular process; GO:0006725 cellular aromatic compound metabolic process; GO:0097659 nucleic acid-templated transcription; GO:0060255 regulation of macromolecule metabolic process; GO:0019219 regulation of nucleobase-containing compound metabolic process; GO:0009058 biosynthetic process; GO:0044237 cellular metabolic process; GO:0071704 organic substance metabolic proces…		GO:0097159 organic cyclic compound binding; GO:1901363 heterocyclic compound binding; GO:0003677 DNA binding; GO:0005488 binding; GO:0003676 nucleic acid binding;				IPR001647; IPR009057; IPR015893;	DNA-binding HTH domain, TetR-type; Homeobox domain-like; Tetracycline transcriptional regulator, TetR-like, C-terminal;	K	COG1309	Transcriptional regulator
Q8DTI9	36	C	Uncharacterized protein	SMU_1349	TNFSFSEIAEEAC(1)ISR	Membrane			GO:0097159 organic cyclic compound binding; GO:1901363 heterocyclic compound binding; GO:0003677 DNA binding; GO:0005488 binding; GO:0003676 nucleic acid binding;				IPR009057; IPR015893;	Homeobox domain-like; Tetracycline transcriptional regulator, TetR-like, C-terminal;
Q8DTJ1	210	C	Putative thioesterase BacT	bacT	C(1)SISLFK	Cytoplasmic	GO:0009058 biosynthetic process; GO:0008152 metabolic process;	GO:0031224 intrinsic component of membrane; GO:0016020 membrane; GO:0016021 integral component of membrane; GO:0044425 membrane part;	GO:0016787 hydrolase activity; GO:0003824 catalytic activity; GO:0016788 hydrolase activity, acting on ester bonds;				IPR029058; IPR001031;	Alpha/Beta hydrolase fold; Thioesterase;	Q	COG3208	Predicted thioesterase involved in non-ribosomal peptide biosynthesis
Q8DTJ1	230	C	Putative thioesterase BacT	bacT	GGHFYIDDNIASLC(1)NQIK	Cytoplasmic	GO:0009058 biosynthetic process; GO:0008152 metabolic process;	GO:0031224 intrinsic component of membrane; GO:0016020 membrane; GO:0016021 integral component of membrane; GO:0044425 membrane part;	GO:0016787 hydrolase activity; GO:0003824 catalytic activity; GO:0016788 hydrolase activity, acting on ester bonds;				IPR029058; IPR001031;	Alpha/Beta hydrolase fold; Thioesterase;	Q	COG3208	Predicted thioesterase involved in non-ribosomal peptide biosynthesis
Q8DTJ2	6	C	Putative peptide synthetase	SMU_1345c	MLIQC(1)LNETILR	Cytoplasmic	GO:0008152 metabolic process;	GO:0031224 intrinsic component of membrane; GO:0016020 membrane; GO:0016021 integral component of membrane; GO:0044425 membrane part;	GO:0003824 catalytic activity;				IPR009081; IPR000873;	Phosphopantetheine binding ACP domain; AMP-dependent synthetase/ligase;	IQ	COG0318	Acyl-CoA synthetases (AMP-forming)/AMP-acid ligases II
Q8DTJ2	315	C	Putative peptide synthetase	SMU_1345c	ENC(1)IYPVYGLAENTVAAC(1)LPK	Cytoplasmic	GO:0008152 metabolic process;	GO:0031224 intrinsic component of membrane; GO:0016020 membrane; GO:0016021 integral component of membrane; GO:0044425 membrane part;	GO:0003824 catalytic activity;				IPR009081; IPR000873;	Phosphopantetheine binding ACP domain; AMP-dependent synthetase/ligase;	IQ	COG0318	Acyl-CoA synthetases (AMP-forming)/AMP-acid ligases II
Q8DTJ2	244	C	Putative peptide synthetase	SMU_1345c	INIVSC(1)PNFASK	Cytoplasmic	GO:0008152 metabolic process;	GO:0031224 intrinsic component of membrane; GO:0016020 membrane; GO:0016021 integral component of membrane; GO:0044425 membrane part;	GO:0003824 catalytic activity;				IPR009081; IPR000873;	Phosphopantetheine binding ACP domain; AMP-dependent synthetase/ligase;	IQ	COG0318	Acyl-CoA synthetases (AMP-forming)/AMP-acid ligases II
Q8DTJ2	115	C	Putative peptide synthetase	SMU_1345c	QC(1)ENIVLK	Cytoplasmic	GO:0008152 metabolic process;	GO:0031224 intrinsic component of membrane; GO:0016020 membrane; GO:0016021 integral component of membrane; GO:0044425 membrane part;	GO:0003824 catalytic activity;				IPR009081; IPR000873;	Phosphopantetheine binding ACP domain; AMP-dependent synthetase/ligase;	IQ	COG0318	Acyl-CoA synthetases (AMP-forming)/AMP-acid ligases II
Q8DTJ2	300	C	Putative peptide synthetase	SMU_1345c	ENC(1)IYPVYGLAENTVAAC(1)LPK	Cytoplasmic	GO:0008152 metabolic process;	GO:0031224 intrinsic component of membrane; GO:0016020 membrane; GO:0016021 integral component of membrane; GO:0044425 membrane part;	GO:0003824 catalytic activity;				IPR009081; IPR000873;	Phosphopantetheine binding ACP domain; AMP-dependent synthetase/ligase;	IQ	COG0318	Acyl-CoA synthetases (AMP-forming)/AMP-acid ligases II
Q8DTJ3	392	C	Putative malonyl-CoA acyl-carrier-protein transacylase	SMU_1344c	FDEC(1)YYTFK	Cytoplasmic	GO:0008152 metabolic process;		GO:0016417 S-acyltransferase activity; GO:0016419 S-malonyltransferase activity; GO:0016746 transferase activity, transferring acyl groups; GO:0016420 malonyltransferase activity; GO:0003824 catalytic activity; GO:0004314 [acyl-carrier-protein] S-malonyltransferase activity; GO:0016740 transferase activity; GO:0016747 transferase activity, transferring acyl groups other than amino-acyl groups; GO…				IPR016035; IPR014043; IPR001227; IPR020801; IPR016036;	Acyl transferase/acyl hydrolase/lysophospholipase; Acyl transferase; Acyl transferase domain; Polyketide synthase, acyl transferase domain; Malonyl-CoA ACP transacylase, ACP-binding;	I	COG0331	(acyl-carrier-protein) S-malonyltransferase
Q8DTJ3	178	C	Putative malonyl-CoA acyl-carrier-protein transacylase	SMU_1344c	HC(1)VEEFISYLASK	Cytoplasmic	GO:0008152 metabolic process;		GO:0016417 S-acyltransferase activity; GO:0016419 S-malonyltransferase activity; GO:0016746 transferase activity, transferring acyl groups; GO:0016420 malonyltransferase activity; GO:0003824 catalytic activity; GO:0004314 [acyl-carrier-protein] S-malonyltransferase activity; GO:0016740 transferase activity; GO:0016747 transferase activity, transferring acyl groups other than amino-acyl groups; GO…				IPR016035; IPR014043; IPR001227; IPR020801; IPR016036;	Acyl transferase/acyl hydrolase/lysophospholipase; Acyl transferase; Acyl transferase domain; Polyketide synthase, acyl transferase domain; Malonyl-CoA ACP transacylase, ACP-binding;	I	COG0331	(acyl-carrier-protein) S-malonyltransferase
Q8DTJ4	84	C	Putative polyketide synthase	SMU_1343c	C(1)LEALDDAGISK	Cytoplasmic	GO:0008152 metabolic process;		GO:0003824 catalytic activity;				IPR032821; IPR020841; IPR016039; IPR014031; IPR001242; IPR014030; IPR009081;	Ketoacyl-synthetase, C-terminal extension; Polyketide synthase, beta-ketoacyl synthase domain; Thiolase-like; Beta-ketoacyl synthase, C-terminal; Condensation domain; Beta-ketoacyl synthase, N-terminal; Phosphopantetheine binding ACP domain;	Q	COG3321	Polyketide synthase modules and related proteins
Q8DTJ4	324	C	Putative polyketide synthase	SMU_1343c	QFC(1)GIGSVK	Cytoplasmic	GO:0008152 metabolic process;		GO:0003824 catalytic activity;				IPR032821; IPR020841; IPR016039; IPR014031; IPR001242; IPR014030; IPR009081;	Ketoacyl-synthetase, C-terminal extension; Polyketide synthase, beta-ketoacyl synthase domain; Thiolase-like; Beta-ketoacyl synthase, C-terminal; Condensation domain; Beta-ketoacyl synthase, N-terminal; Phosphopantetheine binding ACP domain;	Q	COG3321	Polyketide synthase modules and related proteins
Q8DTJ4	173	C	Putative polyketide synthase	SMU_1343c	GPAVLIDTAC(1)SSSLVAISEAC(1)K	Cytoplasmic	GO:0008152 metabolic process;		GO:0003824 catalytic activity;				IPR032821; IPR020841; IPR016039; IPR014031; IPR001242; IPR014030; IPR009081;	Ketoacyl-synthetase, C-terminal extension; Polyketide synthase, beta-ketoacyl synthase domain; Thiolase-like; Beta-ketoacyl synthase, C-terminal; Condensation domain; Beta-ketoacyl synthase, N-terminal; Phosphopantetheine binding ACP domain;	Q	COG3321	Polyketide synthase modules and related proteins
Q8DTJ4	181	C	Putative polyketide synthase	SMU_1343c	EC(1)DMAIAGGIR	Cytoplasmic	GO:0008152 metabolic process;		GO:0003824 catalytic activity;				IPR032821; IPR020841; IPR016039; IPR014031; IPR001242; IPR014030; IPR009081;	Ketoacyl-synthetase, C-terminal extension; Polyketide synthase, beta-ketoacyl synthase domain; Thiolase-like; Beta-ketoacyl synthase, C-terminal; Condensation domain; Beta-ketoacyl synthase, N-terminal; Phosphopantetheine binding ACP domain;	Q	COG3321	Polyketide synthase modules and related proteins
Q8DTJ4	544	C	Putative polyketide synthase	SMU_1343c	VLTDLENLATNFC(1)K	Cytoplasmic	GO:0008152 metabolic process;		GO:0003824 catalytic activity;				IPR032821; IPR020841; IPR016039; IPR014031; IPR001242; IPR014030; IPR009081;	Ketoacyl-synthetase, C-terminal extension; Polyketide synthase, beta-ketoacyl synthase domain; Thiolase-like; Beta-ketoacyl synthase, C-terminal; Condensation domain; Beta-ketoacyl synthase, N-terminal; Phosphopantetheine binding ACP domain;	Q	COG3321	Polyketide synthase modules and related proteins
Q8DTJ4	194	C	Putative polyketide synthase	SMU_1343c	ISFC(1)PETSSEK	Cytoplasmic	GO:0008152 metabolic process;		GO:0003824 catalytic activity;				IPR032821; IPR020841; IPR016039; IPR014031; IPR001242; IPR014030; IPR009081;	Ketoacyl-synthetase, C-terminal extension; Polyketide synthase, beta-ketoacyl synthase domain; Thiolase-like; Beta-ketoacyl synthase, C-terminal; Condensation domain; Beta-ketoacyl synthase, N-terminal; Phosphopantetheine binding ACP domain;	Q	COG3321	Polyketide synthase modules and related proteins
Q8DTJ4	162	C	Putative polyketide synthase	SMU_1343c	GPAVLIDTAC(1)SSSLVAISEAC(1)K	Cytoplasmic	GO:0008152 metabolic process;		GO:0003824 catalytic activity;				IPR032821; IPR020841; IPR016039; IPR014031; IPR001242; IPR014030; IPR009081;	Ketoacyl-synthetase, C-terminal extension; Polyketide synthase, beta-ketoacyl synthase domain; Thiolase-like; Beta-ketoacyl synthase, C-terminal; Condensation domain; Beta-ketoacyl synthase, N-terminal; Phosphopantetheine binding ACP domain;	Q	COG3321	Polyketide synthase modules and related proteins
Q8DTJ5	2423	C	Putative bacitracin synthetase 1 BacA	bacA1	IFTC(1)YTK	Cytoplasmic	GO:0008152 metabolic process;		GO:0003824 catalytic activity;				IPR001242; IPR009081; IPR000873; IPR010071;	Condensation domain; Phosphopantetheine binding ACP domain; AMP-dependent synthetase/ligase; Amino acid adenylation domain;	Q	COG1020	Non-ribosomal peptide synthetase modules and related proteins
Q8DTJ5	1958	C	Putative bacitracin synthetase 1 BacA	bacA1	ILIEDFC(1)SYYGQLR	Cytoplasmic	GO:0008152 metabolic process;		GO:0003824 catalytic activity;				IPR001242; IPR009081; IPR000873; IPR010071;	Condensation domain; Phosphopantetheine binding ACP domain; AMP-dependent synthetase/ligase; Amino acid adenylation domain;	Q	COG1020	Non-ribosomal peptide synthetase modules and related proteins
Q8DTJ5	1649	C	Putative bacitracin synthetase 1 BacA	bacA1	NC(1)LVSLQNK	Cytoplasmic	GO:0008152 metabolic process;		GO:0003824 catalytic activity;				IPR001242; IPR009081; IPR000873; IPR010071;	Condensation domain; Phosphopantetheine binding ACP domain; AMP-dependent synthetase/ligase; Amino acid adenylation domain;	Q	COG1020	Non-ribosomal peptide synthetase modules and related proteins
Q8DTJ5	1033	C	Putative bacitracin synthetase 1 BacA	bacA1	DIC(1)IGVPVTNR	Cytoplasmic	GO:0008152 metabolic process;		GO:0003824 catalytic activity;				IPR001242; IPR009081; IPR000873; IPR010071;	Condensation domain; Phosphopantetheine binding ACP domain; AMP-dependent synthetase/ligase; Amino acid adenylation domain;	Q	COG1020	Non-ribosomal peptide synthetase modules and related proteins
Q8DTJ6	32	C	Putative gramicidin S synthetase	SMU_1341c	DIYGENVETVTC(1)K	Cytoplasmic	GO:0008152 metabolic process;		GO:0003824 catalytic activity;				IPR001242; IPR009081; IPR000873; IPR010071;	Condensation domain; Phosphopantetheine binding ACP domain; AMP-dependent synthetase/ligase; Amino acid adenylation domain;	Q	COG1020	Non-ribosomal peptide synthetase modules and related proteins
Q8DTJ6	407	C	Putative gramicidin S synthetase	SMU_1341c	C(1)QYSLSK	Cytoplasmic	GO:0008152 metabolic process;		GO:0003824 catalytic activity;				IPR001242; IPR009081; IPR000873; IPR010071;	Condensation domain; Phosphopantetheine binding ACP domain; AMP-dependent synthetase/ligase; Amino acid adenylation domain;	Q	COG1020	Non-ribosomal peptide synthetase modules and related proteins
Q8DTJ7	1439	C	Putative surfactin synthetase	bacA2	LTSQGYMEFC(1)GR	Cytoplasmic	GO:0008152 metabolic process;	GO:0031224 intrinsic component of membrane; GO:0016020 membrane; GO:0016021 integral component of membrane; GO:0044425 membrane part;	GO:0003824 catalytic activity;				IPR001242; IPR009081; IPR010071; IPR000873;	Condensation domain; Phosphopantetheine binding ACP domain; Amino acid adenylation domain; AMP-dependent synthetase/ligase;	Q	COG1020	Non-ribosomal peptide synthetase modules and related proteins
Q8DTJ7	1074	C	Putative surfactin synthetase	bacA2	IAIAC(1)DEENISFEQLNMR	Cytoplasmic	GO:0008152 metabolic process;	GO:0031224 intrinsic component of membrane; GO:0016020 membrane; GO:0016021 integral component of membrane; GO:0044425 membrane part;	GO:0003824 catalytic activity;				IPR001242; IPR009081; IPR010071; IPR000873;	Condensation domain; Phosphopantetheine binding ACP domain; Amino acid adenylation domain; AMP-dependent synthetase/ligase;	Q	COG1020	Non-ribosomal peptide synthetase modules and related proteins
Q8DTJ7	114	C	Putative surfactin synthetase	bacA2	KEYILNDC(1)R	Cytoplasmic	GO:0008152 metabolic process;	GO:0031224 intrinsic component of membrane; GO:0016020 membrane; GO:0016021 integral component of membrane; GO:0044425 membrane part;	GO:0003824 catalytic activity;				IPR001242; IPR009081; IPR010071; IPR000873;	Condensation domain; Phosphopantetheine binding ACP domain; Amino acid adenylation domain; AMP-dependent synthetase/ligase;	Q	COG1020	Non-ribosomal peptide synthetase modules and related proteins
Q8DTJ7	611	C	Putative surfactin synthetase	bacA2	ADNYDC(1)SPTQSR	Cytoplasmic	GO:0008152 metabolic process;	GO:0031224 intrinsic component of membrane; GO:0016020 membrane; GO:0016021 integral component of membrane; GO:0044425 membrane part;	GO:0003824 catalytic activity;				IPR001242; IPR009081; IPR010071; IPR000873;	Condensation domain; Phosphopantetheine binding ACP domain; Amino acid adenylation domain; AMP-dependent synthetase/ligase;	Q	COG1020	Non-ribosomal peptide synthetase modules and related proteins
Q8DTL4	253	C	Uncharacterized protein	SMU_1321c	LGEQC(1)VEAFNVK	Cytoplasmic			GO:0005524 ATP binding; GO:1901265 nucleoside phosphate binding; GO:0001882 nucleoside binding; GO:0043167 ion binding; GO:0000166 nucleotide binding; GO:0097159 organic cyclic compound binding; GO:1901363 heterocyclic compound binding; GO:0032549 ribonucleoside binding; GO:0097367 carbohydrate derivative binding; GO:0032553 ribonucleotide binding; GO:0005488 binding; GO:0032550 purine ribonucleo…				IPR011761; IPR013816;	ATP-grasp fold; ATP-grasp fold, subdomain 2;
Q8DTM7	255	C	Nucleotide-binding protein SMU_1306c	SMU_1306c	SVLTIAIGC(1)TGGQHR	Cytoplasmic			GO:0005524 ATP binding; GO:1901265 nucleoside phosphate binding; GO:0001882 nucleoside binding; GO:0043167 ion binding; GO:0000166 nucleotide binding; GO:0097159 organic cyclic compound binding; GO:1901363 heterocyclic compound binding; GO:0032549 ribonucleoside binding; GO:0097367 carbohydrate derivative binding; GO:0032553 ribonucleotide binding; GO:0005488 binding; GO:0032550 purine ribonucleo…	K06958			IPR027417;	P-loop containing nucleoside triphosphate hydrolase;	R	COG1660	Predicted P-loop-containing kinase
Q8DTN9	99	C	Putative flavodoxin	flaW	IYGVVGSGDTFYDYFC(1)K	Cytoplasmic	GO:0044699 single-organism process; GO:0008152 metabolic process; GO:0055114 oxidation-reduction process; GO:0044710 single-organism metabolic process;		GO:0097159 organic cyclic compound binding; GO:1901363 heterocyclic compound binding; GO:0009055 electron carrier activity; GO:0097367 carbohydrate derivative binding; GO:1901265 nucleoside phosphate binding; GO:0032553 ribonucleotide binding; GO:0005488 binding; GO:0043167 ion binding; GO:0043168 anion binding; GO:0000166 nucleotide binding; GO:0010181 FMN binding; GO:0048037 cofactor binding; G…				IPR008254; IPR029039;	Flavodoxin/nitric oxide synthase; Flavoprotein-like domain;	C	COG0716	Flavodoxins
Q8DTP2	20	C	Putative chorismate mutase	SMU_1291c	SQIDDVDKELVQC(1)LER	Cytoplasmic	GO:0043648 dicarboxylic acid metabolic process; GO:0008152 metabolic process; GO:0044710 single-organism metabolic process; GO:0044281 small molecule metabolic process; GO:0044763 single-organism cellular process; GO:0046417 chorismate metabolic process; GO:0019752 carboxylic acid metabolic process; GO:0044699 single-organism process; GO:0006082 organic acid metabolic process; GO:0009987 cellular…			K04516	AROA1; chorismate mutase [EC:5.4.99.5]	smu00400 Phenylalanine, tyrosine and tryptophan biosynthesis - Streptococcus mutans UA159 (serotype c); smu01230 Biosynthesis of amino acids - Streptococcus mutans UA159 (serotype c); smu01130 Biosynthesis of antibiotics - Streptococcus mutans UA159 (serotype c); smu01110 Biosynthesis of secondary metabolites - Streptococcus mutans UA159 (serotype c); smu01100 Metabolic pathways - Streptococcus m…	IPR020822; IPR002701; IPR011279;	Chorismate mutase, type II; Chorismate mutase; Chorismate mutase, Gram-positive;	E	COG1605	Chorismate mutase
Q8DTQ1	63	C	Uncharacterized protein	SMU_1278c	ESTDTAISYFVPNC(1)PAFR	Cytoplasmic	GO:0008152 metabolic process;		GO:0016787 hydrolase activity; GO:0003824 catalytic activity;				IPR023198; IPR023214;	Phosphoglycolate phosphatase, domain 2; HAD-like domain;	R	COG0546	Predicted phosphatases
Q8DTQ2	421	C	DNA gyrase subunit B	gyrB	LADC(1)SSNDPIQNELFIVEGDSAGGSAK	Cytoplasmic	GO:0016043 cellular component organization; GO:0006260 DNA replication; GO:0006725 cellular aromatic compound metabolic process; GO:0006259 DNA metabolic process; GO:1901360 organic cyclic compound metabolic process; GO:0006807 nitrogen compound metabolic process; GO:0009058 biosynthetic process; GO:0044238 primary metabolic process; GO:1901576 organic substance biosynthetic process; GO:0044237 c…	GO:0043226 organelle; GO:0043229 intracellular organelle; GO:0043232 intracellular non-membrane-bounded organelle; GO:0044464 cell part; GO:0005622 intracellular; GO:0005694 chromosome; GO:0005737 cytoplasm; GO:0044424 intracellular part; GO:0005623 cell; GO:0043228 non-membrane-bounded organelle;	GO:1901265 nucleoside phosphate binding; GO:0016817 hydrolase activity, acting on acid anhydrides; GO:0016787 hydrolase activity; GO:0016887 ATPase activity; GO:1901363 heterocyclic compound binding; GO:0097159 organic cyclic compound binding; GO:0016462 pyrophosphatase activity; GO:0061505 DNA topoisomerase II activity; GO:0003918 DNA topoisomerase type II (ATP-hydrolyzing) activity; GO:0003824 …	K02470			IPR013506; IPR003594; IPR002288; IPR013759; IPR034160; IPR020568; IPR006171; IPR014721; IPR013760;	DNA topoisomerase, type IIA, subunit B, domain 2; Histidine kinase-like ATPase, C-terminal domain; DNA gyrase B subunit, C-terminal; DNA topoisomerase, type IIA, central domain; DNA gyrase subunit B, TOPRIM domain; Ribosomal protein S5 domain 2-type fold; TOPRIM domain; Ribosomal protein S5 domain 2-type fold, subgroup; DNA topoisomerase, type IIA-like domain;	L	COG0187	Type IIA topoisomerase (DNA gyrase/topo II, topoisomerase IV), B subunit
Q8DTT6	84	C	Uncharacterized protein	SMU_1237c	ELSDTVQQANWGVVC(1)R	Cytoplasmic							IPR009959; IPR032710;	Polyketide cyclase SnoaL-like domain; NTF2-like domain;
Q8DTT8	352	C	tRNA modification GTPase MnmE	mnmE	TDLPEQIETDQLPEDC(1)IK	Cytoplasmic	GO:0006396 RNA processing; GO:0034470 ncRNA processing; GO:0006725 cellular aromatic compound metabolic process; GO:1901360 organic cyclic compound metabolic process; GO:0006807 nitrogen compound metabolic process; GO:0044238 primary metabolic process; GO:0009451 RNA modification; GO:0044237 cellular metabolic process; GO:0071704 organic substance metabolic process; GO:0016070 RNA metabolic proce…	GO:0044424 intracellular part; GO:0005623 cell; GO:0005622 intracellular; GO:0044464 cell part; GO:0005737 cytoplasm;	GO:1901265 nucleoside phosphate binding; GO:0001882 nucleoside binding; GO:0043167 ion binding; GO:0016817 hydrolase activity, acting on acid anhydrides; GO:0005515 protein binding; GO:0016787 hydrolase activity; GO:0000166 nucleotide binding; GO:0017111 nucleoside-triphosphatase activity; GO:1901363 heterocyclic compound binding; GO:0097159 organic cyclic compound binding; GO:0032549 ribonucleos…	K03650			IPR018948; IPR025867; IPR027417; IPR027266; IPR005225; IPR006073; IPR027368; IPR031168;	GTP-binding protein TrmE, N-terminal; MnmE, helical domain; P-loop containing nucleoside triphosphate hydrolase; GTP-binding protein TrmE/Glycine cleavage system T protein, domain 1; Small GTP-binding protein domain; GTP binding domain; tRNA modification GTPase MnmE domain 2; TrmE-type guanine nucleotide-binding domain;	R	COG0486	Predicted GTPase
Q8DTV0	24	C	Dihydroorotate dehydrogenase	pyrDB	NPIIPASGC(1)FGFGQEYAK	Cytoplasmic	GO:0009116 nucleoside metabolic process; GO:0046132 pyrimidine ribonucleoside biosynthetic process; GO:0009130 pyrimidine nucleoside monophosphate biosynthetic process; GO:0009117 nucleotide metabolic process; GO:0044699 single-organism process; GO:0009058 biosynthetic process; GO:0009163 nucleoside biosynthetic process; GO:0009156 ribonucleoside monophosphate biosynthetic process; GO:0044237 cel…	GO:0044424 intracellular part; GO:0005623 cell; GO:0044464 cell part; GO:0005622 intracellular; GO:0005737 cytoplasm;	GO:0004152 dihydroorotate dehydrogenase activity; GO:0016627 oxidoreductase activity, acting on the CH-CH group of donors; GO:0016635 oxidoreductase activity, acting on the CH-CH group of donors, quinone or related compound as acceptor; GO:0003824 catalytic activity; GO:0016491 oxidoreductase activity;	K17828	pyrDI; dihydroorotate dehydrogenase (NAD+) catalytic subunit [EC:1.3.1.14]	smu00240 Pyrimidine metabolism - Streptococcus mutans UA159 (serotype c); smu01100 Metabolic pathways - Streptococcus mutans UA159 (serotype c);	IPR013785; IPR005720;	Aldolase-type TIM barrel; Dihydroorotate dehydrogenase domain;	F	COG0167	Dihydroorotate dehydrogenase
Q8DTV1	155	C	Orotidine 5'-phosphate decarboxylase	pyrF	TAEAGLDGVVC(1)SAHEVEAIK	Cytoplasmic	GO:0009116 nucleoside metabolic process; GO:0046132 pyrimidine ribonucleoside biosynthetic process; GO:0009130 pyrimidine nucleoside monophosphate biosynthetic process; GO:0009117 nucleotide metabolic process; GO:0044699 single-organism process; GO:0009058 biosynthetic process; GO:0009163 nucleoside biosynthetic process; GO:0009156 ribonucleoside monophosphate biosynthetic process; GO:0044237 cel…		GO:0016831 carboxy-lyase activity; GO:0016829 lyase activity; GO:0004590 orotidine-5'-phosphate decarboxylase activity; GO:0003824 catalytic activity; GO:0016830 carbon-carbon lyase activity;	K01591	pyrF; orotidine-5'-phosphate decarboxylase [EC:4.1.1.23]	smu00240 Pyrimidine metabolism - Streptococcus mutans UA159 (serotype c); smu01100 Metabolic pathways - Streptococcus mutans UA159 (serotype c);	IPR013785; IPR011060; IPR001754;	Aldolase-type TIM barrel; Ribulose-phosphate binding barrel; Orotidine 5'-phosphate decarboxylase domain;	F	COG0284	Orotidine-5'-phosphate decarboxylase
Q8DTV9	201	C	Dihydroorotase	pyrC	IC(1)GATGVAEYSMIAR	Cytoplasmic	GO:0009116 nucleoside metabolic process; GO:0046132 pyrimidine ribonucleoside biosynthetic process; GO:0009130 pyrimidine nucleoside monophosphate biosynthetic process; GO:0009117 nucleotide metabolic process; GO:0044699 single-organism process; GO:0009163 nucleoside biosynthetic process; GO:0009058 biosynthetic process; GO:0009156 ribonucleoside monophosphate biosynthetic process; GO:0044237 cel…		GO:0046914 transition metal ion binding; GO:0003824 catalytic activity; GO:0005488 binding; GO:0043167 ion binding; GO:0016812 hydrolase activity, acting on carbon-nitrogen (but not peptide) bonds, in cyclic amides; GO:0043169 cation binding; GO:0046872 metal ion binding; GO:0016787 hydrolase activity; GO:0008270 zinc ion binding; GO:0004151 dihydroorotase activity; GO:0016810 hydrolase activity,…	K01465	URA4; dihydroorotase [EC:3.5.2.3]	smu00240 Pyrimidine metabolism - Streptococcus mutans UA159 (serotype c); smu01100 Metabolic pathways - Streptococcus mutans UA159 (serotype c);	IPR032466; IPR006680; IPR011059;	Metal-dependent hydrolase; Amidohydrolase-related; Metal-dependent hydrolase, composite domain;	F	COG0044	Dihydroorotase and related cyclic amidohydrolases
Q8DTV9	414	C	Dihydroorotase	pyrC	YTIC(1)SGEVIYQA	Cytoplasmic	GO:0009116 nucleoside metabolic process; GO:0046132 pyrimidine ribonucleoside biosynthetic process; GO:0009130 pyrimidine nucleoside monophosphate biosynthetic process; GO:0009117 nucleotide metabolic process; GO:0044699 single-organism process; GO:0009163 nucleoside biosynthetic process; GO:0009058 biosynthetic process; GO:0009156 ribonucleoside monophosphate biosynthetic process; GO:0044237 cel…		GO:0046914 transition metal ion binding; GO:0003824 catalytic activity; GO:0005488 binding; GO:0043167 ion binding; GO:0016812 hydrolase activity, acting on carbon-nitrogen (but not peptide) bonds, in cyclic amides; GO:0043169 cation binding; GO:0046872 metal ion binding; GO:0016787 hydrolase activity; GO:0008270 zinc ion binding; GO:0004151 dihydroorotase activity; GO:0016810 hydrolase activity,…	K01465	URA4; dihydroorotase [EC:3.5.2.3]	smu00240 Pyrimidine metabolism - Streptococcus mutans UA159 (serotype c); smu01100 Metabolic pathways - Streptococcus mutans UA159 (serotype c);	IPR032466; IPR006680; IPR011059;	Metal-dependent hydrolase; Amidohydrolase-related; Metal-dependent hydrolase, composite domain;	F	COG0044	Dihydroorotase and related cyclic amidohydrolases
Q8DTX6	35	C	ATP-dependent 6-phosphofructokinase	pfkA	AISEGMEVC(1)GINR	Cytoplasmic	GO:0006757 ATP generation from ADP; GO:0009116 nucleoside metabolic process; GO:0042278 purine nucleoside metabolic process; GO:0006165 nucleoside diphosphate phosphorylation; GO:0046031 ADP metabolic process; GO:0019362 pyridine nucleotide metabolic process; GO:0006096 glycolytic process; GO:0009167 purine ribonucleoside monophosphate metabolic process; GO:0009117 nucleotide metabolic process; G…	GO:0044424 intracellular part; GO:0005623 cell; GO:0044464 cell part; GO:0005622 intracellular; GO:0005737 cytoplasm;	GO:0003872 6-phosphofructokinase activity; GO:0005524 ATP binding; GO:1901265 nucleoside phosphate binding; GO:0016773 phosphotransferase activity, alcohol group as acceptor; GO:0001882 nucleoside binding; GO:0043167 ion binding; GO:0000166 nucleotide binding; GO:0097159 organic cyclic compound binding; GO:1901363 heterocyclic compound binding; GO:0032549 ribonucleoside binding; GO:0097367 carboh…	K00850	pfkA; 6-phosphofructokinase 1 [EC:2.7.1.11]	smu00052 Galactose metabolism - Streptococcus mutans UA159 (serotype c); smu00010 Glycolysis / Gluconeogenesis - Streptococcus mutans UA159 (serotype c); smu00051 Fructose and mannose metabolism - Streptococcus mutans UA159 (serotype c); smu01120 Microbial metabolism in diverse environments - Streptococcus mutans UA159 (serotype c); smu00030 Pentose phosphate pathway - Streptococcus mutans UA159 …	IPR000023;	Phosphofructokinase domain;	G	COG0205	6-phosphofructokinase
Q8DTY0	493	C	Glutamine--fructose-6-phosphate aminotransferase [isomerizing]	glmS	EISYIQC(1)EGFAAGELK	Cytoplasmic	GO:0009064 glutamine family amino acid metabolic process; GO:0044281 small molecule metabolic process; GO:0006541 glutamine metabolic process; GO:0044763 single-organism cellular process; GO:0044699 single-organism process; GO:0006807 nitrogen compound metabolic process; GO:0009058 biosynthetic process; GO:0005975 carbohydrate metabolic process; GO:1901605 alpha-amino acid metabolic process; GO:0…	GO:0044424 intracellular part; GO:0005623 cell; GO:0044464 cell part; GO:0005622 intracellular; GO:0005737 cytoplasm;	GO:0016769 transferase activity, transferring nitrogenous groups; GO:0097367 carbohydrate derivative binding; GO:0070548 L-glutamine aminotransferase activity; GO:0003824 catalytic activity; GO:0005488 binding; GO:0030246 carbohydrate binding; GO:0008483 transaminase activity; GO:0016740 transferase activity; GO:0004360 glutamine-fructose-6-phosphate transaminase (isomerizing) activity;	K00820	glmS; glutamine---fructose-6-phosphate transaminase (isomerizing) [EC:2.6.1.16]	smu00250 Alanine, aspartate and glutamate metabolism - Streptococcus mutans UA159 (serotype c); smu00520 Amino sugar and nucleotide sugar metabolism - Streptococcus mutans UA159 (serotype c); smu01130 Biosynthesis of antibiotics - Streptococcus mutans UA159 (serotype c); smu01100 Metabolic pathways - Streptococcus mutans UA159 (serotype c);	IPR001347; IPR029055; IPR017932;	Sugar isomerase (SIS); Nucleophile aminohydrolases, N-terminal; Glutamine amidotransferase type 2 domain;	M	COG0449	Glucosamine 6-phosphate synthetase, contains amidotransferase and phosphosugar isomerase domains
Q8DTY0	2	C	Glutamine--fructose-6-phosphate aminotransferase [isomerizing]	glmS	C(1)GIVGVVGNR	Cytoplasmic	GO:0009064 glutamine family amino acid metabolic process; GO:0044281 small molecule metabolic process; GO:0006541 glutamine metabolic process; GO:0044763 single-organism cellular process; GO:0044699 single-organism process; GO:0006807 nitrogen compound metabolic process; GO:0009058 biosynthetic process; GO:0005975 carbohydrate metabolic process; GO:1901605 alpha-amino acid metabolic process; GO:0…	GO:0044424 intracellular part; GO:0005623 cell; GO:0044464 cell part; GO:0005622 intracellular; GO:0005737 cytoplasm;	GO:0016769 transferase activity, transferring nitrogenous groups; GO:0097367 carbohydrate derivative binding; GO:0070548 L-glutamine aminotransferase activity; GO:0003824 catalytic activity; GO:0005488 binding; GO:0030246 carbohydrate binding; GO:0008483 transaminase activity; GO:0016740 transferase activity; GO:0004360 glutamine-fructose-6-phosphate transaminase (isomerizing) activity;	K00820	glmS; glutamine---fructose-6-phosphate transaminase (isomerizing) [EC:2.6.1.16]	smu00250 Alanine, aspartate and glutamate metabolism - Streptococcus mutans UA159 (serotype c); smu00520 Amino sugar and nucleotide sugar metabolism - Streptococcus mutans UA159 (serotype c); smu01130 Biosynthesis of antibiotics - Streptococcus mutans UA159 (serotype c); smu01100 Metabolic pathways - Streptococcus mutans UA159 (serotype c);	IPR001347; IPR029055; IPR017932;	Sugar isomerase (SIS); Nucleophile aminohydrolases, N-terminal; Glutamine amidotransferase type 2 domain;	M	COG0449	Glucosamine 6-phosphate synthetase, contains amidotransferase and phosphosugar isomerase domains
Q8DU15	163	C	tRNA pseudouridine synthase B	truB	TSDLVFEDEC(1)C(1)HFDFR	Cytoplasmic	GO:0034470 ncRNA processing; GO:0006396 RNA processing; GO:0006725 cellular aromatic compound metabolic process; GO:0001522 pseudouridine synthesis; GO:1901360 organic cyclic compound metabolic process; GO:0006807 nitrogen compound metabolic process; GO:0044238 primary metabolic process; GO:0009451 RNA modification; GO:0044237 cellular metabolic process; GO:0071704 organic substance metabolic pro…		GO:0097159 organic cyclic compound binding; GO:1901363 heterocyclic compound binding; GO:0003723 RNA binding; GO:0016853 isomerase activity; GO:0003824 catalytic activity; GO:0005488 binding; GO:0003676 nucleic acid binding; GO:0016866 intramolecular transferase activity; GO:0009982 pseudouridine synthase activity;	K03177			IPR020103; IPR032819; IPR002501;	Pseudouridine synthase, catalytic domain; tRNA pseudouridylate synthase B, C-terminal; Pseudouridine synthase II, N-terminal;	J	COG0130	Pseudouridine synthase
Q8DU15	164	C	tRNA pseudouridine synthase B	truB	TSDLVFEDEC(1)C(1)HFDFR	Cytoplasmic	GO:0034470 ncRNA processing; GO:0006396 RNA processing; GO:0006725 cellular aromatic compound metabolic process; GO:0001522 pseudouridine synthesis; GO:1901360 organic cyclic compound metabolic process; GO:0006807 nitrogen compound metabolic process; GO:0044238 primary metabolic process; GO:0009451 RNA modification; GO:0044237 cellular metabolic process; GO:0071704 organic substance metabolic pro…		GO:0097159 organic cyclic compound binding; GO:1901363 heterocyclic compound binding; GO:0003723 RNA binding; GO:0016853 isomerase activity; GO:0003824 catalytic activity; GO:0005488 binding; GO:0003676 nucleic acid binding; GO:0016866 intramolecular transferase activity; GO:0009982 pseudouridine synthase activity;	K03177			IPR020103; IPR032819; IPR002501;	Pseudouridine synthase, catalytic domain; tRNA pseudouridylate synthase B, C-terminal; Pseudouridine synthase II, N-terminal;	J	COG0130	Pseudouridine synthase
Q8DU17	13	C	Regulatory protein Spx	spxA	VTLFLSPSC(1)TSC(1)R	Cytoplasmic	GO:0050794 regulation of cellular process; GO:0006725 cellular aromatic compound metabolic process; GO:0097659 nucleic acid-templated transcription; GO:0060255 regulation of macromolecule metabolic process; GO:0019219 regulation of nucleobase-containing compound metabolic process; GO:0009058 biosynthetic process; GO:0048523 negative regulation of cellular process; GO:0031324 negative regulation o…	GO:0044424 intracellular part; GO:0005623 cell; GO:0044464 cell part; GO:0005622 intracellular; GO:0005737 cytoplasm;		K16509			IPR012336;	Thioredoxin-like fold;	P	COG1393	Arsenate reductase and related proteins, glutaredoxin family
Q8DU17	10	C	Regulatory protein Spx	spxA	VTLFLSPSC(1)TSC(1)R	Cytoplasmic	GO:0050794 regulation of cellular process; GO:0006725 cellular aromatic compound metabolic process; GO:0097659 nucleic acid-templated transcription; GO:0060255 regulation of macromolecule metabolic process; GO:0019219 regulation of nucleobase-containing compound metabolic process; GO:0009058 biosynthetic process; GO:0048523 negative regulation of cellular process; GO:0031324 negative regulation o…	GO:0044424 intracellular part; GO:0005623 cell; GO:0044464 cell part; GO:0005622 intracellular; GO:0005737 cytoplasm;		K16509			IPR012336;	Thioredoxin-like fold;	P	COG1393	Arsenate reductase and related proteins, glutaredoxin family
Q8DU25	203	C	Phosphate-specific transport system accessory protein PhoU	phoU	NIC(1)EWIVYLK	Cytoplasmic	GO:0050794 regulation of cellular process; GO:0065008 regulation of biological quality; GO:0030643 cellular phosphate ion homeostasis; GO:0072502 cellular trivalent inorganic anion homeostasis; GO:0055062 phosphate ion homeostasis; GO:0044699 single-organism process; GO:0072506 trivalent inorganic anion homeostasis; GO:0030320 cellular monovalent inorganic anion homeostasis; GO:0031324 negative r…	GO:0044424 intracellular part; GO:0005623 cell; GO:0044464 cell part; GO:0005622 intracellular; GO:0005737 cytoplasm;		K02039			IPR026022;	PhoU domain;	P	COG0704	Phosphate uptake regulator
Q8DU32	66	C	Uncharacterized protein	SMU_1125c	TLLDLGC(1)GYGPLGIALAK	Cytoplasmic	GO:0008152 metabolic process; GO:0032259 methylation;		GO:0016741 transferase activity, transferring one-carbon groups; GO:0008168 methyltransferase activity; GO:0003824 catalytic activity; GO:0016740 transferase activity;	K00564			IPR029063; IPR007848;	S-adenosyl-L-methionine-dependent methyltransferase; Methyltransferase small domain;	J	COG2813	16S RNA G1207 methylase RsmC
Q8DU35	52	C	Cytidine deaminase	cdd	IYQGC(1)NIENASFGLTNC(1)GER	Cytoplasmic	GO:0009116 nucleoside metabolic process; GO:0046135 pyrimidine nucleoside catabolic process; GO:0006725 cellular aromatic compound metabolic process; GO:0044699 single-organism process; GO:0044237 cellular metabolic process; GO:0071704 organic substance metabolic process; GO:0044270 cellular nitrogen compound catabolic process; GO:0042454 ribonucleoside catabolic process; GO:0008152 metabolic pro…		GO:0016814 hydrolase activity, acting on carbon-nitrogen (but not peptide) bonds, in cyclic amidines; GO:0004126 cytidine deaminase activity; GO:0046914 transition metal ion binding; GO:0003824 catalytic activity; GO:0005488 binding; GO:0043167 ion binding; GO:0043169 cation binding; GO:0019239 deaminase activity; GO:0046872 metal ion binding; GO:0016787 hydrolase activity; GO:0008270 zinc ion bi…	K01489	cdd; cytidine deaminase [EC:3.5.4.5]	smu00240 Pyrimidine metabolism - Streptococcus mutans UA159 (serotype c); smu01100 Metabolic pathways - Streptococcus mutans UA159 (serotype c);	IPR002125; IPR016193;	Cytidine and deoxycytidylate deaminases, zinc-binding; Cytidine deaminase-like;	F	COG0295	Cytidine deaminase
Q8DU35	88	C	Cytidine deaminase	cdd	DLEEIAIYGETQKPISPC(1)GAC(1)R	Cytoplasmic	GO:0009116 nucleoside metabolic process; GO:0046135 pyrimidine nucleoside catabolic process; GO:0006725 cellular aromatic compound metabolic process; GO:0044699 single-organism process; GO:0044237 cellular metabolic process; GO:0071704 organic substance metabolic process; GO:0044270 cellular nitrogen compound catabolic process; GO:0042454 ribonucleoside catabolic process; GO:0008152 metabolic pro…		GO:0016814 hydrolase activity, acting on carbon-nitrogen (but not peptide) bonds, in cyclic amidines; GO:0004126 cytidine deaminase activity; GO:0046914 transition metal ion binding; GO:0003824 catalytic activity; GO:0005488 binding; GO:0043167 ion binding; GO:0043169 cation binding; GO:0019239 deaminase activity; GO:0046872 metal ion binding; GO:0016787 hydrolase activity; GO:0008270 zinc ion bi…	K01489	cdd; cytidine deaminase [EC:3.5.4.5]	smu00240 Pyrimidine metabolism - Streptococcus mutans UA159 (serotype c); smu01100 Metabolic pathways - Streptococcus mutans UA159 (serotype c);	IPR002125; IPR016193;	Cytidine and deoxycytidylate deaminases, zinc-binding; Cytidine deaminase-like;	F	COG0295	Cytidine deaminase
Q8DU35	85	C	Cytidine deaminase	cdd	DLEEIAIYGETQKPISPC(1)GAC(1)R	Cytoplasmic	GO:0009116 nucleoside metabolic process; GO:0046135 pyrimidine nucleoside catabolic process; GO:0006725 cellular aromatic compound metabolic process; GO:0044699 single-organism process; GO:0044237 cellular metabolic process; GO:0071704 organic substance metabolic process; GO:0044270 cellular nitrogen compound catabolic process; GO:0042454 ribonucleoside catabolic process; GO:0008152 metabolic pro…		GO:0016814 hydrolase activity, acting on carbon-nitrogen (but not peptide) bonds, in cyclic amidines; GO:0004126 cytidine deaminase activity; GO:0046914 transition metal ion binding; GO:0003824 catalytic activity; GO:0005488 binding; GO:0043167 ion binding; GO:0043169 cation binding; GO:0019239 deaminase activity; GO:0046872 metal ion binding; GO:0016787 hydrolase activity; GO:0008270 zinc ion bi…	K01489	cdd; cytidine deaminase [EC:3.5.4.5]	smu00240 Pyrimidine metabolism - Streptococcus mutans UA159 (serotype c); smu01100 Metabolic pathways - Streptococcus mutans UA159 (serotype c);	IPR002125; IPR016193;	Cytidine and deoxycytidylate deaminases, zinc-binding; Cytidine deaminase-like;	F	COG0295	Cytidine deaminase
Q8DU35	40	C	Cytidine deaminase	cdd	IYQGC(1)NIENASFGLTNC(1)GER	Cytoplasmic	GO:0009116 nucleoside metabolic process; GO:0046135 pyrimidine nucleoside catabolic process; GO:0006725 cellular aromatic compound metabolic process; GO:0044699 single-organism process; GO:0044237 cellular metabolic process; GO:0071704 organic substance metabolic process; GO:0044270 cellular nitrogen compound catabolic process; GO:0042454 ribonucleoside catabolic process; GO:0008152 metabolic pro…		GO:0016814 hydrolase activity, acting on carbon-nitrogen (but not peptide) bonds, in cyclic amidines; GO:0004126 cytidine deaminase activity; GO:0046914 transition metal ion binding; GO:0003824 catalytic activity; GO:0005488 binding; GO:0043167 ion binding; GO:0043169 cation binding; GO:0019239 deaminase activity; GO:0046872 metal ion binding; GO:0016787 hydrolase activity; GO:0008270 zinc ion bi…	K01489	cdd; cytidine deaminase [EC:3.5.4.5]	smu00240 Pyrimidine metabolism - Streptococcus mutans UA159 (serotype c); smu01100 Metabolic pathways - Streptococcus mutans UA159 (serotype c);	IPR002125; IPR016193;	Cytidine and deoxycytidylate deaminases, zinc-binding; Cytidine deaminase-like;	F	COG0295	Cytidine deaminase
Q8DU42	67	C	Uncharacterized protein	SMU_1112c	LTDSNYC(1)APPER	Cytoplasmic			GO:0004462 lactoylglutathione lyase activity; GO:0046872 metal ion binding; GO:0043169 cation binding; GO:0016829 lyase activity; GO:0016846 carbon-sulfur lyase activity; GO:0003824 catalytic activity; GO:0005488 binding; GO:0043167 ion binding;	K08234			IPR029068; IPR004360;	Glyoxalase/Bleomycin resistance protein/Dihydroxybiphenyl dioxygenase; Glyoxalase/fosfomycin resistance/dioxygenase domain;	E	COG0346	Lactoylglutathione lyase and related lyases
Q8DU47	25	C	Uncharacterized protein	SMU_1106c	VQGWC(1)DSPLTDLGITQAK	Cytoplasmic	GO:0008152 metabolic process;		GO:0003824 catalytic activity;						G	COG0406	Fructose-2,6-bisphosphatase
Q8DU68	27	C	Uncharacterized protein	SMU_1081c	C(1)LTITPNLDTYFR	Cytoplasmic		GO:0009295 nucleoid;
Q8DU72	353	C	Putative phosphoglucomutase	pgm	TAGSLPTNAALC(1)K	Cytoplasmic	GO:0008152 metabolic process; GO:0005975 carbohydrate metabolic process; GO:0044238 primary metabolic process; GO:0071704 organic substance metabolic process;		GO:0000287 magnesium ion binding; GO:0016853 isomerase activity; GO:0003824 catalytic activity; GO:0005488 binding; GO:0016868 intramolecular transferase activity, phosphotransferases; GO:0043167 ion binding; GO:0046872 metal ion binding; GO:0043169 cation binding; GO:0016866 intramolecular transferase activity;	K01835	pgm; phosphoglucomutase [EC:5.4.2.2]	smu00052 Galactose metabolism - Streptococcus mutans UA159 (serotype c); smu00010 Glycolysis / Gluconeogenesis - Streptococcus mutans UA159 (serotype c); smu00521 Streptomycin biosynthesis - Streptococcus mutans UA159 (serotype c); smu01120 Microbial metabolism in diverse environments - Streptococcus mutans UA159 (serotype c); smu00030 Pentose phosphate pathway - Streptococcus mutans UA159 (serot…	IPR005846; IPR005843; IPR005845; IPR016055; IPR005844;	Alpha-D-phosphohexomutase, alpha/beta/alpha domain III; Alpha-D-phosphohexomutase, C-terminal; Alpha-D-phosphohexomutase, alpha/beta/alpha domain II; Alpha-D-phosphohexomutase, alpha/beta/alpha I/II/III; Alpha-D-phosphohexomutase, alpha/beta/alpha domain I;	G	COG1109	Phosphomannomutase
Q8DU81	158	C	GMP synthase [glutamine-hydrolyzing]	guaA	SSDC(1)PYAAIENVEK	Cytoplasmic	GO:0009116 nucleoside metabolic process; GO:0042278 purine nucleoside metabolic process; GO:0009167 purine ribonucleoside monophosphate metabolic process; GO:0009117 nucleotide metabolic process; GO:0044699 single-organism process; GO:0009058 biosynthetic process; GO:0009163 nucleoside biosynthetic process; GO:0046129 purine ribonucleoside biosynthetic process; GO:0009156 ribonucleoside monophosp…		GO:0003922 GMP synthase (glutamine-hydrolyzing) activity; GO:0005524 ATP binding; GO:1901265 nucleoside phosphate binding; GO:0001882 nucleoside binding; GO:0043167 ion binding; GO:0016874 ligase activity; GO:0016817 hydrolase activity, acting on acid anhydrides; GO:0016787 hydrolase activity; GO:0000166 nucleotide binding; GO:0016884 carbon-nitrogen ligase activity, with glutamine as amido-N-don…	K01951	guaA; GMP synthase (glutamine-hydrolysing) [EC:6.3.5.2]	smu00230 Purine metabolism - Streptococcus mutans UA159 (serotype c); smu01100 Metabolic pathways - Streptococcus mutans UA159 (serotype c);	IPR014729; IPR004739; IPR017926; IPR025777; IPR001674; IPR029062; IPR022310;	Rossmann-like alpha/beta/alpha sandwich fold; GMP synthase, glutamine amidotransferase; Glutamine amidotransferase; GMP synthetase ATP pyrophosphatase domain; GMP synthase, C-terminal; Class I glutamine amidotransferase-like; NAD/GMP synthase;	F	COG0519	GMP synthase, PP-ATPase domain/subunit
Q8DU81	197	C	GMP synthase [glutamine-hydrolyzing]	guaA	NFAFNVC(1)K	Cytoplasmic	GO:0009116 nucleoside metabolic process; GO:0042278 purine nucleoside metabolic process; GO:0009167 purine ribonucleoside monophosphate metabolic process; GO:0009117 nucleotide metabolic process; GO:0044699 single-organism process; GO:0009058 biosynthetic process; GO:0009163 nucleoside biosynthetic process; GO:0046129 purine ribonucleoside biosynthetic process; GO:0009156 ribonucleoside monophosp…		GO:0003922 GMP synthase (glutamine-hydrolyzing) activity; GO:0005524 ATP binding; GO:1901265 nucleoside phosphate binding; GO:0001882 nucleoside binding; GO:0043167 ion binding; GO:0016874 ligase activity; GO:0016817 hydrolase activity, acting on acid anhydrides; GO:0016787 hydrolase activity; GO:0000166 nucleotide binding; GO:0016884 carbon-nitrogen ligase activity, with glutamine as amido-N-don…	K01951	guaA; GMP synthase (glutamine-hydrolysing) [EC:6.3.5.2]	smu00230 Purine metabolism - Streptococcus mutans UA159 (serotype c); smu01100 Metabolic pathways - Streptococcus mutans UA159 (serotype c);	IPR014729; IPR004739; IPR017926; IPR025777; IPR001674; IPR029062; IPR022310;	Rossmann-like alpha/beta/alpha sandwich fold; GMP synthase, glutamine amidotransferase; Glutamine amidotransferase; GMP synthetase ATP pyrophosphatase domain; GMP synthase, C-terminal; Class I glutamine amidotransferase-like; NAD/GMP synthase;	F	COG0519	GMP synthase, PP-ATPase domain/subunit
Q8DU81	252	C	GMP synthase [glutamine-hydrolyzing]	guaA	AIGDQLTC(1)IFVDHGLLR	Cytoplasmic	GO:0009116 nucleoside metabolic process; GO:0042278 purine nucleoside metabolic process; GO:0009167 purine ribonucleoside monophosphate metabolic process; GO:0009117 nucleotide metabolic process; GO:0044699 single-organism process; GO:0009058 biosynthetic process; GO:0009163 nucleoside biosynthetic process; GO:0046129 purine ribonucleoside biosynthetic process; GO:0009156 ribonucleoside monophosp…		GO:0003922 GMP synthase (glutamine-hydrolyzing) activity; GO:0005524 ATP binding; GO:1901265 nucleoside phosphate binding; GO:0001882 nucleoside binding; GO:0043167 ion binding; GO:0016874 ligase activity; GO:0016817 hydrolase activity, acting on acid anhydrides; GO:0016787 hydrolase activity; GO:0000166 nucleotide binding; GO:0016884 carbon-nitrogen ligase activity, with glutamine as amido-N-don…	K01951	guaA; GMP synthase (glutamine-hydrolysing) [EC:6.3.5.2]	smu00230 Purine metabolism - Streptococcus mutans UA159 (serotype c); smu01100 Metabolic pathways - Streptococcus mutans UA159 (serotype c);	IPR014729; IPR004739; IPR017926; IPR025777; IPR001674; IPR029062; IPR022310;	Rossmann-like alpha/beta/alpha sandwich fold; GMP synthase, glutamine amidotransferase; Glutamine amidotransferase; GMP synthetase ATP pyrophosphatase domain; GMP synthase, C-terminal; Class I glutamine amidotransferase-like; NAD/GMP synthase;	F	COG0519	GMP synthase, PP-ATPase domain/subunit
Q8DU90	112	C	Putative glutamine amidotransferase	SMU_1054	PIFSVC(1)R	Cytoplasmic	GO:0009064 glutamine family amino acid metabolic process; GO:0044281 small molecule metabolic process; GO:0044763 single-organism cellular process; GO:0006541 glutamine metabolic process; GO:0006807 nitrogen compound metabolic process; GO:0044699 single-organism process; GO:0044238 primary metabolic process; GO:1901605 alpha-amino acid metabolic process; GO:0044237 cellular metabolic process; GO:…		GO:0016879 ligase activity, forming carbon-nitrogen bonds; GO:0003824 catalytic activity; GO:0016874 ligase activity; GO:0016787 hydrolase activity; GO:0016884 carbon-nitrogen ligase activity, with glutamine as amido-N-donor; GO:0016740 transferase activity; GO:0004066 asparagine synthase (glutamine-hydrolyzing) activity;	K07010			IPR017926; IPR029062;	Glutamine amidotransferase; Class I glutamine amidotransferase-like;	R	COG2071	Predicted glutamine amidotransferases
Q8DU91	178	C	Redox-sensing transcriptional repressor Rex	rex	GILC(1)FSPVHLSLPK	Membrane	GO:0097659 nucleic acid-templated transcription; GO:0009058 biosynthetic process; GO:0044237 cellular metabolic process; GO:0051253 negative regulation of RNA metabolic process; GO:2001141 regulation of RNA biosynthetic process; GO:0008152 metabolic process; GO:0043170 macromolecule metabolic process; GO:0010558 negative regulation of macromolecule biosynthetic process; GO:1903507 negative regula…	GO:0044424 intracellular part; GO:0005623 cell; GO:0044464 cell part; GO:0005622 intracellular; GO:0005737 cytoplasm;	GO:0097159 organic cyclic compound binding; GO:1901363 heterocyclic compound binding; GO:0003677 DNA binding; GO:0048037 cofactor binding; GO:0005488 binding; GO:0003676 nucleic acid binding;	K01926			IPR009718; IPR011991; IPR016040; IPR003781;	Rex DNA-binding, C-terminal domain; Winged helix-turn-helix DNA-binding domain; NAD(P)-binding domain; CoA-binding;	R	COG2344	AT-rich DNA-binding protein
Q8DU92	12	C	Uncharacterized protein	SMU_1052	TIQLPDC(1)K	Cytoplasmic
Q8DUA3	182	C	Putative oxidoreductase, short-chain dehydrogenase/reductase	SMU_1040c	VTNIEPGLC(1)GSTEFSTIR	Cytoplasmic	GO:0044699 single-organism process; GO:0008152 metabolic process; GO:0055114 oxidation-reduction process; GO:0044710 single-organism metabolic process;		GO:0003824 catalytic activity; GO:0016491 oxidoreductase activity;				IPR016040;	NAD(P)-binding domain;	R	COG4221	Short-chain alcohol dehydrogenase of unknown specificity
Q8DUD3	697	C	DNA topoisomerase 1	topA	QVVC(1)SNEEC(1)DYK	Cytoplasmic	GO:0016043 cellular component organization; GO:0006725 cellular aromatic compound metabolic process; GO:0006259 DNA metabolic process; GO:1901360 organic cyclic compound metabolic process; GO:0006807 nitrogen compound metabolic process; GO:0044238 primary metabolic process; GO:0044237 cellular metabolic process; GO:0006265 DNA topological change; GO:0071704 organic substance metabolic process; GO…	GO:0043226 organelle; GO:0043229 intracellular organelle; GO:0043232 intracellular non-membrane-bounded organelle; GO:0044464 cell part; GO:0005622 intracellular; GO:0005694 chromosome; GO:0044424 intracellular part; GO:0005623 cell; GO:0043228 non-membrane-bounded organelle;	GO:0097159 organic cyclic compound binding; GO:1901363 heterocyclic compound binding; GO:0003677 DNA binding; GO:0003917 DNA topoisomerase type I activity; GO:0016853 isomerase activity; GO:0003824 catalytic activity; GO:0003916 DNA topoisomerase activity; GO:0005488 binding; GO:0003676 nucleic acid binding; GO:0043167 ion binding; GO:0043169 cation binding; GO:0046872 metal ion binding;	K03168			IPR023405; IPR013825; IPR013498; IPR013824; IPR006171; IPR003602; IPR003601; IPR013497; IPR034149;	DNA topoisomerase, type IA, core domain; DNA topoisomerase, type IA, central region, subdomain 2; DNA topoisomerase, type IA, zn finger; DNA topoisomerase, type IA, central region, subdomain 1; TOPRIM domain; DNA topoisomerase, type IA, DNA-binding domain; DNA topoisomerase, type IA, domain 2; DNA topoisomerase, type IA, central; DNA topoisomerase 1, TOPRIM domain;	L	COG0550	Topoisomerase IA
Q8DUD3	630	C	DNA topoisomerase 1	topA	EIGVIC(1)PIC(1)QK	Cytoplasmic	GO:0016043 cellular component organization; GO:0006725 cellular aromatic compound metabolic process; GO:0006259 DNA metabolic process; GO:1901360 organic cyclic compound metabolic process; GO:0006807 nitrogen compound metabolic process; GO:0044238 primary metabolic process; GO:0044237 cellular metabolic process; GO:0006265 DNA topological change; GO:0071704 organic substance metabolic process; GO…	GO:0043226 organelle; GO:0043229 intracellular organelle; GO:0043232 intracellular non-membrane-bounded organelle; GO:0044464 cell part; GO:0005622 intracellular; GO:0005694 chromosome; GO:0044424 intracellular part; GO:0005623 cell; GO:0043228 non-membrane-bounded organelle;	GO:0097159 organic cyclic compound binding; GO:1901363 heterocyclic compound binding; GO:0003677 DNA binding; GO:0003917 DNA topoisomerase type I activity; GO:0016853 isomerase activity; GO:0003824 catalytic activity; GO:0003916 DNA topoisomerase activity; GO:0005488 binding; GO:0003676 nucleic acid binding; GO:0043167 ion binding; GO:0043169 cation binding; GO:0046872 metal ion binding;	K03168			IPR023405; IPR013825; IPR013498; IPR013824; IPR006171; IPR003602; IPR003601; IPR013497; IPR034149;	DNA topoisomerase, type IA, core domain; DNA topoisomerase, type IA, central region, subdomain 2; DNA topoisomerase, type IA, zn finger; DNA topoisomerase, type IA, central region, subdomain 1; TOPRIM domain; DNA topoisomerase, type IA, DNA-binding domain; DNA topoisomerase, type IA, domain 2; DNA topoisomerase, type IA, central; DNA topoisomerase 1, TOPRIM domain;	L	COG0550	Topoisomerase IA
Q8DUD3	633	C	DNA topoisomerase 1	topA	EIGVIC(1)PIC(1)QK	Cytoplasmic	GO:0016043 cellular component organization; GO:0006725 cellular aromatic compound metabolic process; GO:0006259 DNA metabolic process; GO:1901360 organic cyclic compound metabolic process; GO:0006807 nitrogen compound metabolic process; GO:0044238 primary metabolic process; GO:0044237 cellular metabolic process; GO:0006265 DNA topological change; GO:0071704 organic substance metabolic process; GO…	GO:0043226 organelle; GO:0043229 intracellular organelle; GO:0043232 intracellular non-membrane-bounded organelle; GO:0044464 cell part; GO:0005622 intracellular; GO:0005694 chromosome; GO:0044424 intracellular part; GO:0005623 cell; GO:0043228 non-membrane-bounded organelle;	GO:0097159 organic cyclic compound binding; GO:1901363 heterocyclic compound binding; GO:0003677 DNA binding; GO:0003917 DNA topoisomerase type I activity; GO:0016853 isomerase activity; GO:0003824 catalytic activity; GO:0003916 DNA topoisomerase activity; GO:0005488 binding; GO:0003676 nucleic acid binding; GO:0043167 ion binding; GO:0043169 cation binding; GO:0046872 metal ion binding;	K03168			IPR023405; IPR013825; IPR013498; IPR013824; IPR006171; IPR003602; IPR003601; IPR013497; IPR034149;	DNA topoisomerase, type IA, core domain; DNA topoisomerase, type IA, central region, subdomain 2; DNA topoisomerase, type IA, zn finger; DNA topoisomerase, type IA, central region, subdomain 1; TOPRIM domain; DNA topoisomerase, type IA, DNA-binding domain; DNA topoisomerase, type IA, domain 2; DNA topoisomerase, type IA, central; DNA topoisomerase 1, TOPRIM domain;	L	COG0550	Topoisomerase IA
Q8DUD3	610	C	DNA topoisomerase 1	topA	FYAC(1)SNFPDC(1)HNTK	Cytoplasmic	GO:0016043 cellular component organization; GO:0006725 cellular aromatic compound metabolic process; GO:0006259 DNA metabolic process; GO:1901360 organic cyclic compound metabolic process; GO:0006807 nitrogen compound metabolic process; GO:0044238 primary metabolic process; GO:0044237 cellular metabolic process; GO:0006265 DNA topological change; GO:0071704 organic substance metabolic process; GO…	GO:0043226 organelle; GO:0043229 intracellular organelle; GO:0043232 intracellular non-membrane-bounded organelle; GO:0044464 cell part; GO:0005622 intracellular; GO:0005694 chromosome; GO:0044424 intracellular part; GO:0005623 cell; GO:0043228 non-membrane-bounded organelle;	GO:0097159 organic cyclic compound binding; GO:1901363 heterocyclic compound binding; GO:0003677 DNA binding; GO:0003917 DNA topoisomerase type I activity; GO:0016853 isomerase activity; GO:0003824 catalytic activity; GO:0003916 DNA topoisomerase activity; GO:0005488 binding; GO:0003676 nucleic acid binding; GO:0043167 ion binding; GO:0043169 cation binding; GO:0046872 metal ion binding;	K03168			IPR023405; IPR013825; IPR013498; IPR013824; IPR006171; IPR003602; IPR003601; IPR013497; IPR034149;	DNA topoisomerase, type IA, core domain; DNA topoisomerase, type IA, central region, subdomain 2; DNA topoisomerase, type IA, zn finger; DNA topoisomerase, type IA, central region, subdomain 1; TOPRIM domain; DNA topoisomerase, type IA, DNA-binding domain; DNA topoisomerase, type IA, domain 2; DNA topoisomerase, type IA, central; DNA topoisomerase 1, TOPRIM domain;	L	COG0550	Topoisomerase IA
Q8DUD3	652	C	DNA topoisomerase 1	topA	IFYGC(1)DR	Cytoplasmic	GO:0016043 cellular component organization; GO:0006725 cellular aromatic compound metabolic process; GO:0006259 DNA metabolic process; GO:1901360 organic cyclic compound metabolic process; GO:0006807 nitrogen compound metabolic process; GO:0044238 primary metabolic process; GO:0044237 cellular metabolic process; GO:0006265 DNA topological change; GO:0071704 organic substance metabolic process; GO…	GO:0043226 organelle; GO:0043229 intracellular organelle; GO:0043232 intracellular non-membrane-bounded organelle; GO:0044464 cell part; GO:0005622 intracellular; GO:0005694 chromosome; GO:0044424 intracellular part; GO:0005623 cell; GO:0043228 non-membrane-bounded organelle;	GO:0097159 organic cyclic compound binding; GO:1901363 heterocyclic compound binding; GO:0003677 DNA binding; GO:0003917 DNA topoisomerase type I activity; GO:0016853 isomerase activity; GO:0003824 catalytic activity; GO:0003916 DNA topoisomerase activity; GO:0005488 binding; GO:0003676 nucleic acid binding; GO:0043167 ion binding; GO:0043169 cation binding; GO:0046872 metal ion binding;	K03168			IPR023405; IPR013825; IPR013498; IPR013824; IPR006171; IPR003602; IPR003601; IPR013497; IPR034149;	DNA topoisomerase, type IA, core domain; DNA topoisomerase, type IA, central region, subdomain 2; DNA topoisomerase, type IA, zn finger; DNA topoisomerase, type IA, central region, subdomain 1; TOPRIM domain; DNA topoisomerase, type IA, DNA-binding domain; DNA topoisomerase, type IA, domain 2; DNA topoisomerase, type IA, central; DNA topoisomerase 1, TOPRIM domain;	L	COG0550	Topoisomerase IA
Q8DUD3	692	C	DNA topoisomerase 1	topA	QVVC(1)SNEEC(1)DYK	Cytoplasmic	GO:0016043 cellular component organization; GO:0006725 cellular aromatic compound metabolic process; GO:0006259 DNA metabolic process; GO:1901360 organic cyclic compound metabolic process; GO:0006807 nitrogen compound metabolic process; GO:0044238 primary metabolic process; GO:0044237 cellular metabolic process; GO:0006265 DNA topological change; GO:0071704 organic substance metabolic process; GO…	GO:0043226 organelle; GO:0043229 intracellular organelle; GO:0043232 intracellular non-membrane-bounded organelle; GO:0044464 cell part; GO:0005622 intracellular; GO:0005694 chromosome; GO:0044424 intracellular part; GO:0005623 cell; GO:0043228 non-membrane-bounded organelle;	GO:0097159 organic cyclic compound binding; GO:1901363 heterocyclic compound binding; GO:0003677 DNA binding; GO:0003917 DNA topoisomerase type I activity; GO:0016853 isomerase activity; GO:0003824 catalytic activity; GO:0003916 DNA topoisomerase activity; GO:0005488 binding; GO:0003676 nucleic acid binding; GO:0043167 ion binding; GO:0043169 cation binding; GO:0046872 metal ion binding;	K03168			IPR023405; IPR013825; IPR013498; IPR013824; IPR006171; IPR003602; IPR003601; IPR013497; IPR034149;	DNA topoisomerase, type IA, core domain; DNA topoisomerase, type IA, central region, subdomain 2; DNA topoisomerase, type IA, zn finger; DNA topoisomerase, type IA, central region, subdomain 1; TOPRIM domain; DNA topoisomerase, type IA, DNA-binding domain; DNA topoisomerase, type IA, domain 2; DNA topoisomerase, type IA, central; DNA topoisomerase 1, TOPRIM domain;	L	COG0550	Topoisomerase IA
Q8DUD3	616	C	DNA topoisomerase 1	topA	FYAC(1)SNFPDC(1)HNTK	Cytoplasmic	GO:0016043 cellular component organization; GO:0006725 cellular aromatic compound metabolic process; GO:0006259 DNA metabolic process; GO:1901360 organic cyclic compound metabolic process; GO:0006807 nitrogen compound metabolic process; GO:0044238 primary metabolic process; GO:0044237 cellular metabolic process; GO:0006265 DNA topological change; GO:0071704 organic substance metabolic process; GO…	GO:0043226 organelle; GO:0043229 intracellular organelle; GO:0043232 intracellular non-membrane-bounded organelle; GO:0044464 cell part; GO:0005622 intracellular; GO:0005694 chromosome; GO:0044424 intracellular part; GO:0005623 cell; GO:0043228 non-membrane-bounded organelle;	GO:0097159 organic cyclic compound binding; GO:1901363 heterocyclic compound binding; GO:0003677 DNA binding; GO:0003917 DNA topoisomerase type I activity; GO:0016853 isomerase activity; GO:0003824 catalytic activity; GO:0003916 DNA topoisomerase activity; GO:0005488 binding; GO:0003676 nucleic acid binding; GO:0043167 ion binding; GO:0043169 cation binding; GO:0046872 metal ion binding;	K03168			IPR023405; IPR013825; IPR013498; IPR013824; IPR006171; IPR003602; IPR003601; IPR013497; IPR034149;	DNA topoisomerase, type IA, core domain; DNA topoisomerase, type IA, central region, subdomain 2; DNA topoisomerase, type IA, zn finger; DNA topoisomerase, type IA, central region, subdomain 1; TOPRIM domain; DNA topoisomerase, type IA, DNA-binding domain; DNA topoisomerase, type IA, domain 2; DNA topoisomerase, type IA, central; DNA topoisomerase 1, TOPRIM domain;	L	COG0550	Topoisomerase IA
Q8DUD3	658	C	DNA topoisomerase 1	topA	YPDC(1)DFTSWNKPIGR	Cytoplasmic	GO:0016043 cellular component organization; GO:0006725 cellular aromatic compound metabolic process; GO:0006259 DNA metabolic process; GO:1901360 organic cyclic compound metabolic process; GO:0006807 nitrogen compound metabolic process; GO:0044238 primary metabolic process; GO:0044237 cellular metabolic process; GO:0006265 DNA topological change; GO:0071704 organic substance metabolic process; GO…	GO:0043226 organelle; GO:0043229 intracellular organelle; GO:0043232 intracellular non-membrane-bounded organelle; GO:0044464 cell part; GO:0005622 intracellular; GO:0005694 chromosome; GO:0044424 intracellular part; GO:0005623 cell; GO:0043228 non-membrane-bounded organelle;	GO:0097159 organic cyclic compound binding; GO:1901363 heterocyclic compound binding; GO:0003677 DNA binding; GO:0003917 DNA topoisomerase type I activity; GO:0016853 isomerase activity; GO:0003824 catalytic activity; GO:0003916 DNA topoisomerase activity; GO:0005488 binding; GO:0003676 nucleic acid binding; GO:0043167 ion binding; GO:0043169 cation binding; GO:0046872 metal ion binding;	K03168			IPR023405; IPR013825; IPR013498; IPR013824; IPR006171; IPR003602; IPR003601; IPR013497; IPR034149;	DNA topoisomerase, type IA, core domain; DNA topoisomerase, type IA, central region, subdomain 2; DNA topoisomerase, type IA, zn finger; DNA topoisomerase, type IA, central region, subdomain 1; TOPRIM domain; DNA topoisomerase, type IA, DNA-binding domain; DNA topoisomerase, type IA, domain 2; DNA topoisomerase, type IA, central; DNA topoisomerase 1, TOPRIM domain;	L	COG0550	Topoisomerase IA
Q8DUE5	279	C	4-hydroxy-tetrahydrodipicolinate synthase	dapA	LPLVAC(1)TDEEAR	Cytoplasmic	GO:0043648 dicarboxylic acid metabolic process; GO:0019877 diaminopimelate biosynthetic process; GO:0016053 organic acid biosynthetic process; GO:0009066 aspartate family amino acid metabolic process; GO:0044699 single-organism process; GO:0009058 biosynthetic process; GO:1901566 organonitrogen compound biosynthetic process; GO:0044237 cellular metabolic process; GO:0071704 organic substance meta…	GO:0044424 intracellular part; GO:0005623 cell; GO:0044464 cell part; GO:0005622 intracellular; GO:0005737 cytoplasm;	GO:0016829 lyase activity; GO:0016836 hydro-lyase activity; GO:0008840 4-hydroxy-tetrahydrodipicolinate synthase; GO:0003824 catalytic activity; GO:0016835 carbon-oxygen lyase activity;	K01714	dapA; 4-hydroxy-tetrahydrodipicolinate synthase [EC:4.3.3.7]	smu00261 Monobactam biosynthesis - Streptococcus mutans UA159 (serotype c); smu00300 Lysine biosynthesis - Streptococcus mutans UA159 (serotype c); smu01120 Microbial metabolism in diverse environments - Streptococcus mutans UA159 (serotype c); smu01230 Biosynthesis of amino acids - Streptococcus mutans UA159 (serotype c); smu01130 Biosynthesis of antibiotics - Streptococcus mutans UA159 (serotyp…	IPR013785;	Aldolase-type TIM barrel;	EM	COG0329	Dihydrodipicolinate synthase/N-acetylneuraminate lyase
Q8DUG5	330	C	Homoserine dehydrogenase	SMU_965	C(1)FNEFIR	Cytoplasmic	GO:0000097 sulfur amino acid biosynthetic process; GO:0016053 organic acid biosynthetic process; GO:0009082 branched-chain amino acid biosynthetic process; GO:0009066 aspartate family amino acid metabolic process; GO:0044699 single-organism process; GO:0009058 biosynthetic process; GO:1901566 organonitrogen compound biosynthetic process; GO:0044237 cellular metabolic process; GO:0000096 sulfur am…		GO:0097159 organic cyclic compound binding; GO:1901363 heterocyclic compound binding; GO:0016614 oxidoreductase activity, acting on CH-OH group of donors; GO:0016616 oxidoreductase activity, acting on the CH-OH group of donors, NAD or NADP as acceptor; GO:1901265 nucleoside phosphate binding; GO:0003824 catalytic activity; GO:0005488 binding; GO:0004412 homoserine dehydrogenase activity; GO:00506…	K00003	hom; homoserine dehydrogenase [EC:1.1.1.3]	smu00300 Lysine biosynthesis - Streptococcus mutans UA159 (serotype c); smu00260 Glycine, serine and threonine metabolism - Streptococcus mutans UA159 (serotype c); smu00270 Cysteine and methionine metabolism - Streptococcus mutans UA159 (serotype c); smu01120 Microbial metabolism in diverse environments - Streptococcus mutans UA159 (serotype c); smu01230 Biosynthesis of amino acids - Streptococc…	IPR001342; IPR016040; IPR005106;	Homoserine dehydrogenase, catalytic; NAD(P)-binding domain; Aspartate/homoserine dehydrogenase, NAD-binding;	E	COG0460	Homoserine dehydrogenase
Q8DUI5	111	C	Putative hydroxymethylglutaryl-CoA synthase	SMU_943c	EAC(1)YSATAALNYAK	Cytoplasmic	GO:0006720 isoprenoid metabolic process; GO:0044711 single-organism biosynthetic process; GO:0044763 single-organism cellular process; GO:0044699 single-organism process; GO:0009058 biosynthetic process; GO:0044255 cellular lipid metabolic process; GO:0044238 primary metabolic process; GO:1901576 organic substance biosynthetic process; GO:0044237 cellular metabolic process; GO:0044249 cellular bi…		GO:0004421 hydroxymethylglutaryl-CoA synthase activity; GO:0016746 transferase activity, transferring acyl groups; GO:0003824 catalytic activity; GO:0016740 transferase activity; GO:0046912 transferase activity, transferring acyl groups, acyl groups converted into alkyl on transfer;	K01641	E2.3.3.10; hydroxymethylglutaryl-CoA synthase [EC:2.3.3.10]	smu00900 Terpenoid backbone biosynthesis - Streptococcus mutans UA159 (serotype c); smu00280 Valine, leucine and isoleucine degradation - Streptococcus mutans UA159 (serotype c); smu01130 Biosynthesis of antibiotics - Streptococcus mutans UA159 (serotype c); smu00650 Butanoate metabolism - Streptococcus mutans UA159 (serotype c); smu01110 Biosynthesis of secondary metabolites - Streptococcus muta…	IPR016039; IPR013746; IPR001099;	Thiolase-like; Hydroxymethylglutaryl-coenzyme A synthase C-terminal domain; Chalcone/stilbene synthase, N-terminal;	I	COG3425	3-hydroxy-3-methylglutaryl CoA synthase
Q8DUI7	65	C	Uncharacterized protein	SMU_941c	NLYNDFVTC(1)MNTDER	Cytoplasmic
Q8DUI9	308	C	Isopentenyl-diphosphate delta-isomerase	fni	LIMC(1)ALNC(1)QTIAELR	Cytoplasmic	GO:0006720 isoprenoid metabolic process; GO:0044711 single-organism biosynthetic process; GO:0055114 oxidation-reduction process; GO:0044763 single-organism cellular process; GO:0044699 single-organism process; GO:0009058 biosynthetic process; GO:0044255 cellular lipid metabolic process; GO:0044238 primary metabolic process; GO:1901576 organic substance biosynthetic process; GO:0044237 cellular m…	GO:0044424 intracellular part; GO:0005623 cell; GO:0044464 cell part; GO:0005622 intracellular; GO:0005737 cytoplasm;	GO:1901265 nucleoside phosphate binding; GO:0004452 isopentenyl-diphosphate delta-isomerase activity; GO:0043167 ion binding; GO:0000166 nucleotide binding; GO:0048037 cofactor binding; GO:0016491 oxidoreductase activity; GO:1901363 heterocyclic compound binding; GO:0097159 organic cyclic compound binding; GO:0097367 carbohydrate derivative binding; GO:0016853 isomerase activity; GO:0003824 catal…	K01823	idi; isopentenyl-diphosphate Delta-isomerase [EC:5.3.3.2]	smu00900 Terpenoid backbone biosynthesis - Streptococcus mutans UA159 (serotype c); smu01130 Biosynthesis of antibiotics - Streptococcus mutans UA159 (serotype c); smu01110 Biosynthesis of secondary metabolites - Streptococcus mutans UA159 (serotype c); smu01100 Metabolic pathways - Streptococcus mutans UA159 (serotype c);	IPR013785; IPR000262;	Aldolase-type TIM barrel; FMN-dependent dehydrogenase;	C	COG1304	L-lactate dehydrogenase (FMN-dependent) and related alpha-hydroxy acid dehydrogenases
Q8DUI9	304	C	Isopentenyl-diphosphate delta-isomerase	fni	LIMC(1)ALNC(1)QTIAELR	Cytoplasmic	GO:0006720 isoprenoid metabolic process; GO:0044711 single-organism biosynthetic process; GO:0055114 oxidation-reduction process; GO:0044763 single-organism cellular process; GO:0044699 single-organism process; GO:0009058 biosynthetic process; GO:0044255 cellular lipid metabolic process; GO:0044238 primary metabolic process; GO:1901576 organic substance biosynthetic process; GO:0044237 cellular m…	GO:0044424 intracellular part; GO:0005623 cell; GO:0044464 cell part; GO:0005622 intracellular; GO:0005737 cytoplasm;	GO:1901265 nucleoside phosphate binding; GO:0004452 isopentenyl-diphosphate delta-isomerase activity; GO:0043167 ion binding; GO:0000166 nucleotide binding; GO:0048037 cofactor binding; GO:0016491 oxidoreductase activity; GO:1901363 heterocyclic compound binding; GO:0097159 organic cyclic compound binding; GO:0097367 carbohydrate derivative binding; GO:0016853 isomerase activity; GO:0003824 catal…	K01823	idi; isopentenyl-diphosphate Delta-isomerase [EC:5.3.3.2]	smu00900 Terpenoid backbone biosynthesis - Streptococcus mutans UA159 (serotype c); smu01130 Biosynthesis of antibiotics - Streptococcus mutans UA159 (serotype c); smu01110 Biosynthesis of secondary metabolites - Streptococcus mutans UA159 (serotype c); smu01100 Metabolic pathways - Streptococcus mutans UA159 (serotype c);	IPR013785; IPR000262;	Aldolase-type TIM barrel; FMN-dependent dehydrogenase;	C	COG1304	L-lactate dehydrogenase (FMN-dependent) and related alpha-hydroxy acid dehydrogenases
Q8DUJ0	203	C	Putative phosphomevalonate kinase	SMU_938	IAC(1)DFLVGWTK	Membrane	GO:0016310 phosphorylation; GO:0008152 metabolic process; GO:0044237 cellular metabolic process; GO:0006793 phosphorus metabolic process; GO:0009987 cellular process; GO:0006796 phosphate-containing compound metabolic process;		GO:0005524 ATP binding; GO:1901265 nucleoside phosphate binding; GO:0001882 nucleoside binding; GO:0043167 ion binding; GO:0000166 nucleotide binding; GO:0097159 organic cyclic compound binding; GO:1901363 heterocyclic compound binding; GO:0032549 ribonucleoside binding; GO:0097367 carbohydrate derivative binding; GO:0016301 kinase activity; GO:0003824 catalytic activity; GO:0032553 ribonucleotid…	K00938	E2.7.4.2; phosphomevalonate kinase [EC:2.7.4.2]	smu00900 Terpenoid backbone biosynthesis - Streptococcus mutans UA159 (serotype c); smu01130 Biosynthesis of antibiotics - Streptococcus mutans UA159 (serotype c); smu01110 Biosynthesis of secondary metabolites - Streptococcus mutans UA159 (serotype c); smu01100 Metabolic pathways - Streptococcus mutans UA159 (serotype c);	IPR020568; IPR006204; IPR014721; IPR013750;	Ribosomal protein S5 domain 2-type fold; GHMP kinase N-terminal domain; Ribosomal protein S5 domain 2-type fold, subgroup; GHMP kinase, C-terminal domain;	I	COG1577	Mevalonate kinase
Q8DUJ0	301	C	Putative phosphomevalonate kinase	SMU_938	SSGSGGGDC(1)GIALSFK	Membrane	GO:0016310 phosphorylation; GO:0008152 metabolic process; GO:0044237 cellular metabolic process; GO:0006793 phosphorus metabolic process; GO:0009987 cellular process; GO:0006796 phosphate-containing compound metabolic process;		GO:0005524 ATP binding; GO:1901265 nucleoside phosphate binding; GO:0001882 nucleoside binding; GO:0043167 ion binding; GO:0000166 nucleotide binding; GO:0097159 organic cyclic compound binding; GO:1901363 heterocyclic compound binding; GO:0032549 ribonucleoside binding; GO:0097367 carbohydrate derivative binding; GO:0016301 kinase activity; GO:0003824 catalytic activity; GO:0032553 ribonucleotid…	K00938	E2.7.4.2; phosphomevalonate kinase [EC:2.7.4.2]	smu00900 Terpenoid backbone biosynthesis - Streptococcus mutans UA159 (serotype c); smu01130 Biosynthesis of antibiotics - Streptococcus mutans UA159 (serotype c); smu01110 Biosynthesis of secondary metabolites - Streptococcus mutans UA159 (serotype c); smu01100 Metabolic pathways - Streptococcus mutans UA159 (serotype c);	IPR020568; IPR006204; IPR014721; IPR013750;	Ribosomal protein S5 domain 2-type fold; GHMP kinase N-terminal domain; Ribosomal protein S5 domain 2-type fold, subgroup; GHMP kinase, C-terminal domain;	I	COG1577	Mevalonate kinase
Q8DUJ1	191	C	Putative mevalonate diphosphate decarboxylase	SMU_937	C(1)SETSTNFADWIAQSEK	Membrane	GO:0006790 sulfur compound metabolic process; GO:0016310 phosphorylation; GO:0019287 isopentenyl diphosphate biosynthetic process, mevalonate pathway; GO:0006720 isoprenoid metabolic process; GO:0044711 single-organism biosynthetic process; GO:0035383 thioester metabolic process; GO:0008654 phospholipid biosynthetic process; GO:0044763 single-organism cellular process; GO:0044699 single-organism …	GO:0044464 cell part; GO:0005622 intracellular; GO:0005737 cytoplasm; GO:0044424 intracellular part; GO:0005829 cytosol; GO:0005623 cell; GO:0044444 cytoplasmic part;	GO:0005524 ATP binding; GO:1901265 nucleoside phosphate binding; GO:0001882 nucleoside binding; GO:0043167 ion binding; GO:0016829 lyase activity; GO:0000166 nucleotide binding; GO:0097159 organic cyclic compound binding; GO:1901363 heterocyclic compound binding; GO:0032549 ribonucleoside binding; GO:0097367 carbohydrate derivative binding; GO:0016301 kinase activity; GO:0003824 catalytic activit…	K01597	MVD; diphosphomevalonate decarboxylase [EC:4.1.1.33]	smu00900 Terpenoid backbone biosynthesis - Streptococcus mutans UA159 (serotype c); smu01130 Biosynthesis of antibiotics - Streptococcus mutans UA159 (serotype c); smu01110 Biosynthesis of secondary metabolites - Streptococcus mutans UA159 (serotype c); smu01100 Metabolic pathways - Streptococcus mutans UA159 (serotype c);	IPR020568; IPR006204; IPR014721; IPR013750;	Ribosomal protein S5 domain 2-type fold; GHMP kinase N-terminal domain; Ribosomal protein S5 domain 2-type fold, subgroup; GHMP kinase, C-terminal domain;	I	COG3407	Mevalonate pyrophosphate decarboxylase
Q8DUK1	191	C	Uncharacterized protein	SMU_926	C(1)ADELASC(1)DLSMQTIR	Cytoplasmic	GO:0009116 nucleoside metabolic process; GO:0042278 purine nucleoside metabolic process; GO:0006725 cellular aromatic compound metabolic process; GO:0009259 ribonucleotide metabolic process; GO:0009117 nucleotide metabolic process; GO:0044699 single-organism process; GO:0044237 cellular metabolic process; GO:0006796 phosphate-containing compound metabolic process; GO:0071704 organic substance met…						IPR007685;	RelA/SpoT;	S	COG2357	Uncharacterized protein conserved in bacteria
Q8DUK1	184	C	Uncharacterized protein	SMU_926	C(1)ADELASC(1)DLSMQTIR	Cytoplasmic	GO:0009116 nucleoside metabolic process; GO:0042278 purine nucleoside metabolic process; GO:0006725 cellular aromatic compound metabolic process; GO:0009259 ribonucleotide metabolic process; GO:0009117 nucleotide metabolic process; GO:0044699 single-organism process; GO:0044237 cellular metabolic process; GO:0006796 phosphate-containing compound metabolic process; GO:0071704 organic substance met…						IPR007685;	RelA/SpoT;	S	COG2357	Uncharacterized protein conserved in bacteria
Q8DUK3	58	C	Thiol peroxidase	tpx	VISVVPSIDTGVC(1)DAQTR	Cytoplasmic	GO:0050794 regulation of cellular process; GO:0065008 regulation of biological quality; GO:0055114 oxidation-reduction process; GO:0009636 response to toxic substance; GO:0045454 cell redox homeostasis; GO:0044763 single-organism cellular process; GO:0019725 cellular homeostasis; GO:0044699 single-organism process; GO:0050896 response to stimulus; GO:0042592 homeostatic process; GO:0008152 metabo…	GO:0005623 cell;	GO:0003824 catalytic activity; GO:0008379 thioredoxin peroxidase activity; GO:0051920 peroxiredoxin activity; GO:0016209 antioxidant activity; GO:0004601 peroxidase activity; GO:0016491 oxidoreductase activity; GO:0016684 oxidoreductase activity, acting on peroxide as acceptor;	K11065			IPR013766; IPR012336; IPR013740;	Thioredoxin domain; Thioredoxin-like fold; Redoxin;	O	COG2077	Peroxiredoxin
Q8DUK7	131	C	7-cyano-7-deazaguanine synthase	queC	DIVTGVC(1)QTDFSGYPDC(1)R	Cytoplasmic	GO:0009116 nucleoside metabolic process; GO:0006725 cellular aromatic compound metabolic process; GO:0044699 single-organism process; GO:0009058 biosynthetic process; GO:0009163 nucleoside biosynthetic process; GO:1901566 organonitrogen compound biosynthetic process; GO:0044237 cellular metabolic process; GO:0071704 organic substance metabolic process; GO:0008152 metabolic process; GO:1901137 car…		GO:0005524 ATP binding; GO:1901265 nucleoside phosphate binding; GO:0016874 ligase activity; GO:0001882 nucleoside binding; GO:0043167 ion binding; GO:0000166 nucleotide binding; GO:0097159 organic cyclic compound binding; GO:1901363 heterocyclic compound binding; GO:0032549 ribonucleoside binding; GO:0097367 carbohydrate derivative binding; GO:0003824 catalytic activity; GO:0032553 ribonucleotid…	K06920	queC; 7-cyano-7-deazaguanine synthase [EC:6.3.4.20]	smu00790 Folate biosynthesis - Streptococcus mutans UA159 (serotype c); smu01100 Metabolic pathways - Streptococcus mutans UA159 (serotype c);	IPR014729;	Rossmann-like alpha/beta/alpha sandwich fold;	R	COG0603	Predicted PP-loop superfamily ATPase
Q8DUK7	121	C	7-cyano-7-deazaguanine synthase	queC	DIVTGVC(1)QTDFSGYPDC(1)R	Cytoplasmic	GO:0009116 nucleoside metabolic process; GO:0006725 cellular aromatic compound metabolic process; GO:0044699 single-organism process; GO:0009058 biosynthetic process; GO:0009163 nucleoside biosynthetic process; GO:1901566 organonitrogen compound biosynthetic process; GO:0044237 cellular metabolic process; GO:0071704 organic substance metabolic process; GO:0008152 metabolic process; GO:1901137 car…		GO:0005524 ATP binding; GO:1901265 nucleoside phosphate binding; GO:0016874 ligase activity; GO:0001882 nucleoside binding; GO:0043167 ion binding; GO:0000166 nucleotide binding; GO:0097159 organic cyclic compound binding; GO:1901363 heterocyclic compound binding; GO:0032549 ribonucleoside binding; GO:0097367 carbohydrate derivative binding; GO:0003824 catalytic activity; GO:0032553 ribonucleotid…	K06920	queC; 7-cyano-7-deazaguanine synthase [EC:6.3.4.20]	smu00790 Folate biosynthesis - Streptococcus mutans UA159 (serotype c); smu01100 Metabolic pathways - Streptococcus mutans UA159 (serotype c);	IPR014729;	Rossmann-like alpha/beta/alpha sandwich fold;	R	COG0603	Predicted PP-loop superfamily ATPase
Q8DUL2	148	C	Glutamate dehydrogenase	SMU_913	FC(1)QSFMTELSK	Cytoplasmic	GO:0055114 oxidation-reduction process; GO:0044281 small molecule metabolic process; GO:0044763 single-organism cellular process; GO:0006807 nitrogen compound metabolic process; GO:0044699 single-organism process; GO:0044238 primary metabolic process; GO:0044237 cellular metabolic process; GO:0071704 organic substance metabolic process; GO:0008152 metabolic process; GO:0006520 cellular amino acid…		GO:0016638 oxidoreductase activity, acting on the CH-NH2 group of donors; GO:0004352 glutamate dehydrogenase (NAD+) activity; GO:0003824 catalytic activity; GO:0016639 oxidoreductase activity, acting on the CH-NH2 group of donors, NAD or NADP as acceptor; GO:0016491 oxidoreductase activity;	K00262	E1.4.1.4; glutamate dehydrogenase (NADP+) [EC:1.4.1.4]	smu00250 Alanine, aspartate and glutamate metabolism - Streptococcus mutans UA159 (serotype c); smu00910 Nitrogen metabolism - Streptococcus mutans UA159 (serotype c); smu00220 Arginine biosynthesis - Streptococcus mutans UA159 (serotype c); smu01120 Microbial metabolism in diverse environments - Streptococcus mutans UA159 (serotype c); smu01100 Metabolic pathways - Streptococcus mutans UA159 (se…	IPR006096; IPR016040; IPR033922; IPR006097;	Glutamate/phenylalanine/leucine/valine dehydrogenase, C-terminal; NAD(P)-binding domain; NAD(P) binding domain of glutamate dehydrogenase; Glutamate/phenylalanine/leucine/valine dehydrogenase, dimerisation domain;	E	COG0334	Glutamate dehydrogenase/leucine dehydrogenase
Q8DUL2	322	C	Glutamate dehydrogenase	SMU_913	ADLAFPC(1)ATQNELNEADAK	Cytoplasmic	GO:0055114 oxidation-reduction process; GO:0044281 small molecule metabolic process; GO:0044763 single-organism cellular process; GO:0006807 nitrogen compound metabolic process; GO:0044699 single-organism process; GO:0044238 primary metabolic process; GO:0044237 cellular metabolic process; GO:0071704 organic substance metabolic process; GO:0008152 metabolic process; GO:0006520 cellular amino acid…		GO:0016638 oxidoreductase activity, acting on the CH-NH2 group of donors; GO:0004352 glutamate dehydrogenase (NAD+) activity; GO:0003824 catalytic activity; GO:0016639 oxidoreductase activity, acting on the CH-NH2 group of donors, NAD or NADP as acceptor; GO:0016491 oxidoreductase activity;	K00262	E1.4.1.4; glutamate dehydrogenase (NADP+) [EC:1.4.1.4]	smu00250 Alanine, aspartate and glutamate metabolism - Streptococcus mutans UA159 (serotype c); smu00910 Nitrogen metabolism - Streptococcus mutans UA159 (serotype c); smu00220 Arginine biosynthesis - Streptococcus mutans UA159 (serotype c); smu01120 Microbial metabolism in diverse environments - Streptococcus mutans UA159 (serotype c); smu01100 Metabolic pathways - Streptococcus mutans UA159 (se…	IPR006096; IPR016040; IPR033922; IPR006097;	Glutamate/phenylalanine/leucine/valine dehydrogenase, C-terminal; NAD(P)-binding domain; NAD(P) binding domain of glutamate dehydrogenase; Glutamate/phenylalanine/leucine/valine dehydrogenase, dimerisation domain;	E	COG0334	Glutamate dehydrogenase/leucine dehydrogenase
Q8DUM2	417	C	Type I restriction enzyme R Protein	SMU_897	QC(1)VLIYDEC(1)HR	Cytoplasmic	GO:0009307 DNA restriction-modification system; GO:0006725 cellular aromatic compound metabolic process; GO:0006950 response to stress; GO:0006259 DNA metabolic process; GO:1901360 organic cyclic compound metabolic process; GO:0006807 nitrogen compound metabolic process; GO:0050896 response to stimulus; GO:0044238 primary metabolic process; GO:0044237 cellular metabolic process; GO:0071704 organi…		GO:1901265 nucleoside phosphate binding; GO:0016817 hydrolase activity, acting on acid anhydrides; GO:0016787 hydrolase activity; GO:1901363 heterocyclic compound binding; GO:0097159 organic cyclic compound binding; GO:0009035 Type I site-specific deoxyribonuclease activity; GO:0016462 pyrophosphatase activity; GO:0032553 ribonucleotide binding; GO:0003824 catalytic activity; GO:0005488 binding; …	K01153			IPR006935; IPR007409; IPR027417; IPR014001; IPR022625;	Helicase/UvrB, N-terminal; Restriction endonuclease, type I, HsdR, N-terminal; P-loop containing nucleoside triphosphate hydrolase; Helicase superfamily 1/2, ATP-binding domain; Type-1 restriction enzyme R protein, C-terminal;	V	COG0610	Type I site-specific restriction-modification system, R (restriction) subunit and related helicases
Q8DUM2	771	C	Type I restriction enzyme R Protein	SMU_897	GYQEVC(1)QEILEK	Cytoplasmic	GO:0009307 DNA restriction-modification system; GO:0006725 cellular aromatic compound metabolic process; GO:0006950 response to stress; GO:0006259 DNA metabolic process; GO:1901360 organic cyclic compound metabolic process; GO:0006807 nitrogen compound metabolic process; GO:0050896 response to stimulus; GO:0044238 primary metabolic process; GO:0044237 cellular metabolic process; GO:0071704 organi…		GO:1901265 nucleoside phosphate binding; GO:0016817 hydrolase activity, acting on acid anhydrides; GO:0016787 hydrolase activity; GO:1901363 heterocyclic compound binding; GO:0097159 organic cyclic compound binding; GO:0009035 Type I site-specific deoxyribonuclease activity; GO:0016462 pyrophosphatase activity; GO:0032553 ribonucleotide binding; GO:0003824 catalytic activity; GO:0005488 binding; …	K01153			IPR006935; IPR007409; IPR027417; IPR014001; IPR022625;	Helicase/UvrB, N-terminal; Restriction endonuclease, type I, HsdR, N-terminal; P-loop containing nucleoside triphosphate hydrolase; Helicase superfamily 1/2, ATP-binding domain; Type-1 restriction enzyme R protein, C-terminal;	V	COG0610	Type I site-specific restriction-modification system, R (restriction) subunit and related helicases
Q8DUM2	410	C	Type I restriction enzyme R Protein	SMU_897	QC(1)VLIYDEC(1)HR	Cytoplasmic	GO:0009307 DNA restriction-modification system; GO:0006725 cellular aromatic compound metabolic process; GO:0006950 response to stress; GO:0006259 DNA metabolic process; GO:1901360 organic cyclic compound metabolic process; GO:0006807 nitrogen compound metabolic process; GO:0050896 response to stimulus; GO:0044238 primary metabolic process; GO:0044237 cellular metabolic process; GO:0071704 organi…		GO:1901265 nucleoside phosphate binding; GO:0016817 hydrolase activity, acting on acid anhydrides; GO:0016787 hydrolase activity; GO:1901363 heterocyclic compound binding; GO:0097159 organic cyclic compound binding; GO:0009035 Type I site-specific deoxyribonuclease activity; GO:0016462 pyrophosphatase activity; GO:0032553 ribonucleotide binding; GO:0003824 catalytic activity; GO:0005488 binding; …	K01153			IPR006935; IPR007409; IPR027417; IPR014001; IPR022625;	Helicase/UvrB, N-terminal; Restriction endonuclease, type I, HsdR, N-terminal; P-loop containing nucleoside triphosphate hydrolase; Helicase superfamily 1/2, ATP-binding domain; Type-1 restriction enzyme R protein, C-terminal;	V	COG0610	Type I site-specific restriction-modification system, R (restriction) subunit and related helicases
Q8DUM7	363	C	Type I restriction-modification system DNA methylase	hsdM	AAIVC(1)FPGIFYR	Cytoplasmic	GO:0006305 DNA alkylation; GO:0009307 DNA restriction-modification system; GO:0006725 cellular aromatic compound metabolic process; GO:0006950 response to stress; GO:0006259 DNA metabolic process; GO:1901360 organic cyclic compound metabolic process; GO:0006807 nitrogen compound metabolic process; GO:0032775 DNA methylation on adenine; GO:0050896 response to stimulus; GO:0044238 primary metabolic…		GO:0097159 organic cyclic compound binding; GO:1901363 heterocyclic compound binding; GO:0008757 S-adenosylmethionine-dependent methyltransferase activity; GO:0003677 DNA binding; GO:0008168 methyltransferase activity; GO:0009008 DNA-methyltransferase activity; GO:0003824 catalytic activity; GO:0005488 binding; GO:0003676 nucleic acid binding; GO:0016741 transferase activity, transferring one-car…	K03427			IPR029063; IPR022749; IPR003356;	S-adenosyl-L-methionine-dependent methyltransferase; N6 adenine-specific DNA methyltransferase, N-terminal domain; DNA methylase, adenine-specific;	V	COG0286	Type I restriction-modification system methyltransferase subunit
Q8DUM7	234	C	Type I restriction-modification system DNA methylase	hsdM	VYDPTC(1)GSGSLLLQMK	Cytoplasmic	GO:0006305 DNA alkylation; GO:0009307 DNA restriction-modification system; GO:0006725 cellular aromatic compound metabolic process; GO:0006950 response to stress; GO:0006259 DNA metabolic process; GO:1901360 organic cyclic compound metabolic process; GO:0006807 nitrogen compound metabolic process; GO:0032775 DNA methylation on adenine; GO:0050896 response to stimulus; GO:0044238 primary metabolic…		GO:0097159 organic cyclic compound binding; GO:1901363 heterocyclic compound binding; GO:0008757 S-adenosylmethionine-dependent methyltransferase activity; GO:0003677 DNA binding; GO:0008168 methyltransferase activity; GO:0009008 DNA-methyltransferase activity; GO:0003824 catalytic activity; GO:0005488 binding; GO:0003676 nucleic acid binding; GO:0016741 transferase activity, transferring one-car…	K03427			IPR029063; IPR022749; IPR003356;	S-adenosyl-L-methionine-dependent methyltransferase; N6 adenine-specific DNA methyltransferase, N-terminal domain; DNA methylase, adenine-specific;	V	COG0286	Type I restriction-modification system methyltransferase subunit
Q8DUP4	76	C	Carbamoyl-phosphate synthase small chain	carA	DDYESIKPTC(1)K	Cytoplasmic	GO:0009116 nucleoside metabolic process; GO:0046132 pyrimidine ribonucleoside biosynthetic process; GO:0016053 organic acid biosynthetic process; GO:0009130 pyrimidine nucleoside monophosphate biosynthetic process; GO:0009117 nucleotide metabolic process; GO:0044699 single-organism process; GO:0009163 nucleoside biosynthetic process; GO:0009058 biosynthetic process; GO:0009156 ribonucleoside mono…		GO:0005524 ATP binding; GO:1901265 nucleoside phosphate binding; GO:0016874 ligase activity; GO:0001882 nucleoside binding; GO:0043167 ion binding; GO:0000166 nucleotide binding; GO:0016884 carbon-nitrogen ligase activity, with glutamine as amido-N-donor; GO:0016879 ligase activity, forming carbon-nitrogen bonds; GO:0097159 organic cyclic compound binding; GO:1901363 heterocyclic compound binding…	K01956	carA; carbamoyl-phosphate synthase small subunit [EC:6.3.5.5]	smu00250 Alanine, aspartate and glutamate metabolism - Streptococcus mutans UA159 (serotype c); smu00240 Pyrimidine metabolism - Streptococcus mutans UA159 (serotype c); smu01100 Metabolic pathways - Streptococcus mutans UA159 (serotype c);	IPR002474; IPR017926; IPR029062;	Carbamoyl-phosphate synthase, small subunit N-terminal domain; Glutamine amidotransferase; Class I glutamine amidotransferase-like;	EF	COG0505	Carbamoylphosphate synthase small subunit
Q8DUS2	91	C	Putative glycosyltransferase	rgpE	C(1)DGDDYWIDPFK	Cytoplasmic			GO:0016740 transferase activity; GO:0003824 catalytic activity;	K12998			IPR029044; IPR001173;	Nucleotide-diphospho-sugar transferases; Glycosyltransferase 2-like;	M	COG0463	Glycosyltransferases involved in cell wall biogenesis
Q8DUV7	102	C	Shikimate kinase	aroK	ADFETLC(1)K	Cytoplasmic	GO:0009423 chorismate biosynthetic process; GO:0043648 dicarboxylic acid metabolic process; GO:0016310 phosphorylation; GO:0006725 cellular aromatic compound metabolic process; GO:0016053 organic acid biosynthetic process; GO:0044699 single-organism process; GO:0009058 biosynthetic process; GO:1901566 organonitrogen compound biosynthetic process; GO:0044237 cellular metabolic process; GO:0006796 …	GO:0044424 intracellular part; GO:0005623 cell; GO:0044464 cell part; GO:0005622 intracellular; GO:0005737 cytoplasm;	GO:0000287 magnesium ion binding; GO:0004765 shikimate kinase activity; GO:0005524 ATP binding; GO:1901265 nucleoside phosphate binding; GO:0016773 phosphotransferase activity, alcohol group as acceptor; GO:0001882 nucleoside binding; GO:0043167 ion binding; GO:0000166 nucleotide binding; GO:1901363 heterocyclic compound binding; GO:0097159 organic cyclic compound binding; GO:0032549 ribonucleosi…	K00891	E2.7.1.71; shikimate kinase [EC:2.7.1.71]	smu00400 Phenylalanine, tyrosine and tryptophan biosynthesis - Streptococcus mutans UA159 (serotype c); smu01230 Biosynthesis of amino acids - Streptococcus mutans UA159 (serotype c); smu01130 Biosynthesis of antibiotics - Streptococcus mutans UA159 (serotype c); smu01110 Biosynthesis of secondary metabolites - Streptococcus mutans UA159 (serotype c); smu01100 Metabolic pathways - Streptococcus m…	IPR027417;	P-loop containing nucleoside triphosphate hydrolase;	E	COG0703	Shikimate kinase
Q8DUW7	27	C	Uncharacterized protein	SMU_774	C(1)FPDFDMANINQAYIR	Cytoplasmic	GO:0008152 metabolic process;		GO:0016787 hydrolase activity; GO:0003824 catalytic activity;	K07025			IPR023214;	HAD-like domain;	R	COG1011	Predicted hydrolase (HAD superfamily)
Q8DUX4	268	C	Putative protease	SMU_761	SIHYVSTVTNC(1)YK	Cytoplasmic	GO:0006508 proteolysis; GO:0008152 metabolic process; GO:0043170 macromolecule metabolic process; GO:0019538 protein metabolic process; GO:0044238 primary metabolic process; GO:0071704 organic substance metabolic process;		GO:0008233 peptidase activity; GO:0016787 hydrolase activity; GO:0003824 catalytic activity;	K08303			IPR013785; IPR032525;	Aldolase-type TIM barrel; Peptidase family U32, C-terminal;	O	COG0826	Collagenase and related proteases
Q8DUY6	158	C	Uncharacterized protein	SMU_743	VVIVC(1)DADFLDQQIEK	Cytoplasmic			GO:0016787 hydrolase activity; GO:0003824 catalytic activity;				IPR023214;	HAD-like domain;	R	COG0561	Predicted hydrolases of the HAD superfamily
Q8DV07	139	C	Putative peptidoglycan branched peptide synthesis protein MurM	murM	HLGC(1)EWLGQTSDMGETIQPR	Cytoplasmic	GO:0044085 cellular component biogenesis; GO:0044036 cell wall macromolecule metabolic process; GO:0009058 biosynthetic process; GO:0044038 cell wall macromolecule biosynthetic process; GO:1901576 organic substance biosynthetic process; GO:0044237 cellular metabolic process; GO:0044249 cellular biosynthetic process; GO:0070589 cellular component macromolecule biosynthetic process; GO:0071704 orga…		GO:0016746 transferase activity, transferring acyl groups; GO:0003824 catalytic activity; GO:0016740 transferase activity; GO:0016755 transferase activity, transferring amino-acyl groups;	K05363	murM; serine/alanine adding enzyme [EC:2.3.2.10]	smu00550 Peptidoglycan biosynthesis - Streptococcus mutans UA159 (serotype c); smu01100 Metabolic pathways - Streptococcus mutans UA159 (serotype c);	IPR016181;	Acyl-CoA N-acyltransferase;	V	COG2348	Uncharacterized protein involved in methicillin resistance
Q8DV08	72	C	Putative peptidoglycan branched peptide synthesis protein alanine adding enzyme beta-lactam resistance factor MurN	murN	YFEINC(1)GPVVTR	Cytoplasmic	GO:0044085 cellular component biogenesis; GO:0044036 cell wall macromolecule metabolic process; GO:0009058 biosynthetic process; GO:0044038 cell wall macromolecule biosynthetic process; GO:1901576 organic substance biosynthetic process; GO:0044237 cellular metabolic process; GO:0044249 cellular biosynthetic process; GO:0070589 cellular component macromolecule biosynthetic process; GO:0071704 orga…		GO:0097159 organic cyclic compound binding; GO:1901363 heterocyclic compound binding; GO:0016746 transferase activity, transferring acyl groups; GO:1901265 nucleoside phosphate binding; GO:0003824 catalytic activity; GO:0005488 binding; GO:0000166 nucleotide binding; GO:0016740 transferase activity; GO:0016755 transferase activity, transferring amino-acyl groups; GO:0036094 small molecule binding;	K12554	murN; alanine adding enzyme [EC:2.3.2.-]	smu00550 Peptidoglycan biosynthesis - Streptococcus mutans UA159 (serotype c); smu01100 Metabolic pathways - Streptococcus mutans UA159 (serotype c);	IPR010978; IPR016181;	tRNA-binding arm; Acyl-CoA N-acyltransferase;	V	COG2348	Uncharacterized protein involved in methicillin resistance
Q8DV33	978	C	Putative ATP-binding protein	SMU_683	GVAALYQNEWIEPILC(1)K	Extracellular			GO:0005524 ATP binding; GO:1901265 nucleoside phosphate binding; GO:0001882 nucleoside binding; GO:0043167 ion binding; GO:0000166 nucleotide binding; GO:0097159 organic cyclic compound binding; GO:1901363 heterocyclic compound binding; GO:0032549 ribonucleoside binding; GO:0097367 carbohydrate derivative binding; GO:0032553 ribonucleotide binding; GO:0005488 binding; GO:0032550 purine ribonucleo…				IPR002789; IPR027417;	Helicase HerA, central domain; P-loop containing nucleoside triphosphate hydrolase;	R	COG0433	Predicted ATPase
Q8DV42	717	C	Ribonucleoside-diphosphate reductase	SMU_668c	TFTDDGDEVGANEC(1)ESC(1)VI	Cytoplasmic	GO:0006260 DNA replication; GO:0006725 cellular aromatic compound metabolic process; GO:0055114 oxidation-reduction process; GO:0006259 DNA metabolic process; GO:0044699 single-organism process; GO:1901360 organic cyclic compound metabolic process; GO:0006807 nitrogen compound metabolic process; GO:0009058 biosynthetic process; GO:0044238 primary metabolic process; GO:1901576 organic substance bi…		GO:0005524 ATP binding; GO:0016725 oxidoreductase activity, acting on CH or CH2 groups; GO:1901265 nucleoside phosphate binding; GO:0001882 nucleoside binding; GO:0043167 ion binding; GO:0061731 ribonucleoside-diphosphate reductase activity; GO:0004748 ribonucleoside-diphosphate reductase activity, thioredoxin disulfide as acceptor; GO:0000166 nucleotide binding; GO:0016491 oxidoreductase activit…	K00525	E1.17.4.1A; ribonucleoside-diphosphate reductase alpha chain [EC:1.17.4.1]	smu00240 Pyrimidine metabolism - Streptococcus mutans UA159 (serotype c); smu00230 Purine metabolism - Streptococcus mutans UA159 (serotype c); smu01100 Metabolic pathways - Streptococcus mutans UA159 (serotype c);	IPR013554; IPR000788; IPR013509; IPR013346; IPR008926;	Ribonucleotide reductase N-terminal; Ribonucleotide reductase large subunit, C-terminal; Ribonucleotide reductase large subunit, N-terminal; Ribonucleotide reductase, class I , alpha subunit; Ribonucleotide reductase R1 subunit, N-terminal;	F	COG0209	Ribonucleotide reductase, alpha subunit
Q8DV42	714	C	Ribonucleoside-diphosphate reductase	SMU_668c	TFTDDGDEVGANEC(1)ESC(1)VI	Cytoplasmic	GO:0006260 DNA replication; GO:0006725 cellular aromatic compound metabolic process; GO:0055114 oxidation-reduction process; GO:0006259 DNA metabolic process; GO:0044699 single-organism process; GO:1901360 organic cyclic compound metabolic process; GO:0006807 nitrogen compound metabolic process; GO:0009058 biosynthetic process; GO:0044238 primary metabolic process; GO:1901576 organic substance bi…		GO:0005524 ATP binding; GO:0016725 oxidoreductase activity, acting on CH or CH2 groups; GO:1901265 nucleoside phosphate binding; GO:0001882 nucleoside binding; GO:0043167 ion binding; GO:0061731 ribonucleoside-diphosphate reductase activity; GO:0004748 ribonucleoside-diphosphate reductase activity, thioredoxin disulfide as acceptor; GO:0000166 nucleotide binding; GO:0016491 oxidoreductase activit…	K00525	E1.17.4.1A; ribonucleoside-diphosphate reductase alpha chain [EC:1.17.4.1]	smu00240 Pyrimidine metabolism - Streptococcus mutans UA159 (serotype c); smu00230 Purine metabolism - Streptococcus mutans UA159 (serotype c); smu01100 Metabolic pathways - Streptococcus mutans UA159 (serotype c);	IPR013554; IPR000788; IPR013509; IPR013346; IPR008926;	Ribonucleotide reductase N-terminal; Ribonucleotide reductase large subunit, C-terminal; Ribonucleotide reductase large subunit, N-terminal; Ribonucleotide reductase, class I , alpha subunit; Ribonucleotide reductase R1 subunit, N-terminal;	F	COG0209	Ribonucleotide reductase, alpha subunit
Q8DV84	156	C	Uncharacterized protein	SMU_621c	HEIATNLEEIC(1)K	Cytoplasmic	GO:0008152 metabolic process; GO:0032259 methylation;		GO:0097159 organic cyclic compound binding; GO:1901363 heterocyclic compound binding; GO:0016741 transferase activity, transferring one-carbon groups; GO:0008168 methyltransferase activity; GO:0003824 catalytic activity; GO:0016740 transferase activity; GO:0005488 binding; GO:0003676 nucleic acid binding;	K07461			IPR029063; IPR000305; IPR007848;	S-adenosyl-L-methionine-dependent methyltransferase; GIY-YIG nuclease superfamily; Methyltransferase small domain;	R	COG4123	Predicted O-methyltransferase
Q8DV96	449	C	UDP-N-acetylmuramoyl-tripeptide--D-alanyl-D-alanine ligase	murF	LAQVVEC(1)LEG	Cytoplasmic	GO:0044085 cellular component biogenesis; GO:0050794 regulation of cellular process; GO:0016043 cellular component organization; GO:0065008 regulation of biological quality; GO:0000270 peptidoglycan metabolic process; GO:0006024 glycosaminoglycan biosynthetic process; GO:0044036 cell wall macromolecule metabolic process; GO:0009252 peptidoglycan biosynthetic process; GO:0044699 single-organism pr…	GO:0044424 intracellular part; GO:0005623 cell; GO:0044464 cell part; GO:0005622 intracellular; GO:0005737 cytoplasm;	GO:0005524 ATP binding; GO:1901265 nucleoside phosphate binding; GO:0016874 ligase activity; GO:0001882 nucleoside binding; GO:0043167 ion binding; GO:0047480 UDP-N-acetylmuramoyl-tripeptide-D-alanyl-D-alanine ligase activity; GO:0000166 nucleotide binding; GO:0016881 acid-amino acid ligase activity; GO:0016879 ligase activity, forming carbon-nitrogen bonds; GO:0097159 organic cyclic compound bin…	K01929	murF; UDP-N-acetylmuramoyl-tripeptide--D-alanyl-D-alanine ligase [EC:6.3.2.10]	smu00300 Lysine biosynthesis - Streptococcus mutans UA159 (serotype c); smu01502 Vancomycin resistance - Streptococcus mutans UA159 (serotype c); smu00550 Peptidoglycan biosynthesis - Streptococcus mutans UA159 (serotype c); smu01100 Metabolic pathways - Streptococcus mutans UA159 (serotype c);	IPR013221; IPR000713; IPR004101;	Mur ligase, central; Mur ligase, N-terminal catalytic domain; Mur ligase, C-terminal;	M	COG0770	UDP-N-acetylmuramyl pentapeptide synthase
Q8DVB2	129	C	Putative hemolysin	SMU_583	VC(1)SMEQYNFR	Cytoplasmic	GO:0008152 metabolic process; GO:0032259 methylation;		GO:0097159 organic cyclic compound binding; GO:1901363 heterocyclic compound binding; GO:0003723 RNA binding; GO:0008168 methyltransferase activity; GO:0003824 catalytic activity; GO:0005488 binding; GO:0003676 nucleic acid binding; GO:0016741 transferase activity, transferring one-carbon groups; GO:0016740 transferase activity;	K06442			IPR029063; IPR002942; IPR002877;	S-adenosyl-L-methionine-dependent methyltransferase; RNA-binding S4 domain; Ribosomal RNA methyltransferase FtsJ domain;	J	COG1189	Predicted rRNA methylase
Q8DVD0	6	C	ATP-dependent protease ClpE	clpE	MLC(1)QNC(1)K	Cytoplasmic	GO:0050794 regulation of cellular process; GO:0060255 regulation of macromolecule metabolic process; GO:0019219 regulation of nucleobase-containing compound metabolic process; GO:0048523 negative regulation of cellular process; GO:0031324 negative regulation of cellular metabolic process; GO:0048519 negative regulation of biological process; GO:0051253 negative regulation of RNA metabolic process…		GO:0005524 ATP binding; GO:0008233 peptidase activity; GO:1901265 nucleoside phosphate binding; GO:0001882 nucleoside binding; GO:0043167 ion binding; GO:0005515 protein binding; GO:0016787 hydrolase activity; GO:0000166 nucleotide binding; GO:0097159 organic cyclic compound binding; GO:1901363 heterocyclic compound binding; GO:0032549 ribonucleoside binding; GO:0097367 carbohydrate derivative bi…	K03697			IPR019489; IPR003593; IPR003959; IPR027417; IPR001943;	Clp ATPase, C-terminal; AAA+ ATPase domain; ATPase, AAA-type, core; P-loop containing nucleoside triphosphate hydrolase; UVR domain;	O	COG0542	ATPases with chaperone activity, ATP-binding subunit
Q8DVD0	32	C	ATP-dependent protease ClpE	clpE	QIDLC(1)QNC(1)YQIMK	Cytoplasmic	GO:0050794 regulation of cellular process; GO:0060255 regulation of macromolecule metabolic process; GO:0019219 regulation of nucleobase-containing compound metabolic process; GO:0048523 negative regulation of cellular process; GO:0031324 negative regulation of cellular metabolic process; GO:0048519 negative regulation of biological process; GO:0051253 negative regulation of RNA metabolic process…		GO:0005524 ATP binding; GO:0008233 peptidase activity; GO:1901265 nucleoside phosphate binding; GO:0001882 nucleoside binding; GO:0043167 ion binding; GO:0005515 protein binding; GO:0016787 hydrolase activity; GO:0000166 nucleotide binding; GO:0097159 organic cyclic compound binding; GO:1901363 heterocyclic compound binding; GO:0032549 ribonucleoside binding; GO:0097367 carbohydrate derivative bi…	K03697			IPR019489; IPR003593; IPR003959; IPR027417; IPR001943;	Clp ATPase, C-terminal; AAA+ ATPase domain; ATPase, AAA-type, core; P-loop containing nucleoside triphosphate hydrolase; UVR domain;	O	COG0542	ATPases with chaperone activity, ATP-binding subunit
Q8DVD0	3	C	ATP-dependent protease ClpE	clpE	MLC(1)QNC(1)K	Cytoplasmic	GO:0050794 regulation of cellular process; GO:0060255 regulation of macromolecule metabolic process; GO:0019219 regulation of nucleobase-containing compound metabolic process; GO:0048523 negative regulation of cellular process; GO:0031324 negative regulation of cellular metabolic process; GO:0048519 negative regulation of biological process; GO:0051253 negative regulation of RNA metabolic process…		GO:0005524 ATP binding; GO:0008233 peptidase activity; GO:1901265 nucleoside phosphate binding; GO:0001882 nucleoside binding; GO:0043167 ion binding; GO:0005515 protein binding; GO:0016787 hydrolase activity; GO:0000166 nucleotide binding; GO:0097159 organic cyclic compound binding; GO:1901363 heterocyclic compound binding; GO:0032549 ribonucleoside binding; GO:0097367 carbohydrate derivative bi…	K03697			IPR019489; IPR003593; IPR003959; IPR027417; IPR001943;	Clp ATPase, C-terminal; AAA+ ATPase domain; ATPase, AAA-type, core; P-loop containing nucleoside triphosphate hydrolase; UVR domain;	O	COG0542	ATPases with chaperone activity, ATP-binding subunit
Q8DVD0	29	C	ATP-dependent protease ClpE	clpE	QIDLC(1)QNC(1)YQIMK	Cytoplasmic	GO:0050794 regulation of cellular process; GO:0060255 regulation of macromolecule metabolic process; GO:0019219 regulation of nucleobase-containing compound metabolic process; GO:0048523 negative regulation of cellular process; GO:0031324 negative regulation of cellular metabolic process; GO:0048519 negative regulation of biological process; GO:0051253 negative regulation of RNA metabolic process…		GO:0005524 ATP binding; GO:0008233 peptidase activity; GO:1901265 nucleoside phosphate binding; GO:0001882 nucleoside binding; GO:0043167 ion binding; GO:0005515 protein binding; GO:0016787 hydrolase activity; GO:0000166 nucleotide binding; GO:0097159 organic cyclic compound binding; GO:1901363 heterocyclic compound binding; GO:0032549 ribonucleoside binding; GO:0097367 carbohydrate derivative bi…	K03697			IPR019489; IPR003593; IPR003959; IPR027417; IPR001943;	Clp ATPase, C-terminal; AAA+ ATPase domain; ATPase, AAA-type, core; P-loop containing nucleoside triphosphate hydrolase; UVR domain;	O	COG0542	ATPases with chaperone activity, ATP-binding subunit
Q8DVD3	124	C	Isoleucine--tRNA ligase	ileS	EIDLADYLDMC(1)R	Cytoplasmic	GO:0065008 regulation of biological quality; GO:0006518 peptide metabolic process; GO:0010608 posttranscriptional regulation of gene expression; GO:0044699 single-organism process; GO:0009058 biosynthetic process; GO:0006428 isoleucyl-tRNA aminoacylation; GO:0044237 cellular metabolic process; GO:0008152 metabolic process; GO:0006520 cellular amino acid metabolic process; GO:0006418 tRNA aminoacy…	GO:0044424 intracellular part; GO:0005623 cell; GO:0044464 cell part; GO:0005622 intracellular; GO:0005737 cytoplasm;	GO:0016876 ligase activity, forming aminoacyl-tRNA and related compounds; GO:0052689 carboxylic ester hydrolase activity; GO:1901265 nucleoside phosphate binding; GO:0016875 ligase activity, forming carbon-oxygen bonds; GO:0016874 ligase activity; GO:0016787 hydrolase activity; GO:0097159 organic cyclic compound binding; GO:1901363 heterocyclic compound binding; GO:0000049 tRNA binding; GO:000382…	K01870	IARS; isoleucyl-tRNA synthetase [EC:6.1.1.5]	smu00970 Aminoacyl-tRNA biosynthesis - Streptococcus mutans UA159 (serotype c);	IPR014729; IPR010663; IPR033708; IPR009008; IPR013155; IPR002300; IPR009080;	Rossmann-like alpha/beta/alpha sandwich fold; Zinc finger, FPG/IleRS-type; Isoleucyl tRNA synthetase type 1, anticodon-binding domain; Valyl/Leucyl/Isoleucyl-tRNA synthetase, editing domain; Methionyl/Valyl/Leucyl/Isoleucyl-tRNA synthetase, anticodon-binding; Aminoacyl-tRNA synthetase, class Ia; Aminoacyl-tRNA synthetase, class Ia, anticodon-binding;	J	COG0060	Isoleucyl-tRNA synthetase
Q8DVD7	136	C	Cell division protein SepF	sepF	C(1)LDFIDGASK	Cytoplasmic	GO:0044085 cellular component biogenesis; GO:0016043 cellular component organization; GO:0090529 cell septum assembly; GO:0000910 cytokinesis; GO:0022607 cellular component assembly; GO:0044763 single-organism cellular process; GO:0044699 single-organism process; GO:0032506 cytokinetic process; GO:0051301 cell division; GO:0022402 cell cycle process; GO:0009987 cellular process; GO:0007049 cell c…	GO:0044424 intracellular part; GO:0005623 cell; GO:0044464 cell part; GO:0005622 intracellular; GO:0005737 cytoplasm;		K09772					S	COG1799	Uncharacterized protein conserved in bacteria
Q8DVE3	260	C	UDP-N-acetylmuramoylalanine--D-glutamate ligase	murD	EKVDGAYLDGQMLC(1)FK	Cytoplasmic	GO:0044085 cellular component biogenesis; GO:0050794 regulation of cellular process; GO:0016043 cellular component organization; GO:0065008 regulation of biological quality; GO:0000270 peptidoglycan metabolic process; GO:0006024 glycosaminoglycan biosynthetic process; GO:0044036 cell wall macromolecule metabolic process; GO:0009252 peptidoglycan biosynthetic process; GO:0044699 single-organism pr…	GO:0044424 intracellular part; GO:0005623 cell; GO:0044464 cell part; GO:0005622 intracellular; GO:0005737 cytoplasm;	GO:0005524 ATP binding; GO:1901265 nucleoside phosphate binding; GO:0016874 ligase activity; GO:0001882 nucleoside binding; GO:0043167 ion binding; GO:0000166 nucleotide binding; GO:0016881 acid-amino acid ligase activity; GO:0016879 ligase activity, forming carbon-nitrogen bonds; GO:0097159 organic cyclic compound binding; GO:1901363 heterocyclic compound binding; GO:0032549 ribonucleoside bindi…	K01925	murD; UDP-N-acetylmuramoylalanine--D-glutamate ligase [EC:6.3.2.9]	smu00550 Peptidoglycan biosynthesis - Streptococcus mutans UA159 (serotype c); smu00471 D-Glutamine and D-glutamate metabolism - Streptococcus mutans UA159 (serotype c); smu01100 Metabolic pathways - Streptococcus mutans UA159 (serotype c);	IPR016040; IPR013221; IPR004101;	NAD(P)-binding domain; Mur ligase, central; Mur ligase, C-terminal;	M	COG0771	UDP-N-acetylmuramoylalanine-D-glutamate ligase
Q8DVE8	184	C	Putative glucose kinase	glk	GC(1)LETVASATGVVR	Cytoplasmic	GO:0006757 ATP generation from ADP; GO:0009116 nucleoside metabolic process; GO:0042278 purine nucleoside metabolic process; GO:0006165 nucleoside diphosphate phosphorylation; GO:0046031 ADP metabolic process; GO:0019362 pyridine nucleotide metabolic process; GO:0006096 glycolytic process; GO:0009167 purine ribonucleoside monophosphate metabolic process; GO:0009117 nucleotide metabolic process; G…	GO:0044424 intracellular part; GO:0005623 cell; GO:0044464 cell part; GO:0005622 intracellular; GO:0005737 cytoplasm;	GO:0019200 carbohydrate kinase activity; GO:0016301 kinase activity; GO:0016773 phosphotransferase activity, alcohol group as acceptor; GO:0003824 catalytic activity; GO:0004340 glucokinase activity; GO:0004396 hexokinase activity; GO:0016740 transferase activity; GO:0016772 transferase activity, transferring phosphorus-containing groups;	K00845	glk; glucokinase [EC:2.7.1.2]	smu00052 Galactose metabolism - Streptococcus mutans UA159 (serotype c); smu00010 Glycolysis / Gluconeogenesis - Streptococcus mutans UA159 (serotype c); smu00521 Streptomycin biosynthesis - Streptococcus mutans UA159 (serotype c); smu01120 Microbial metabolism in diverse environments - Streptococcus mutans UA159 (serotype c); smu00520 Amino sugar and nucleotide sugar metabolism - Streptococcus m…			KG	COG1940	Transcriptional regulator/sugar kinase
Q8DVG3	105	C	Uncharacterized protein	SMU_527	HGVNVISTC(1)EEAIYPWTTSPSETNR	Cytoplasmic	GO:0043648 dicarboxylic acid metabolic process; GO:0016053 organic acid biosynthetic process; GO:0009066 aspartate family amino acid metabolic process; GO:0044699 single-organism process; GO:0009058 biosynthetic process; GO:1901566 organonitrogen compound biosynthetic process; GO:0044237 cellular metabolic process; GO:0071704 organic substance metabolic process; GO:0008152 metabolic process; GO:0…		GO:0016627 oxidoreductase activity, acting on the CH-CH group of donors; GO:0016628 oxidoreductase activity, acting on the CH-CH group of donors, NAD or NADP as acceptor; GO:0003824 catalytic activity; GO:0008839 4-hydroxy-tetrahydrodipicolinate reductase; GO:0016491 oxidoreductase activity;	K21672	ord; 2,4-diaminopentanoate dehydrogenase [EC:1.4.1.12 1.4.1.26]	smu00472 D-Arginine and D-ornithine metabolism - Streptococcus mutans UA159 (serotype c); smu00330 Arginine and proline metabolism - Streptococcus mutans UA159 (serotype c); smu00310 Lysine degradation - Streptococcus mutans UA159 (serotype c); smu01100 Metabolic pathways - Streptococcus mutans UA159 (serotype c);	IPR016040; IPR000846;	NAD(P)-binding domain; Dihydrodipicolinate reductase, N-terminal;	S	COG3804	Uncharacterized conserved protein related to dihydrodipicolinate reductase
Q8DVG4	91	C	Putative transcriptional regulator	SMU_526c	QC(1)LLFEK	Cytoplasmic	GO:0050794 regulation of cellular process; GO:0010468 regulation of gene expression; GO:0006355 regulation of transcription, DNA-templated; GO:0031326 regulation of cellular biosynthetic process; GO:0080090 regulation of primary metabolic process; GO:0060255 regulation of macromolecule metabolic process; GO:0019219 regulation of nucleobase-containing compound metabolic process; GO:0010556 regulat…		GO:0097159 organic cyclic compound binding; GO:1901363 heterocyclic compound binding; GO:0003677 DNA binding; GO:0005488 binding; GO:0003676 nucleic acid binding;				IPR009061; IPR011256; IPR000551;	Putative DNA-binding domain; Regulatory factor, effector binding domain; MerR-type HTH domain;	K	COG0789	Predicted transcriptional regulators
Q8DVH0	276	C	Uncharacterized protein	SMU_520	LLAENLIC(1)K	Cytoplasmic	GO:0006725 cellular aromatic compound metabolic process; GO:0046434 organophosphate catabolic process; GO:0009117 nucleotide metabolic process; GO:0044699 single-organism process; GO:0044237 cellular metabolic process; GO:0006796 phosphate-containing compound metabolic process; GO:0071704 organic substance metabolic process; GO:0044270 cellular nitrogen compound catabolic process; GO:0008152 meta…		GO:0097159 organic cyclic compound binding; GO:1901363 heterocyclic compound binding; GO:1901265 nucleoside phosphate binding; GO:0003824 catalytic activity; GO:0005488 binding; GO:0016788 hydrolase activity, acting on ester bonds; GO:0043167 ion binding; GO:0043169 cation binding; GO:0046872 metal ion binding; GO:0016787 hydrolase activity; GO:0000166 nucleotide binding; GO:0036094 small molecul…				IPR029052; IPR004843; IPR008334;	Metallo-dependent phosphatase-like; Calcineurin-like phosphoesterase domain, ApaH type; 5'-Nucleotidase, C-terminal;	F	COG0737	5'-nucleotidase/2',3'-cyclic phosphodiesterase and related esterases
Q8DVJ7	140	C	Putative hydrolase	SMU_488	ALVPVYGFC(1)PVEPDFYK	Cytoplasmic	GO:0044267 cellular protein metabolic process; GO:0044238 primary metabolic process; GO:0018208 peptidyl-proline modification; GO:0000413 protein peptidyl-prolyl isomerization; GO:0044237 cellular metabolic process; GO:0071704 organic substance metabolic process; GO:0006457 protein folding; GO:0018193 peptidyl-amino acid modification; GO:0008152 metabolic process; GO:0044260 cellular macromolecul…		GO:0003755 peptidyl-prolyl cis-trans isomerase activity; GO:0016787 hydrolase activity; GO:0016853 isomerase activity; GO:0003824 catalytic activity; GO:0016859 cis-trans isomerase activity;	K03768			IPR002130; IPR029000; IPR023214;	Cyclophilin-type peptidyl-prolyl cis-trans isomerase domain; Cyclophilin-like domain; HAD-like domain;	R	COG0561	Predicted hydrolases of the HAD superfamily
Q8DVK8	127	C	S-ribosylhomocysteine lyase	luxS	DVPGTTIESC(1)GNYK	Cytoplasmic	GO:0048872 homeostasis of number of cells; GO:0042592 homeostatic process; GO:0065008 regulation of biological quality; GO:0048874 homeostasis of number of cells in a free-living population; GO:0044764 multi-organism cellular process; GO:0009372 quorum sensing; GO:0009987 cellular process; GO:0051704 multi-organism process; GO:0065007 biological regulation;		GO:0005506 iron ion binding; GO:0046914 transition metal ion binding; GO:0003824 catalytic activity; GO:0005488 binding; GO:0043167 ion binding; GO:0043169 cation binding; GO:0046872 metal ion binding; GO:0016829 lyase activity; GO:0043768 S-ribosylhomocysteine lyase activity; GO:0016846 carbon-sulfur lyase activity;	K07173	luxS; S-ribosylhomocysteine lyase [EC:4.4.1.21]	smu00270 Cysteine and methionine metabolism - Streptococcus mutans UA159 (serotype c); smu02024 Quorum sensing - Streptococcus mutans UA159 (serotype c); smu01230 Biosynthesis of amino acids - Streptococcus mutans UA159 (serotype c); smu01100 Metabolic pathways - Streptococcus mutans UA159 (serotype c);	IPR011249;	Metalloenzyme, LuxS/M16 peptidase-like;	T	COG1854	LuxS protein involved in autoinducer AI2 synthesis
Q8DVK8	77	C	S-ribosylhomocysteine lyase	luxS	IDGMIDC(1)SPFGC(1)R	Cytoplasmic	GO:0048872 homeostasis of number of cells; GO:0042592 homeostatic process; GO:0065008 regulation of biological quality; GO:0048874 homeostasis of number of cells in a free-living population; GO:0044764 multi-organism cellular process; GO:0009372 quorum sensing; GO:0009987 cellular process; GO:0051704 multi-organism process; GO:0065007 biological regulation;		GO:0005506 iron ion binding; GO:0046914 transition metal ion binding; GO:0003824 catalytic activity; GO:0005488 binding; GO:0043167 ion binding; GO:0043169 cation binding; GO:0046872 metal ion binding; GO:0016829 lyase activity; GO:0043768 S-ribosylhomocysteine lyase activity; GO:0016846 carbon-sulfur lyase activity;	K07173	luxS; S-ribosylhomocysteine lyase [EC:4.4.1.21]	smu00270 Cysteine and methionine metabolism - Streptococcus mutans UA159 (serotype c); smu02024 Quorum sensing - Streptococcus mutans UA159 (serotype c); smu01230 Biosynthesis of amino acids - Streptococcus mutans UA159 (serotype c); smu01100 Metabolic pathways - Streptococcus mutans UA159 (serotype c);	IPR011249;	Metalloenzyme, LuxS/M16 peptidase-like;	T	COG1854	LuxS protein involved in autoinducer AI2 synthesis
Q8DVK8	82	C	S-ribosylhomocysteine lyase	luxS	IDGMIDC(1)SPFGC(1)R	Cytoplasmic	GO:0048872 homeostasis of number of cells; GO:0042592 homeostatic process; GO:0065008 regulation of biological quality; GO:0048874 homeostasis of number of cells in a free-living population; GO:0044764 multi-organism cellular process; GO:0009372 quorum sensing; GO:0009987 cellular process; GO:0051704 multi-organism process; GO:0065007 biological regulation;		GO:0005506 iron ion binding; GO:0046914 transition metal ion binding; GO:0003824 catalytic activity; GO:0005488 binding; GO:0043167 ion binding; GO:0043169 cation binding; GO:0046872 metal ion binding; GO:0016829 lyase activity; GO:0043768 S-ribosylhomocysteine lyase activity; GO:0016846 carbon-sulfur lyase activity;	K07173	luxS; S-ribosylhomocysteine lyase [EC:4.4.1.21]	smu00270 Cysteine and methionine metabolism - Streptococcus mutans UA159 (serotype c); smu02024 Quorum sensing - Streptococcus mutans UA159 (serotype c); smu01230 Biosynthesis of amino acids - Streptococcus mutans UA159 (serotype c); smu01100 Metabolic pathways - Streptococcus mutans UA159 (serotype c);	IPR011249;	Metalloenzyme, LuxS/M16 peptidase-like;	T	COG1854	LuxS protein involved in autoinducer AI2 synthesis
Q8DVL5	69	C	Cysteine aminopeptidase C	pepC	C(1)WMFAALNTFR	Cytoplasmic	GO:0006508 proteolysis; GO:0008152 metabolic process; GO:0043170 macromolecule metabolic process; GO:0019538 protein metabolic process; GO:0044238 primary metabolic process; GO:0071704 organic substance metabolic process;		GO:0004175 endopeptidase activity; GO:0008233 peptidase activity; GO:0008238 exopeptidase activity; GO:0003824 catalytic activity; GO:0070011 peptidase activity, acting on L-amino acid peptides; GO:0008234 cysteine-type peptidase activity; GO:0016787 hydrolase activity; GO:0004177 aminopeptidase activity; GO:0004197 cysteine-type endopeptidase activity;	K01372					E	COG3579	Aminopeptidase C
Q8DVL6	462	C	Nicotinate phosphoribosyltransferase	SMU_464	VLNPQDYPVDLAC(1)DVWQNK	Cytoplasmic	GO:0051188 cofactor biosynthetic process; GO:0043173 nucleotide salvage; GO:0009165 nucleotide biosynthetic process; GO:0019362 pyridine nucleotide metabolic process; GO:0006725 cellular aromatic compound metabolic process; GO:0046496 nicotinamide nucleotide metabolic process; GO:0009117 nucleotide metabolic process; GO:0044699 single-organism process; GO:0009058 biosynthetic process; GO:0019363 …		GO:0016763 transferase activity, transferring pentosyl groups; GO:0004516 nicotinate phosphoribosyltransferase activity; GO:0016757 transferase activity, transferring glycosyl groups; GO:0004514 nicotinate-nucleotide diphosphorylase (carboxylating) activity; GO:0003824 catalytic activity; GO:0016740 transferase activity; GO:0016874 ligase activity;	K00763	pncB; nicotinate phosphoribosyltransferase [EC:6.3.4.21]	smu00760 Nicotinate and nicotinamide metabolism - Streptococcus mutans UA159 (serotype c); smu01100 Metabolic pathways - Streptococcus mutans UA159 (serotype c);	IPR002638;	Quinolinate phosphoribosyl transferase, C-terminal;	H	COG1488	Nicotinic acid phosphoribosyltransferase
Q8DVL6	224	C	Nicotinate phosphoribosyltransferase	SMU_464	DC(1)VFLVDTYDTLR	Cytoplasmic	GO:0051188 cofactor biosynthetic process; GO:0043173 nucleotide salvage; GO:0009165 nucleotide biosynthetic process; GO:0019362 pyridine nucleotide metabolic process; GO:0006725 cellular aromatic compound metabolic process; GO:0046496 nicotinamide nucleotide metabolic process; GO:0009117 nucleotide metabolic process; GO:0044699 single-organism process; GO:0009058 biosynthetic process; GO:0019363 …		GO:0016763 transferase activity, transferring pentosyl groups; GO:0004516 nicotinate phosphoribosyltransferase activity; GO:0016757 transferase activity, transferring glycosyl groups; GO:0004514 nicotinate-nucleotide diphosphorylase (carboxylating) activity; GO:0003824 catalytic activity; GO:0016740 transferase activity; GO:0016874 ligase activity;	K00763	pncB; nicotinate phosphoribosyltransferase [EC:6.3.4.21]	smu00760 Nicotinate and nicotinamide metabolism - Streptococcus mutans UA159 (serotype c); smu01100 Metabolic pathways - Streptococcus mutans UA159 (serotype c);	IPR002638;	Quinolinate phosphoribosyl transferase, C-terminal;	H	COG1488	Nicotinic acid phosphoribosyltransferase
Q8DVL7	130	C	Thioredoxin reductase	trxB	GVSYC(1)AVC(1)DGAFFR	Cytoplasmic	GO:0006801 superoxide metabolic process; GO:0033554 cellular response to stress; GO:0051716 cellular response to stimulus; GO:0000303 response to superoxide; GO:0034614 cellular response to reactive oxygen species; GO:0006950 response to stress; GO:0071451 cellular response to superoxide; GO:0071450 cellular response to oxygen radical; GO:0055114 oxidation-reduction process; GO:0009636 response t…	GO:0044424 intracellular part; GO:0005623 cell; GO:0044464 cell part; GO:0005622 intracellular; GO:0005737 cytoplasm;	GO:0015036 disulfide oxidoreductase activity; GO:0016651 oxidoreductase activity, acting on NAD(P)H; GO:0003824 catalytic activity; GO:0004791 thioredoxin-disulfide reductase activity; GO:0016667 oxidoreductase activity, acting on a sulfur group of donors; GO:0016209 antioxidant activity; GO:0016668 oxidoreductase activity, acting on a sulfur group of donors, NAD(P) as acceptor; GO:0016491 oxidor…	K00384	trxB; thioredoxin reductase (NADPH) [EC:1.8.1.9]	smu00450 Selenocompound metabolism - Streptococcus mutans UA159 (serotype c);	IPR023753;	FAD/NAD(P)-binding domain;	O	COG0492	Thioredoxin reductase
Q8DVL7	133	C	Thioredoxin reductase	trxB	GVSYC(1)AVC(1)DGAFFR	Cytoplasmic	GO:0006801 superoxide metabolic process; GO:0033554 cellular response to stress; GO:0051716 cellular response to stimulus; GO:0000303 response to superoxide; GO:0034614 cellular response to reactive oxygen species; GO:0006950 response to stress; GO:0071451 cellular response to superoxide; GO:0071450 cellular response to oxygen radical; GO:0055114 oxidation-reduction process; GO:0009636 response t…	GO:0044424 intracellular part; GO:0005623 cell; GO:0044464 cell part; GO:0005622 intracellular; GO:0005737 cytoplasm;	GO:0015036 disulfide oxidoreductase activity; GO:0016651 oxidoreductase activity, acting on NAD(P)H; GO:0003824 catalytic activity; GO:0004791 thioredoxin-disulfide reductase activity; GO:0016667 oxidoreductase activity, acting on a sulfur group of donors; GO:0016209 antioxidant activity; GO:0016668 oxidoreductase activity, acting on a sulfur group of donors, NAD(P) as acceptor; GO:0016491 oxidor…	K00384	trxB; thioredoxin reductase (NADPH) [EC:1.8.1.9]	smu00450 Selenocompound metabolism - Streptococcus mutans UA159 (serotype c);	IPR023753;	FAD/NAD(P)-binding domain;	O	COG0492	Thioredoxin reductase
Q8DVM9	152	C	Gamma-glutamyl phosphate reductase	proA	DAIC(1)SNTALVNVIR	Cytoplasmic	GO:0055129 L-proline biosynthetic process; GO:0016053 organic acid biosynthetic process; GO:0044699 single-organism process; GO:0009058 biosynthetic process; GO:1901566 organonitrogen compound biosynthetic process; GO:0044237 cellular metabolic process; GO:0009084 glutamine family amino acid biosynthetic process; GO:0071704 organic substance metabolic process; GO:0008152 metabolic process; GO:000…	GO:0044424 intracellular part; GO:0005623 cell; GO:0044464 cell part; GO:0005622 intracellular; GO:0005737 cytoplasm;	GO:0097159 organic cyclic compound binding; GO:1901363 heterocyclic compound binding; GO:0016620 oxidoreductase activity, acting on the aldehyde or oxo group of donors, NAD or NADP as acceptor; GO:1901265 nucleoside phosphate binding; GO:0004350 glutamate-5-semialdehyde dehydrogenase activity; GO:0003824 catalytic activity; GO:0005488 binding; GO:0016903 oxidoreductase activity, acting on the ald…	K00147	proA; glutamate-5-semialdehyde dehydrogenase [EC:1.2.1.41]	smu00332 Carbapenem biosynthesis - Streptococcus mutans UA159 (serotype c); smu00330 Arginine and proline metabolism - Streptococcus mutans UA159 (serotype c); smu01230 Biosynthesis of amino acids - Streptococcus mutans UA159 (serotype c); smu01130 Biosynthesis of antibiotics - Streptococcus mutans UA159 (serotype c); smu01110 Biosynthesis of secondary metabolites - Streptococcus mutans UA159 (se…	IPR000965; IPR016161; IPR015590; IPR016162; IPR016163;	GPR domain; Aldehyde/histidinol dehydrogenase; Aldehyde dehydrogenase domain; Aldehyde dehydrogenase N-terminal domain; Aldehyde dehydrogenase, C-terminal;	E	COG0014	Gamma-glutamyl phosphate reductase
Q8DVN0	238	C	Glutamate 5-kinase	proB	SAQIIFDC(1)DR	Membrane	GO:0016310 phosphorylation; GO:0055129 L-proline biosynthetic process; GO:0016053 organic acid biosynthetic process; GO:0044699 single-organism process; GO:0009058 biosynthetic process; GO:1901566 organonitrogen compound biosynthetic process; GO:0044237 cellular metabolic process; GO:0006796 phosphate-containing compound metabolic process; GO:0009084 glutamine family amino acid biosynthetic proce…	GO:0044424 intracellular part; GO:0005623 cell; GO:0044464 cell part; GO:0005622 intracellular; GO:0005737 cytoplasm;	GO:0005524 ATP binding; GO:1901265 nucleoside phosphate binding; GO:0001882 nucleoside binding; GO:0043167 ion binding; GO:0000166 nucleotide binding; GO:0004349 glutamate 5-kinase activity; GO:0016774 phosphotransferase activity, carboxyl group as acceptor; GO:0097159 organic cyclic compound binding; GO:1901363 heterocyclic compound binding; GO:0032549 ribonucleoside binding; GO:0097367 carbohyd…	K00931	proB; glutamate 5-kinase [EC:2.7.2.11]	smu00332 Carbapenem biosynthesis - Streptococcus mutans UA159 (serotype c); smu00330 Arginine and proline metabolism - Streptococcus mutans UA159 (serotype c); smu01230 Biosynthesis of amino acids - Streptococcus mutans UA159 (serotype c); smu01130 Biosynthesis of antibiotics - Streptococcus mutans UA159 (serotype c); smu01100 Metabolic pathways - Streptococcus mutans UA159 (serotype c);	IPR001048;	Aspartate/glutamate/uridylate kinase;	E	COG0263	Glutamate 5-kinase
Q8DVR7	79	C	DNA polymerase IV	dinB	C(1)PQAIFIR	Cytoplasmic	GO:0033554 cellular response to stress; GO:0006260 DNA replication; GO:0006725 cellular aromatic compound metabolic process; GO:0006259 DNA metabolic process; GO:0009058 biosynthetic process; GO:0050896 response to stimulus; GO:0044237 cellular metabolic process; GO:0071704 organic substance metabolic process; GO:0008152 metabolic process; GO:0046483 heterocycle metabolic process; GO:0019438 arom…	GO:0044424 intracellular part; GO:0005623 cell; GO:0044464 cell part; GO:0005622 intracellular; GO:0005737 cytoplasm;	GO:0097159 organic cyclic compound binding; GO:1901363 heterocyclic compound binding; GO:0003677 DNA binding; GO:0016779 nucleotidyltransferase activity; GO:0003824 catalytic activity; GO:0005488 binding; GO:0043167 ion binding; GO:0003676 nucleic acid binding; GO:0034061 DNA polymerase activity; GO:0046872 metal ion binding; GO:0043169 cation binding; GO:0003887 DNA-directed DNA polymerase activ…	K02346			IPR017961; IPR001126;	DNA polymerase, Y-family, little finger domain; UmuC domain;	L	COG0389	Nucleotidyltransferase/DNA polymerase involved in DNA repair
Q8DVU7	163	C	Ribonuclease J	rnj	VVC(1)TGDFK	Cytoplasmic	GO:0016072 rRNA metabolic process; GO:0034470 ncRNA processing; GO:0044085 cellular component biogenesis; GO:0006396 RNA processing; GO:0022613 ribonucleoprotein complex biogenesis; GO:0006725 cellular aromatic compound metabolic process; GO:0042254 ribosome biogenesis; GO:1901360 organic cyclic compound metabolic process; GO:0006807 nitrogen compound metabolic process; GO:0090503 RNA phosphodies…	GO:0044424 intracellular part; GO:0005623 cell; GO:0044464 cell part; GO:0005622 intracellular; GO:0005737 cytoplasm;	GO:0003723 RNA binding; GO:0043167 ion binding; GO:0004521 endoribonuclease activity; GO:0016896 exoribonuclease activity, producing 5'-phosphomonoesters; GO:0016787 hydrolase activity; GO:0008270 zinc ion binding; GO:0016796 exonuclease activity, active with either ribo- or deoxyribonucleic acids and producing 5'-phosphomonoesters; GO:1901363 heterocyclic compound binding; GO:0097159 organic cyc…	K12574	rnj; ribonuclease J [EC:3.1.-.-]	smu03018 RNA degradation - Streptococcus mutans UA159 (serotype c);	IPR011108; IPR001279;	Zn-dependent metallo-hydrolase, RNA specificity domain; Metallo-beta-lactamase;	R	COG0595	Predicted hydrolase of the metallo-beta-lactamase superfamily
Q8DVU9	209	C	Glutamine synthetase type 1 glutamate--ammonia ligase	glnA	YADVLTAC(1)DK	Cytoplasmic	GO:0016053 organic acid biosynthetic process; GO:0006541 glutamine metabolic process; GO:0044699 single-organism process; GO:0009058 biosynthetic process; GO:1901566 organonitrogen compound biosynthetic process; GO:0044237 cellular metabolic process; GO:0009084 glutamine family amino acid biosynthetic process; GO:0071704 organic substance metabolic process; GO:0071941 nitrogen cycle metabolic pro…	GO:0044424 intracellular part; GO:0005623 cell; GO:0044464 cell part; GO:0005622 intracellular; GO:0005737 cytoplasm;	GO:0016879 ligase activity, forming carbon-nitrogen bonds; GO:0016211 ammonia ligase activity; GO:0004356 glutamate-ammonia ligase activity; GO:0016880 acid-ammonia (or amide) ligase activity; GO:0003824 catalytic activity; GO:0016874 ligase activity;	K01915	glnA; glutamine synthetase [EC:6.3.1.2]	smu00910 Nitrogen metabolism - Streptococcus mutans UA159 (serotype c); smu00220 Arginine biosynthesis - Streptococcus mutans UA159 (serotype c); smu01120 Microbial metabolism in diverse environments - Streptococcus mutans UA159 (serotype c); smu01230 Biosynthesis of amino acids - Streptococcus mutans UA159 (serotype c); smu00250 Alanine, aspartate and glutamate metabolism - Streptococcus mutans …	IPR008146; IPR008147; IPR014746;	Glutamine synthetase, catalytic domain; Glutamine synthetase, beta-Grasp domain; Glutamine synthetase/guanido kinase, catalytic domain;	E	COG0174	Glutamine synthetase
Q8DVV3	157	C	Glyceraldehyde-3-phosphate dehydrogenase	gapC	TIVFNTNHDVLDGTETVISGASC(1)TTNC(1)LAPMAK	Cytoplasmic	GO:0006006 glucose metabolic process; GO:0044723 single-organism carbohydrate metabolic process; GO:0008152 metabolic process; GO:0055114 oxidation-reduction process; GO:0044710 single-organism metabolic process; GO:0044281 small molecule metabolic process; GO:0005996 monosaccharide metabolic process; GO:0044699 single-organism process; GO:0044238 primary metabolic process; GO:0005975 carbohydrat…		GO:0016620 oxidoreductase activity, acting on the aldehyde or oxo group of donors, NAD or NADP as acceptor; GO:0097159 organic cyclic compound binding; GO:1901363 heterocyclic compound binding; GO:1901265 nucleoside phosphate binding; GO:0051287 NAD binding; GO:0003824 catalytic activity; GO:0005488 binding; GO:0016903 oxidoreductase activity, acting on the aldehyde or oxo group of donors; GO:005…	K00134	GAPDH; glyceraldehyde 3-phosphate dehydrogenase [EC:1.2.1.12]	smu00010 Glycolysis / Gluconeogenesis - Streptococcus mutans UA159 (serotype c); smu01120 Microbial metabolism in diverse environments - Streptococcus mutans UA159 (serotype c); smu01200 Carbon metabolism - Streptococcus mutans UA159 (serotype c); smu01230 Biosynthesis of amino acids - Streptococcus mutans UA159 (serotype c); smu01130 Biosynthesis of antibiotics - Streptococcus mutans UA159 (sero…	IPR020829; IPR016040; IPR020828;	Glyceraldehyde 3-phosphate dehydrogenase, catalytic domain; NAD(P)-binding domain; Glyceraldehyde 3-phosphate dehydrogenase, NAD(P) binding domain;	G	COG0057	Glyceraldehyde-3-phosphate dehydrogenase/erythrose-4-phosphate dehydrogenase
Q8DVV3	153	C	Glyceraldehyde-3-phosphate dehydrogenase	gapC	TIVFNTNHDVLDGTETVISGASC(1)TTNC(1)LAPMAK	Cytoplasmic	GO:0006006 glucose metabolic process; GO:0044723 single-organism carbohydrate metabolic process; GO:0008152 metabolic process; GO:0055114 oxidation-reduction process; GO:0044710 single-organism metabolic process; GO:0044281 small molecule metabolic process; GO:0005996 monosaccharide metabolic process; GO:0044699 single-organism process; GO:0044238 primary metabolic process; GO:0005975 carbohydrat…		GO:0016620 oxidoreductase activity, acting on the aldehyde or oxo group of donors, NAD or NADP as acceptor; GO:0097159 organic cyclic compound binding; GO:1901363 heterocyclic compound binding; GO:1901265 nucleoside phosphate binding; GO:0051287 NAD binding; GO:0003824 catalytic activity; GO:0005488 binding; GO:0016903 oxidoreductase activity, acting on the aldehyde or oxo group of donors; GO:005…	K00134	GAPDH; glyceraldehyde 3-phosphate dehydrogenase [EC:1.2.1.12]	smu00010 Glycolysis / Gluconeogenesis - Streptococcus mutans UA159 (serotype c); smu01120 Microbial metabolism in diverse environments - Streptococcus mutans UA159 (serotype c); smu01200 Carbon metabolism - Streptococcus mutans UA159 (serotype c); smu01230 Biosynthesis of amino acids - Streptococcus mutans UA159 (serotype c); smu01130 Biosynthesis of antibiotics - Streptococcus mutans UA159 (sero…	IPR020829; IPR016040; IPR020828;	Glyceraldehyde 3-phosphate dehydrogenase, catalytic domain; NAD(P)-binding domain; Glyceraldehyde 3-phosphate dehydrogenase, NAD(P) binding domain;	G	COG0057	Glyceraldehyde-3-phosphate dehydrogenase/erythrose-4-phosphate dehydrogenase
Q8DVV6	88	C	Purine operon repressor	purR	TVAQELC(1)QR	Membrane	GO:0050794 regulation of cellular process; GO:0009116 nucleoside metabolic process; GO:0006725 cellular aromatic compound metabolic process; GO:0060255 regulation of macromolecule metabolic process; GO:0019219 regulation of nucleobase-containing compound metabolic process; GO:0044699 single-organism process; GO:0048523 negative regulation of cellular process; GO:0048519 negative regulation of bio…		GO:0097159 organic cyclic compound binding; GO:1901363 heterocyclic compound binding; GO:0003677 DNA binding; GO:0005488 binding; GO:0003676 nucleic acid binding;	K09685			IPR011991; IPR000836; IPR015265; IPR029057;	Winged helix-turn-helix DNA-binding domain; Phosphoribosyltransferase domain; Bacterial purine repressor, N-terminal; Phosphoribosyltransferase-like;	F	COG0503	Adenine/guanine phosphoribosyltransferases and related PRPP-binding proteins
Q8DVW0	66	C	Ribulose-phosphate 3-epimerase	SMU_352	LVFDC(1)HLMVVNPER	Cytoplasmic	GO:0006739 NADP metabolic process; GO:0019362 pyridine nucleotide metabolic process; GO:0006725 cellular aromatic compound metabolic process; GO:0046496 nicotinamide nucleotide metabolic process; GO:0009117 nucleotide metabolic process; GO:0044699 single-organism process; GO:0044237 cellular metabolic process; GO:0072524 pyridine-containing compound metabolic process; GO:0006796 phosphate-contain…		GO:0016853 isomerase activity; GO:0016857 racemase and epimerase activity, acting on carbohydrates and derivatives; GO:0016854 racemase and epimerase activity; GO:0003824 catalytic activity; GO:0005488 binding; GO:0043167 ion binding; GO:0043169 cation binding; GO:0046872 metal ion binding; GO:0004750 ribulose-phosphate 3-epimerase activity;	K01783	rpe; ribulose-phosphate 3-epimerase [EC:5.1.3.1]	smu00040 Pentose and glucuronate interconversions - Streptococcus mutans UA159 (serotype c); smu01120 Microbial metabolism in diverse environments - Streptococcus mutans UA159 (serotype c); smu00030 Pentose phosphate pathway - Streptococcus mutans UA159 (serotype c); smu01230 Biosynthesis of amino acids - Streptococcus mutans UA159 (serotype c); smu01110 Biosynthesis of secondary metabolites - St…	IPR013785; IPR011060;	Aldolase-type TIM barrel; Ribulose-phosphate binding barrel;	G	COG0036	Pentose-5-phosphate-3-epimerase
Q8DVY2	26	C	DNA repair protein RadA	radA	TTFVC(1)QEC(1)GYNSPK	Cytoplasmic	GO:0033554 cellular response to stress; GO:0051716 cellular response to stimulus; GO:0006725 cellular aromatic compound metabolic process; GO:0006950 response to stress; GO:0006259 DNA metabolic process; GO:1901360 organic cyclic compound metabolic process; GO:0006807 nitrogen compound metabolic process; GO:0044238 primary metabolic process; GO:0050896 response to stimulus; GO:0044237 cellular me…		GO:0003677 DNA binding; GO:0005524 ATP binding; GO:1901265 nucleoside phosphate binding; GO:0001882 nucleoside binding; GO:0043167 ion binding; GO:0016817 hydrolase activity, acting on acid anhydrides; GO:0016787 hydrolase activity; GO:0000166 nucleotide binding; GO:0017111 nucleoside-triphosphatase activity; GO:0016887 ATPase activity; GO:1901363 heterocyclic compound binding; GO:0097159 organic…	K04485			IPR020588; IPR003593; IPR020568; IPR027417; IPR014721;	DNA recombination and repair protein RecA-like, ATP-binding domain; AAA+ ATPase domain; Ribosomal protein S5 domain 2-type fold; P-loop containing nucleoside triphosphate hydrolase; Ribosomal protein S5 domain 2-type fold, subgroup;	O	COG1066	Predicted ATP-dependent serine protease
Q8DVY2	23	C	DNA repair protein RadA	radA	TTFVC(1)QEC(1)GYNSPK	Cytoplasmic	GO:0033554 cellular response to stress; GO:0051716 cellular response to stimulus; GO:0006725 cellular aromatic compound metabolic process; GO:0006950 response to stress; GO:0006259 DNA metabolic process; GO:1901360 organic cyclic compound metabolic process; GO:0006807 nitrogen compound metabolic process; GO:0044238 primary metabolic process; GO:0050896 response to stimulus; GO:0044237 cellular me…		GO:0003677 DNA binding; GO:0005524 ATP binding; GO:1901265 nucleoside phosphate binding; GO:0001882 nucleoside binding; GO:0043167 ion binding; GO:0016817 hydrolase activity, acting on acid anhydrides; GO:0016787 hydrolase activity; GO:0000166 nucleotide binding; GO:0017111 nucleoside-triphosphatase activity; GO:0016887 ATPase activity; GO:1901363 heterocyclic compound binding; GO:0097159 organic…	K04485			IPR020588; IPR003593; IPR020568; IPR027417; IPR014721;	DNA recombination and repair protein RecA-like, ATP-binding domain; AAA+ ATPase domain; Ribosomal protein S5 domain 2-type fold; P-loop containing nucleoside triphosphate hydrolase; Ribosomal protein S5 domain 2-type fold, subgroup;	O	COG1066	Predicted ATP-dependent serine protease
Q8DVY2	355	C	DNA repair protein RadA	radA	C(1)GLLLQNQDAYLK	Cytoplasmic	GO:0033554 cellular response to stress; GO:0051716 cellular response to stimulus; GO:0006725 cellular aromatic compound metabolic process; GO:0006950 response to stress; GO:0006259 DNA metabolic process; GO:1901360 organic cyclic compound metabolic process; GO:0006807 nitrogen compound metabolic process; GO:0044238 primary metabolic process; GO:0050896 response to stimulus; GO:0044237 cellular me…		GO:0003677 DNA binding; GO:0005524 ATP binding; GO:1901265 nucleoside phosphate binding; GO:0001882 nucleoside binding; GO:0043167 ion binding; GO:0016817 hydrolase activity, acting on acid anhydrides; GO:0016787 hydrolase activity; GO:0000166 nucleotide binding; GO:0017111 nucleoside-triphosphatase activity; GO:0016887 ATPase activity; GO:1901363 heterocyclic compound binding; GO:0097159 organic…	K04485			IPR020588; IPR003593; IPR020568; IPR027417; IPR014721;	DNA recombination and repair protein RecA-like, ATP-binding domain; AAA+ ATPase domain; Ribosomal protein S5 domain 2-type fold; P-loop containing nucleoside triphosphate hydrolase; Ribosomal protein S5 domain 2-type fold, subgroup;	O	COG1066	Predicted ATP-dependent serine protease
Q8DVZ0	8	C	Uncharacterized protein	SMU_303	LTTLGC(1)WGAYPYK	Cytoplasmic							IPR001279;	Metallo-beta-lactamase;	R	COG1234	Metal-dependent hydrolases of the beta-lactamase superfamily III
Q8DVZ0	139	C	Uncharacterized protein	SMU_303	TVHPVVC(1)YAIR	Cytoplasmic							IPR001279;	Metallo-beta-lactamase;	R	COG1234	Metal-dependent hydrolases of the beta-lactamase superfamily III
Q8DVZ0	258	C	Uncharacterized protein	SMU_303	SWQIGNC(1)	Cytoplasmic							IPR001279;	Metallo-beta-lactamase;	R	COG1234	Metal-dependent hydrolases of the beta-lactamase superfamily III
Q8DVZ2	34	C	Uncharacterized protein	SMU_301	LSDAWLC(1)AGTLR	Cytoplasmic				K09962					S	COG3575	Uncharacterized protein conserved in bacteria
Q8DVZ3	271	C	Queuine tRNA-ribosyltransferase	tgt	GVDMFDC(1)VLPTR	Cytoplasmic	GO:0009116 nucleoside metabolic process; GO:0006725 cellular aromatic compound metabolic process; GO:0044699 single-organism process; GO:0009163 nucleoside biosynthetic process; GO:0009058 biosynthetic process; GO:1901566 organonitrogen compound biosynthetic process; GO:0009451 RNA modification; GO:0044237 cellular metabolic process; GO:0071704 organic substance metabolic process; GO:0008152 meta…		GO:0016763 transferase activity, transferring pentosyl groups; GO:0003824 catalytic activity; GO:0005488 binding; GO:0008479 queuine tRNA-ribosyltransferase activity; GO:0043167 ion binding; GO:0043169 cation binding; GO:0046872 metal ion binding; GO:0016757 transferase activity, transferring glycosyl groups; GO:0016740 transferase activity;	K00773					J	COG0343	Queuine/archaeosine tRNA-ribosyltransferase
Q8DVZ4	125	C	Uncharacterized protein	SMU_298	FAGC(1)DQIVMNK	Cytoplasmic			GO:0048037 cofactor binding; GO:0005488 binding;	K06929			IPR016040; IPR003781;	NAD(P)-binding domain; CoA-binding;	R	COG1832	Predicted CoA-binding protein
Q8DW05	639	C	Putative ABC transporter, ATP-binding protein ComA	SMU_286	AC(1)EIAEIR	Membrane	GO:0043213 bacteriocin transport; GO:0071702 organic substance transport; GO:0044238 primary metabolic process; GO:0071704 organic substance metabolic process; GO:0051234 establishment of localization; GO:0006810 transport; GO:0055085 transmembrane transport; GO:0008152 metabolic process; GO:0006508 proteolysis; GO:0019538 protein metabolic process; GO:0043170 macromolecule metabolic process; GO:…	GO:0031224 intrinsic component of membrane; GO:0016020 membrane; GO:0016021 integral component of membrane; GO:0044425 membrane part;	GO:0022885 bacteriocin transmembrane transporter activity; GO:0008233 peptidase activity; GO:1901265 nucleoside phosphate binding; GO:0015399 primary active transmembrane transporter activity; GO:0016817 hydrolase activity, acting on acid anhydrides; GO:0022892 substrate-specific transporter activity; GO:0008320 protein transmembrane transporter activity; GO:0008234 cysteine-type peptidase activi…	K20344	blpA; ATP-binding cassette, subfamily C, bacteriocin exporter	smu02010 ABC transporters - Streptococcus mutans UA159 (serotype c); smu02024 Quorum sensing - Streptococcus mutans UA159 (serotype c);	IPR003593; IPR005074; IPR003439; IPR011527; IPR027417;	AAA+ ATPase domain; Peptidase C39, bacteriocin processing; ABC transporter-like; ABC transporter type 1, transmembrane domain; P-loop containing nucleoside triphosphate hydrolase;	V	COG2274	ABC-type bacteriocin/lantibiotic exporters, contain an N-terminal double-glycine peptidase domain
Q8DW05	61	C	Putative ABC transporter, ATP-binding protein ComA	SMU_286	DC(1)GPAVLASVAK	Membrane	GO:0043213 bacteriocin transport; GO:0071702 organic substance transport; GO:0044238 primary metabolic process; GO:0071704 organic substance metabolic process; GO:0051234 establishment of localization; GO:0006810 transport; GO:0055085 transmembrane transport; GO:0008152 metabolic process; GO:0006508 proteolysis; GO:0019538 protein metabolic process; GO:0043170 macromolecule metabolic process; GO:…	GO:0031224 intrinsic component of membrane; GO:0016020 membrane; GO:0016021 integral component of membrane; GO:0044425 membrane part;	GO:0022885 bacteriocin transmembrane transporter activity; GO:0008233 peptidase activity; GO:1901265 nucleoside phosphate binding; GO:0015399 primary active transmembrane transporter activity; GO:0016817 hydrolase activity, acting on acid anhydrides; GO:0022892 substrate-specific transporter activity; GO:0008320 protein transmembrane transporter activity; GO:0008234 cysteine-type peptidase activi…	K20344	blpA; ATP-binding cassette, subfamily C, bacteriocin exporter	smu02010 ABC transporters - Streptococcus mutans UA159 (serotype c); smu02024 Quorum sensing - Streptococcus mutans UA159 (serotype c);	IPR003593; IPR005074; IPR003439; IPR011527; IPR027417;	AAA+ ATPase domain; Peptidase C39, bacteriocin processing; ABC transporter-like; ABC transporter type 1, transmembrane domain; P-loop containing nucleoside triphosphate hydrolase;	V	COG2274	ABC-type bacteriocin/lantibiotic exporters, contain an N-terminal double-glycine peptidase domain
Q8DW15	283	C	Glutathione biosynthesis bifunctional protein GshAB	gshAB	C(1)FDLNPFNNR	Cytoplasmic	GO:0006790 sulfur compound metabolic process; GO:0006518 peptide metabolic process; GO:0043043 peptide biosynthetic process; GO:0042398 cellular modified amino acid biosynthetic process; GO:0006807 nitrogen compound metabolic process; GO:0009058 biosynthetic process; GO:0043603 cellular amide metabolic process; GO:1901566 organonitrogen compound biosynthetic process; GO:0044237 cellular metabolic…		GO:0005524 ATP binding; GO:1901265 nucleoside phosphate binding; GO:0004357 glutamate-cysteine ligase activity; GO:0004363 glutathione synthase activity; GO:0016874 ligase activity; GO:0001882 nucleoside binding; GO:0043167 ion binding; GO:0000166 nucleotide binding; GO:0016881 acid-amino acid ligase activity; GO:0016879 ligase activity, forming carbon-nitrogen bonds; GO:0097159 organic cyclic co…	K01919	gshA; glutamate--cysteine ligase [EC:6.3.2.2]	smu00480 Glutathione metabolism - Streptococcus mutans UA159 (serotype c); smu00270 Cysteine and methionine metabolism - Streptococcus mutans UA159 (serotype c); smu01100 Metabolic pathways - Streptococcus mutans UA159 (serotype c);	IPR011761; IPR007370; IPR020561; IPR013815;	ATP-grasp fold; Glutamate--cysteine ligase; Phosphoribosylglycinamide synthetase, ATP-grasp (A) domain; ATP-grasp fold, subdomain 1;	M	COG1181	D-alanine-D-alanine ligase and related ATP-grasp enzymes
Q8DW29	127	C	Putative nitrogen fixation-like protein, NifU	nifU	C(1)STLAWNALK	Cytoplasmic	GO:0006790 sulfur compound metabolic process; GO:0044085 cellular component biogenesis; GO:0051188 cofactor biosynthetic process; GO:0016043 cellular component organization; GO:0008152 metabolic process; GO:0031163 metallo-sulfur cluster assembly; GO:0022607 cellular component assembly; GO:0016226 iron-sulfur cluster assembly; GO:0009058 biosynthetic process; GO:0009987 cellular process; GO:00442…		GO:0005506 iron ion binding; GO:0046914 transition metal ion binding; GO:0051536 iron-sulfur cluster binding; GO:0005488 binding; GO:0043167 ion binding; GO:0046872 metal ion binding; GO:0043169 cation binding; GO:0051540 metal cluster binding;	K04488			IPR002871;	NIF system FeS cluster assembly, NifU, N-terminal;	C	COG0822	NifU homolog involved in Fe-S cluster formation
Q8DW42	306	C	L-threonine dehydratase	ilvA	TIVC(1)IISGGNNDINR	Cytoplasmic	GO:0008652 cellular amino acid biosynthetic process; GO:0016053 organic acid biosynthetic process; GO:0044711 single-organism biosynthetic process; GO:0009082 branched-chain amino acid biosynthetic process; GO:0044281 small molecule metabolic process; GO:0044763 single-organism cellular process; GO:0006807 nitrogen compound metabolic process; GO:0044699 single-organism process; GO:0009058 biosynt…		GO:0097159 organic cyclic compound binding; GO:1901363 heterocyclic compound binding; GO:0016840 carbon-nitrogen lyase activity; GO:0016841 ammonia-lyase activity; GO:0003824 catalytic activity; GO:0004794 L-threonine ammonia-lyase activity; GO:0005488 binding; GO:0043167 ion binding; GO:0016829 lyase activity; GO:0043168 anion binding; GO:0048037 cofactor binding; GO:0030170 pyridoxal phosphate …	K01754	E4.3.1.19; threonine dehydratase [EC:4.3.1.19]	smu00290 Valine, leucine and isoleucine biosynthesis - Streptococcus mutans UA159 (serotype c); smu00260 Glycine, serine and threonine metabolism - Streptococcus mutans UA159 (serotype c); smu01200 Carbon metabolism - Streptococcus mutans UA159 (serotype c); smu01230 Biosynthesis of amino acids - Streptococcus mutans UA159 (serotype c); smu01130 Biosynthesis of antibiotics - Streptococcus mutans …	IPR001721; IPR001926;	ACT-like domain; Tryptophan synthase beta subunit-like PLP-dependent enzyme;	E	COG1171	Threonine dehydratase
Q8DW42	87	C	L-threonine dehydratase	ilvA	GVVC(1)ASAGNHAQGVAYTC(1)NEMK	Cytoplasmic	GO:0008652 cellular amino acid biosynthetic process; GO:0016053 organic acid biosynthetic process; GO:0044711 single-organism biosynthetic process; GO:0009082 branched-chain amino acid biosynthetic process; GO:0044281 small molecule metabolic process; GO:0044763 single-organism cellular process; GO:0006807 nitrogen compound metabolic process; GO:0044699 single-organism process; GO:0009058 biosynt…		GO:0097159 organic cyclic compound binding; GO:1901363 heterocyclic compound binding; GO:0016840 carbon-nitrogen lyase activity; GO:0016841 ammonia-lyase activity; GO:0003824 catalytic activity; GO:0004794 L-threonine ammonia-lyase activity; GO:0005488 binding; GO:0043167 ion binding; GO:0016829 lyase activity; GO:0043168 anion binding; GO:0048037 cofactor binding; GO:0030170 pyridoxal phosphate …	K01754	E4.3.1.19; threonine dehydratase [EC:4.3.1.19]	smu00290 Valine, leucine and isoleucine biosynthesis - Streptococcus mutans UA159 (serotype c); smu00260 Glycine, serine and threonine metabolism - Streptococcus mutans UA159 (serotype c); smu01200 Carbon metabolism - Streptococcus mutans UA159 (serotype c); smu01230 Biosynthesis of amino acids - Streptococcus mutans UA159 (serotype c); smu01130 Biosynthesis of antibiotics - Streptococcus mutans …	IPR001721; IPR001926;	ACT-like domain; Tryptophan synthase beta subunit-like PLP-dependent enzyme;	E	COG1171	Threonine dehydratase
Q8DW42	73	C	L-threonine dehydratase	ilvA	GVVC(1)ASAGNHAQGVAYTC(1)NEMK	Cytoplasmic	GO:0008652 cellular amino acid biosynthetic process; GO:0016053 organic acid biosynthetic process; GO:0044711 single-organism biosynthetic process; GO:0009082 branched-chain amino acid biosynthetic process; GO:0044281 small molecule metabolic process; GO:0044763 single-organism cellular process; GO:0006807 nitrogen compound metabolic process; GO:0044699 single-organism process; GO:0009058 biosynt…		GO:0097159 organic cyclic compound binding; GO:1901363 heterocyclic compound binding; GO:0016840 carbon-nitrogen lyase activity; GO:0016841 ammonia-lyase activity; GO:0003824 catalytic activity; GO:0004794 L-threonine ammonia-lyase activity; GO:0005488 binding; GO:0043167 ion binding; GO:0016829 lyase activity; GO:0043168 anion binding; GO:0048037 cofactor binding; GO:0030170 pyridoxal phosphate …	K01754	E4.3.1.19; threonine dehydratase [EC:4.3.1.19]	smu00290 Valine, leucine and isoleucine biosynthesis - Streptococcus mutans UA159 (serotype c); smu00260 Glycine, serine and threonine metabolism - Streptococcus mutans UA159 (serotype c); smu01200 Carbon metabolism - Streptococcus mutans UA159 (serotype c); smu01230 Biosynthesis of amino acids - Streptococcus mutans UA159 (serotype c); smu01130 Biosynthesis of antibiotics - Streptococcus mutans …	IPR001721; IPR001926;	ACT-like domain; Tryptophan synthase beta subunit-like PLP-dependent enzyme;	E	COG1171	Threonine dehydratase
Q8DW43	251	C	Ketol-acid reductoisomerase (NADP(+))	ilvC	QSC(1)SNTAEFGDFVTGPR	Cytoplasmic	GO:0016053 organic acid biosynthetic process; GO:0009082 branched-chain amino acid biosynthetic process; GO:0044699 single-organism process; GO:0009058 biosynthetic process; GO:1901566 organonitrogen compound biosynthetic process; GO:0044237 cellular metabolic process; GO:0006573 valine metabolic process; GO:0071704 organic substance metabolic process; GO:0008152 metabolic process; GO:0006520 cel…		GO:1901265 nucleoside phosphate binding; GO:0043167 ion binding; GO:0000166 nucleotide binding; GO:0048037 cofactor binding; GO:0016491 oxidoreductase activity; GO:0016614 oxidoreductase activity, acting on CH-OH group of donors; GO:1901363 heterocyclic compound binding; GO:0097159 organic cyclic compound binding; GO:0016616 oxidoreductase activity, acting on the CH-OH group of donors, NAD or NAD…	K00053	ilvC; ketol-acid reductoisomerase [EC:1.1.1.86]	smu00770 Pantothenate and CoA biosynthesis - Streptococcus mutans UA159 (serotype c); smu01210 2-Oxocarboxylic acid metabolism - Streptococcus mutans UA159 (serotype c); smu00290 Valine, leucine and isoleucine biosynthesis - Streptococcus mutans UA159 (serotype c); smu01230 Biosynthesis of amino acids - Streptococcus mutans UA159 (serotype c); smu01130 Biosynthesis of antibiotics - Streptococcus …	IPR013116; IPR013328; IPR008927; IPR000506; IPR016040; IPR023753;	Acetohydroxy acid isomeroreductase, NADPH-binding domain; 6-phosphogluconate dehydrogenase, domain 2; 6-phosphogluconate dehydrogenase C-terminal domain-like; Acetohydroxy acid isomeroreductase C-terminal; NAD(P)-binding domain; FAD/NAD(P)-binding domain;	EH	COG0059	Ketol-acid reductoisomerase
Q8DW48	175	C	Uncharacterized protein	SMU_227c	IYQDYC(1)QK	Membrane	GO:0008152 metabolic process; GO:0055114 oxidation-reduction process; GO:0044710 single-organism metabolic process; GO:0044699 single-organism process; GO:0044238 primary metabolic process; GO:0071704 organic substance metabolic process; GO:0006629 lipid metabolic process;	GO:0016020 membrane; GO:0044464 cell part; GO:0005622 intracellular; GO:0044425 membrane part; GO:0005737 cytoplasm; GO:0031224 intrinsic component of membrane; GO:0044424 intracellular part; GO:0005623 cell; GO:0016021 integral component of membrane;	GO:0016627 oxidoreductase activity, acting on the CH-CH group of donors; GO:0003824 catalytic activity; GO:0016491 oxidoreductase activity;				IPR001104;	3-oxo-5-alpha-steroid 4-dehydrogenase, C-terminal;	O	COG2020	Putative protein-S-isoprenylcysteine methyltransferase
Q8DW83	108	C	tRNA-dihydrouridine synthase	SMU_187c	TDLVDINMGC(1)PVNK	Cytoplasmic	GO:0006396 RNA processing; GO:0034470 ncRNA processing; GO:0006725 cellular aromatic compound metabolic process; GO:0055114 oxidation-reduction process; GO:0044699 single-organism process; GO:1901360 organic cyclic compound metabolic process; GO:0006807 nitrogen compound metabolic process; GO:0044238 primary metabolic process; GO:0009451 RNA modification; GO:0044237 cellular metabolic process; GO…		GO:1901265 nucleoside phosphate binding; GO:0050660 flavin adenine dinucleotide binding; GO:0043167 ion binding; GO:0000166 nucleotide binding; GO:0048037 cofactor binding; GO:0016491 oxidoreductase activity; GO:0016627 oxidoreductase activity, acting on the CH-CH group of donors; GO:1901363 heterocyclic compound binding; GO:0097159 organic cyclic compound binding; GO:0003824 catalytic activity; …				IPR013785; IPR024036;	Aldolase-type TIM barrel; tRNA-dihydrouridine synthase, putative, C-terminal;	J	COG0042	tRNA-dihydrouridine synthase
Q8DW88	802	C	Putative oxidoreductase possible fumarate reductase	SMU_180	IAAETAVTEC(1)C(1)	Cytoplasmic	GO:0044699 single-organism process; GO:0008152 metabolic process; GO:0055114 oxidation-reduction process; GO:0044710 single-organism metabolic process;	GO:0016020 membrane;	GO:1901265 nucleoside phosphate binding; GO:0043167 ion binding; GO:0000104 succinate dehydrogenase activity; GO:0000166 nucleotide binding; GO:0048037 cofactor binding; GO:0016491 oxidoreductase activity; GO:0016627 oxidoreductase activity, acting on the CH-CH group of donors; GO:1901363 heterocyclic compound binding; GO:0097159 organic cyclic compound binding; GO:0097367 carbohydrate derivative…	K00244	frdA; fumarate reductase flavoprotein subunit [EC:1.3.5.4]	smu00620 Pyruvate metabolism - Streptococcus mutans UA159 (serotype c); smu00190 Oxidative phosphorylation - Streptococcus mutans UA159 (serotype c); smu01120 Microbial metabolism in diverse environments - Streptococcus mutans UA159 (serotype c); smu01110 Biosynthesis of secondary metabolites - Streptococcus mutans UA159 (serotype c); smu00020 Citrate cycle (TCA cycle) - Streptococcus mutans UA15…	IPR007329; IPR027477; IPR005025; IPR003953; IPR029039; IPR023753;	FMN-binding; Succinate dehydrogenase/fumarate reductase flavoprotein, catalytic domain; NADPH-dependent FMN reductase-like; FAD-dependent oxidoreductase 2, FAD binding domain; Flavoprotein-like domain; FAD/NAD(P)-binding domain;	C	COG1053	Succinate dehydrogenase/fumarate reductase, flavoprotein subunit
Q8DW88	803	C	Putative oxidoreductase possible fumarate reductase	SMU_180	IAAETAVTEC(1)C(1)	Cytoplasmic	GO:0044699 single-organism process; GO:0008152 metabolic process; GO:0055114 oxidation-reduction process; GO:0044710 single-organism metabolic process;	GO:0016020 membrane;	GO:1901265 nucleoside phosphate binding; GO:0043167 ion binding; GO:0000104 succinate dehydrogenase activity; GO:0000166 nucleotide binding; GO:0048037 cofactor binding; GO:0016491 oxidoreductase activity; GO:0016627 oxidoreductase activity, acting on the CH-CH group of donors; GO:1901363 heterocyclic compound binding; GO:0097159 organic cyclic compound binding; GO:0097367 carbohydrate derivative…	K00244	frdA; fumarate reductase flavoprotein subunit [EC:1.3.5.4]	smu00620 Pyruvate metabolism - Streptococcus mutans UA159 (serotype c); smu00190 Oxidative phosphorylation - Streptococcus mutans UA159 (serotype c); smu01120 Microbial metabolism in diverse environments - Streptococcus mutans UA159 (serotype c); smu01110 Biosynthesis of secondary metabolites - Streptococcus mutans UA159 (serotype c); smu00020 Citrate cycle (TCA cycle) - Streptococcus mutans UA15…	IPR007329; IPR027477; IPR005025; IPR003953; IPR029039; IPR023753;	FMN-binding; Succinate dehydrogenase/fumarate reductase flavoprotein, catalytic domain; NADPH-dependent FMN reductase-like; FAD-dependent oxidoreductase 2, FAD binding domain; Flavoprotein-like domain; FAD/NAD(P)-binding domain;	C	COG1053	Succinate dehydrogenase/fumarate reductase, flavoprotein subunit
Q8DWA9	176	C	Cysteine--tRNA ligase	cysS	VDAESDC(1)KEDPLDFALWK	Cytoplasmic	GO:0006518 peptide metabolic process; GO:0006725 cellular aromatic compound metabolic process; GO:0044267 cellular protein metabolic process; GO:0044699 single-organism process; GO:0009058 biosynthetic process; GO:0006423 cysteinyl-tRNA aminoacylation; GO:1901566 organonitrogen compound biosynthetic process; GO:0043039 tRNA aminoacylation; GO:0044237 cellular metabolic process; GO:0071704 organic…	GO:0044424 intracellular part; GO:0005623 cell; GO:0044464 cell part; GO:0005622 intracellular; GO:0005737 cytoplasm;	GO:0016876 ligase activity, forming aminoacyl-tRNA and related compounds; GO:0005524 ATP binding; GO:1901265 nucleoside phosphate binding; GO:0016875 ligase activity, forming carbon-oxygen bonds; GO:0001882 nucleoside binding; GO:0043167 ion binding; GO:0016874 ligase activity; GO:0000166 nucleotide binding; GO:0097159 organic cyclic compound binding; GO:1901363 heterocyclic compound binding; GO:…	K01883	CARS; cysteinyl-tRNA synthetase [EC:6.1.1.16]	smu00970 Aminoacyl-tRNA biosynthesis - Streptococcus mutans UA159 (serotype c);	IPR014729; IPR032678; IPR015273; IPR009080;	Rossmann-like alpha/beta/alpha sandwich fold; tRNA synthetases class I, catalytic domain; Cysteinyl-tRNA synthetase, class Ia, DALR; Aminoacyl-tRNA synthetase, class Ia, anticodon-binding;	J	COG0215	Cysteinyl-tRNA synthetase
Q8DWB9	826	C	Aldehyde-alcohol dehydrogenase	adhE	GKDDAELVEALC(1)AR	Cytoplasmic	GO:0008152 metabolic process; GO:1901615 organic hydroxy compound metabolic process; GO:0006066 alcohol metabolic process; GO:0055114 oxidation-reduction process; GO:0044710 single-organism metabolic process; GO:0044281 small molecule metabolic process; GO:0015976 carbon utilization; GO:0044699 single-organism process; GO:0071704 organic substance metabolic process;		GO:0016614 oxidoreductase activity, acting on CH-OH group of donors; GO:0016620 oxidoreductase activity, acting on the aldehyde or oxo group of donors, NAD or NADP as acceptor; GO:0016616 oxidoreductase activity, acting on the CH-OH group of donors, NAD or NADP as acceptor; GO:0003824 catalytic activity; GO:0005488 binding; GO:0008774 acetaldehyde dehydrogenase (acetylating) activity; GO:0043167 …	K04072	adhE; acetaldehyde dehydrogenase / alcohol dehydrogenase [EC:1.2.1.10 1.1.1.1]	smu00620 Pyruvate metabolism - Streptococcus mutans UA159 (serotype c); smu00010 Glycolysis / Gluconeogenesis - Streptococcus mutans UA159 (serotype c); smu01120 Microbial metabolism in diverse environments - Streptococcus mutans UA159 (serotype c); smu00625 Chloroalkane and chloroalkene degradation - Streptococcus mutans UA159 (serotype c); smu01220 Degradation of aromatic compounds - Streptococ…	IPR016161; IPR015590; IPR016162; IPR001670; IPR016163;	Aldehyde/histidinol dehydrogenase; Aldehyde dehydrogenase domain; Aldehyde dehydrogenase N-terminal domain; Alcohol dehydrogenase, iron-type; Aldehyde dehydrogenase, C-terminal;	C	COG1012	NAD-dependent aldehyde dehydrogenases
Q8DWB9	317	C	Aldehyde-alcohol dehydrogenase	adhE	WIC(1)EQAGVTLPEGK	Cytoplasmic	GO:0008152 metabolic process; GO:1901615 organic hydroxy compound metabolic process; GO:0006066 alcohol metabolic process; GO:0055114 oxidation-reduction process; GO:0044710 single-organism metabolic process; GO:0044281 small molecule metabolic process; GO:0015976 carbon utilization; GO:0044699 single-organism process; GO:0071704 organic substance metabolic process;		GO:0016614 oxidoreductase activity, acting on CH-OH group of donors; GO:0016620 oxidoreductase activity, acting on the aldehyde or oxo group of donors, NAD or NADP as acceptor; GO:0016616 oxidoreductase activity, acting on the CH-OH group of donors, NAD or NADP as acceptor; GO:0003824 catalytic activity; GO:0005488 binding; GO:0008774 acetaldehyde dehydrogenase (acetylating) activity; GO:0043167 …	K04072	adhE; acetaldehyde dehydrogenase / alcohol dehydrogenase [EC:1.2.1.10 1.1.1.1]	smu00620 Pyruvate metabolism - Streptococcus mutans UA159 (serotype c); smu00010 Glycolysis / Gluconeogenesis - Streptococcus mutans UA159 (serotype c); smu01120 Microbial metabolism in diverse environments - Streptococcus mutans UA159 (serotype c); smu00625 Chloroalkane and chloroalkene degradation - Streptococcus mutans UA159 (serotype c); smu01220 Degradation of aromatic compounds - Streptococ…	IPR016161; IPR015590; IPR016162; IPR001670; IPR016163;	Aldehyde/histidinol dehydrogenase; Aldehyde dehydrogenase domain; Aldehyde dehydrogenase N-terminal domain; Alcohol dehydrogenase, iron-type; Aldehyde dehydrogenase, C-terminal;	C	COG1012	NAD-dependent aldehyde dehydrogenases
Q8DWB9	156	C	Aldehyde-alcohol dehydrogenase	adhE	C(1)SAHAAQILYDAAVK	Cytoplasmic	GO:0008152 metabolic process; GO:1901615 organic hydroxy compound metabolic process; GO:0006066 alcohol metabolic process; GO:0055114 oxidation-reduction process; GO:0044710 single-organism metabolic process; GO:0044281 small molecule metabolic process; GO:0015976 carbon utilization; GO:0044699 single-organism process; GO:0071704 organic substance metabolic process;		GO:0016614 oxidoreductase activity, acting on CH-OH group of donors; GO:0016620 oxidoreductase activity, acting on the aldehyde or oxo group of donors, NAD or NADP as acceptor; GO:0016616 oxidoreductase activity, acting on the CH-OH group of donors, NAD or NADP as acceptor; GO:0003824 catalytic activity; GO:0005488 binding; GO:0008774 acetaldehyde dehydrogenase (acetylating) activity; GO:0043167 …	K04072	adhE; acetaldehyde dehydrogenase / alcohol dehydrogenase [EC:1.2.1.10 1.1.1.1]	smu00620 Pyruvate metabolism - Streptococcus mutans UA159 (serotype c); smu00010 Glycolysis / Gluconeogenesis - Streptococcus mutans UA159 (serotype c); smu01120 Microbial metabolism in diverse environments - Streptococcus mutans UA159 (serotype c); smu00625 Chloroalkane and chloroalkene degradation - Streptococcus mutans UA159 (serotype c); smu01220 Degradation of aromatic compounds - Streptococ…	IPR016161; IPR015590; IPR016162; IPR001670; IPR016163;	Aldehyde/histidinol dehydrogenase; Aldehyde dehydrogenase domain; Aldehyde dehydrogenase N-terminal domain; Alcohol dehydrogenase, iron-type; Aldehyde dehydrogenase, C-terminal;	C	COG1012	NAD-dependent aldehyde dehydrogenases
Q8DWB9	868	C	Aldehyde-alcohol dehydrogenase	adhE	LASLAYDDQC(1)TPANPR	Cytoplasmic	GO:0008152 metabolic process; GO:1901615 organic hydroxy compound metabolic process; GO:0006066 alcohol metabolic process; GO:0055114 oxidation-reduction process; GO:0044710 single-organism metabolic process; GO:0044281 small molecule metabolic process; GO:0015976 carbon utilization; GO:0044699 single-organism process; GO:0071704 organic substance metabolic process;		GO:0016614 oxidoreductase activity, acting on CH-OH group of donors; GO:0016620 oxidoreductase activity, acting on the aldehyde or oxo group of donors, NAD or NADP as acceptor; GO:0016616 oxidoreductase activity, acting on the CH-OH group of donors, NAD or NADP as acceptor; GO:0003824 catalytic activity; GO:0005488 binding; GO:0008774 acetaldehyde dehydrogenase (acetylating) activity; GO:0043167 …	K04072	adhE; acetaldehyde dehydrogenase / alcohol dehydrogenase [EC:1.2.1.10 1.1.1.1]	smu00620 Pyruvate metabolism - Streptococcus mutans UA159 (serotype c); smu00010 Glycolysis / Gluconeogenesis - Streptococcus mutans UA159 (serotype c); smu01120 Microbial metabolism in diverse environments - Streptococcus mutans UA159 (serotype c); smu00625 Chloroalkane and chloroalkene degradation - Streptococcus mutans UA159 (serotype c); smu01220 Degradation of aromatic compounds - Streptococ…	IPR016161; IPR015590; IPR016162; IPR001670; IPR016163;	Aldehyde/histidinol dehydrogenase; Aldehyde dehydrogenase domain; Aldehyde dehydrogenase N-terminal domain; Alcohol dehydrogenase, iron-type; Aldehyde dehydrogenase, C-terminal;	C	COG1012	NAD-dependent aldehyde dehydrogenases
Q8DWC2	131	C	Peptide deformylase	def	IIAHSVQDAALADGEGC(1)LSVDR	Cytoplasmic	GO:0006518 peptide metabolic process; GO:0043043 peptide biosynthetic process; GO:0044267 cellular protein metabolic process; GO:0006807 nitrogen compound metabolic process; GO:0009058 biosynthetic process; GO:0043603 cellular amide metabolic process; GO:0044238 primary metabolic process; GO:1901566 organonitrogen compound biosynthetic process; GO:1901576 organic substance biosynthetic process; G…		GO:0003824 catalytic activity; GO:0005488 binding; GO:0043167 ion binding; GO:0043169 cation binding; GO:0046872 metal ion binding; GO:0042586 peptide deformylase activity; GO:0016787 hydrolase activity; GO:0016811 hydrolase activity, acting on carbon-nitrogen (but not peptide) bonds, in linear amides; GO:0016810 hydrolase activity, acting on carbon-nitrogen (but not peptide) bonds;	K01462					J	COG0242	N-formylmethionyl-tRNA deformylase
Q8DWC7	390	C	Malolactic enzyme	mleS	EVVEAMC(1)ENTERPVIFPISNPTK	Cytoplasmic	GO:0043648 dicarboxylic acid metabolic process; GO:0008152 metabolic process; GO:0055114 oxidation-reduction process; GO:0044710 single-organism metabolic process; GO:0006108 malate metabolic process; GO:0044281 small molecule metabolic process; GO:0019752 carboxylic acid metabolic process; GO:0044763 single-organism cellular process; GO:0044699 single-organism process; GO:0006082 organic acid me…		GO:0004471 malate dehydrogenase (decarboxylating) (NAD+) activity; GO:1901265 nucleoside phosphate binding; GO:0043167 ion binding; GO:0000166 nucleotide binding; GO:0048037 cofactor binding; GO:0016491 oxidoreductase activity; GO:0016614 oxidoreductase activity, acting on CH-OH group of donors; GO:1901363 heterocyclic compound binding; GO:0097159 organic cyclic compound binding; GO:0016616 oxido…	K22212	mleA; malolactic enzyme [EC:4.1.1.101]	smu00620 Pyruvate metabolism - Streptococcus mutans UA159 (serotype c); smu01120 Microbial metabolism in diverse environments - Streptococcus mutans UA159 (serotype c); smu01100 Metabolic pathways - Streptococcus mutans UA159 (serotype c);	IPR012302; IPR012301; IPR016040;	Malic enzyme, NAD-binding; Malic enzyme, N-terminal domain; NAD(P)-binding domain;	C	COG0281	Malic enzyme
Q8DWD3	132	C	Lipoate--protein ligase	lplA	FC(1)GNAQAYYK	Cytoplasmic	GO:0008152 metabolic process; GO:0044260 cellular macromolecule metabolic process; GO:0044267 cellular protein metabolic process; GO:0006464 cellular protein modification process; GO:0043170 macromolecule metabolic process; GO:0019538 protein metabolic process; GO:0044238 primary metabolic process; GO:0043412 macromolecule modification; GO:0036211 protein modification process; GO:0044237 cellular…		GO:0005524 ATP binding; GO:1901265 nucleoside phosphate binding; GO:0016874 ligase activity; GO:0001882 nucleoside binding; GO:0043167 ion binding; GO:0000166 nucleotide binding; GO:0097159 organic cyclic compound binding; GO:1901363 heterocyclic compound binding; GO:0032549 ribonucleoside binding; GO:0097367 carbohydrate derivative binding; GO:0003824 catalytic activity; GO:0032553 ribonucleotid…	K03800	lplA; lipoate---protein ligase [EC:6.3.1.20]	smu01100 Metabolic pathways - Streptococcus mutans UA159 (serotype c);	IPR019491; IPR004143;	Lipoate protein ligase, C-terminal; Biotinyl protein ligase (BPL) and lipoyl protein ligase (LPL), catalytic domain;	H	COG0095	Lipoate-protein ligase A
Q8DWE0	1279	C	DNA polymerase III PolC-type	polC	ENNVPDWYIESC(1)GK	Cytoplasmic	GO:0018130 heterocycle biosynthetic process; GO:0006260 DNA replication; GO:0006725 cellular aromatic compound metabolic process; GO:0006259 DNA metabolic process; GO:0034654 nucleobase-containing compound biosynthetic process; GO:1901360 organic cyclic compound metabolic process; GO:0006807 nitrogen compound metabolic process; GO:0009058 biosynthetic process; GO:0044238 primary metabolic process…	GO:0044424 intracellular part; GO:0005623 cell; GO:0044464 cell part; GO:0005622 intracellular; GO:0005737 cytoplasm;	GO:0003677 DNA binding; GO:0008408 3'-5' exonuclease activity; GO:0016787 hydrolase activity; GO:1901363 heterocyclic compound binding; GO:0097159 organic cyclic compound binding; GO:0016779 nucleotidyltransferase activity; GO:0003824 catalytic activity; GO:0005488 binding; GO:0003676 nucleic acid binding; GO:0016788 hydrolase activity, acting on ester bonds; GO:0004518 nuclease activity; GO:0034…	K03763	polC; DNA polymerase III subunit alpha, Gram-positive type [EC:2.7.7.7]	smu03440 Homologous recombination - Streptococcus mutans UA159 (serotype c); smu03430 Mismatch repair - Streptococcus mutans UA159 (serotype c); smu03030 DNA replication - Streptococcus mutans UA159 (serotype c);	IPR012340; IPR029460; IPR024754; IPR003141; IPR028112; IPR013520; IPR004013; IPR006054; IPR012337; IPR011708;	Nucleic acid-binding, OB-fold; DNA polymerase, helix-hairpin-helix motif; DNA polymerase III polC-like, N-terminal domain II; Polymerase/histidinol phosphatase, N-terminal; DNA polymerase III polC-type, N-terminal domain I; Exonuclease, RNase T/DNA polymerase III; PHP domain; DNA polymerase III epsilon subunit, exonuclease domain; Ribonuclease H-like domain; Bacterial DNA polymerase III, alpha su…	L	COG2176	DNA polymerase III, alpha subunit (gram-positive type)
Q8DWE1	5	C	50S ribosomal protein L28	rpmB	VC(1)YFTGR	Extracellular	GO:0006518 peptide metabolic process; GO:0043043 peptide biosynthetic process; GO:0044267 cellular protein metabolic process; GO:0006807 nitrogen compound metabolic process; GO:0009058 biosynthetic process; GO:0043603 cellular amide metabolic process; GO:0044238 primary metabolic process; GO:1901566 organonitrogen compound biosynthetic process; GO:1901576 organic substance biosynthetic process; G…	GO:0005840 ribosome; GO:0043226 organelle; GO:0043229 intracellular organelle; GO:0043232 intracellular non-membrane-bounded organelle; GO:0044464 cell part; GO:0005622 intracellular; GO:0005737 cytoplasm; GO:0032991 macromolecular complex; GO:0044424 intracellular part; GO:1990904 ribonucleoprotein complex; GO:0005623 cell; GO:0030529 intracellular ribonucleoprotein complex; GO:0044444 cytoplasm…	GO:0003735 structural constituent of ribosome; GO:0005198 structural molecule activity;	K02902	RP-L28; large subunit ribosomal protein L28	smu03010 Ribosome - Streptococcus mutans UA159 (serotype c);			J	COG0227	Ribosomal protein L28
Q8DWE2	109	C	S-(hydroxymethyl)glutathione dehydrogenase	adh	TNLC(1)SAVR	Cytoplasmic	GO:0006069 ethanol oxidation; GO:0008152 metabolic process; GO:1901615 organic hydroxy compound metabolic process; GO:0044710 single-organism metabolic process; GO:0006066 alcohol metabolic process; GO:0055114 oxidation-reduction process; GO:0044281 small molecule metabolic process; GO:0006067 ethanol metabolic process; GO:0044699 single-organism process; GO:0034308 primary alcohol metabolic proc…		GO:0016614 oxidoreductase activity, acting on CH-OH group of donors; GO:0016616 oxidoreductase activity, acting on the CH-OH group of donors, NAD or NADP as acceptor; GO:0046914 transition metal ion binding; GO:0003824 catalytic activity; GO:0005488 binding; GO:0043167 ion binding; GO:0043169 cation binding; GO:0046872 metal ion binding; GO:0008270 zinc ion binding; GO:0051903 S-(hydroxymethyl)gl…	K00121	frmA; S-(hydroxymethyl)glutathione dehydrogenase / alcohol dehydrogenase [EC:1.1.1.284 1.1.1.1]	smu00010 Glycolysis / Gluconeogenesis - Streptococcus mutans UA159 (serotype c); smu01120 Microbial metabolism in diverse environments - Streptococcus mutans UA159 (serotype c); smu00625 Chloroalkane and chloroalkene degradation - Streptococcus mutans UA159 (serotype c); smu00680 Methane metabolism - Streptococcus mutans UA159 (serotype c); smu01220 Degradation of aromatic compounds - Streptococc…	IPR011032; IPR020843; IPR016040; IPR013154; IPR013149;	GroES-like; Polyketide synthase, enoylreductase domain; NAD(P)-binding domain; Alcohol dehydrogenase, N-terminal; Alcohol dehydrogenase, C-terminal;	C	COG1062	Zn-dependent alcohol dehydrogenases, class III
Q8DWG0	235	C	Fructose-1,6-biphosphate aldolase	fbaA	VNVNTEC(1)QIAFANATR	Cytoplasmic	GO:0006757 ATP generation from ADP; GO:0009116 nucleoside metabolic process; GO:0042278 purine nucleoside metabolic process; GO:0006165 nucleoside diphosphate phosphorylation; GO:0046031 ADP metabolic process; GO:0019362 pyridine nucleotide metabolic process; GO:0006096 glycolytic process; GO:0009167 purine ribonucleoside monophosphate metabolic process; GO:0009117 nucleotide metabolic process; G…		GO:0004332 fructose-bisphosphate aldolase activity; GO:0046914 transition metal ion binding; GO:0003824 catalytic activity; GO:0005488 binding; GO:0016830 carbon-carbon lyase activity; GO:0043167 ion binding; GO:0016829 lyase activity; GO:0043169 cation binding; GO:0046872 metal ion binding; GO:0008270 zinc ion binding; GO:0016832 aldehyde-lyase activity;	K01624	FBA; fructose-bisphosphate aldolase, class II [EC:4.1.2.13]	smu00010 Glycolysis / Gluconeogenesis - Streptococcus mutans UA159 (serotype c); smu00051 Fructose and mannose metabolism - Streptococcus mutans UA159 (serotype c); smu01120 Microbial metabolism in diverse environments - Streptococcus mutans UA159 (serotype c); smu00030 Pentose phosphate pathway - Streptococcus mutans UA159 (serotype c); smu00680 Methane metabolism - Streptococcus mutans UA159 (s…	IPR013785;	Aldolase-type TIM barrel;	G	COG0191	Fructose/tagatose bisphosphate aldolase
Q8DWG1	438	C	CTP synthase	pyrG	LGLYPC(1)K	Cytoplasmic	GO:0009116 nucleoside metabolic process; GO:0046132 pyrimidine ribonucleoside biosynthetic process; GO:0009147 pyrimidine nucleoside triphosphate metabolic process; GO:0009117 nucleotide metabolic process; GO:0044699 single-organism process; GO:0009163 nucleoside biosynthetic process; GO:0009058 biosynthetic process; GO:0046036 CTP metabolic process; GO:0044237 cellular metabolic process; GO:0006…		GO:0005524 ATP binding; GO:1901265 nucleoside phosphate binding; GO:0016874 ligase activity; GO:0001882 nucleoside binding; GO:0043167 ion binding; GO:0000166 nucleotide binding; GO:0016879 ligase activity, forming carbon-nitrogen bonds; GO:0097159 organic cyclic compound binding; GO:1901363 heterocyclic compound binding; GO:0032549 ribonucleoside binding; GO:0097367 carbohydrate derivative bindi…	K01937	pyrG; CTP synthase [EC:6.3.4.2]	smu00240 Pyrimidine metabolism - Streptococcus mutans UA159 (serotype c); smu01100 Metabolic pathways - Streptococcus mutans UA159 (serotype c);	IPR017456; IPR027417; IPR017926; IPR033828; IPR029062;	CTP synthase, N-terminal; P-loop containing nucleoside triphosphate hydrolase; Glutamine amidotransferase; CTP synthase GATase domain; Class I glutamine amidotransferase-like;	F	COG0504	CTP synthase (UTP-ammonia lyase)
Q8DWH0	108	C	Putative phosphomethylpyrimidine kinase	thiD	VHDDLPVVLDPVLVC(1)K	Cytoplasmic	GO:0016310 phosphorylation; GO:0009110 vitamin biosynthetic process; GO:0006725 cellular aromatic compound metabolic process; GO:0044699 single-organism process; GO:0009058 biosynthetic process; GO:0042724 thiamine-containing compound biosynthetic process; GO:1901566 organonitrogen compound biosynthetic process; GO:0006772 thiamine metabolic process; GO:0044237 cellular metabolic process; GO:0006…		GO:0005524 ATP binding; GO:1901265 nucleoside phosphate binding; GO:0001882 nucleoside binding; GO:0043167 ion binding; GO:0000166 nucleotide binding; GO:0016776 phosphotransferase activity, phosphate group as acceptor; GO:0097159 organic cyclic compound binding; GO:1901363 heterocyclic compound binding; GO:0032549 ribonucleoside binding; GO:0097367 carbohydrate derivative binding; GO:0016301 kin…	K00868	pdxK; pyridoxine kinase [EC:2.7.1.35]	smu00750 Vitamin B6 metabolism - Streptococcus mutans UA159 (serotype c); smu01100 Metabolic pathways - Streptococcus mutans UA159 (serotype c);	IPR004399; IPR013749; IPR029056;	Hydroxymethylpyrimidine kinase/phosphomethylpyrimidine kinase; Pyridoxamine kinase/Phosphomethylpyrimidine kinase; Ribokinase-like;	H	COG0351	Hydroxymethylpyrimidine/phosphomethylpyrimidine kinase
Q8DWH9	290	C	Putative threonine synthase	thrC	LIC(1)ASNENNVLTDFFK	Cytoplasmic			GO:0016829 lyase activity; GO:0004795 threonine synthase activity; GO:0016838 carbon-oxygen lyase activity, acting on phosphates; GO:0003824 catalytic activity; GO:0016835 carbon-oxygen lyase activity;	K01733	thrC; threonine synthase [EC:4.2.3.1]	smu00750 Vitamin B6 metabolism - Streptococcus mutans UA159 (serotype c); smu00260 Glycine, serine and threonine metabolism - Streptococcus mutans UA159 (serotype c); smu01120 Microbial metabolism in diverse environments - Streptococcus mutans UA159 (serotype c); smu01230 Biosynthesis of amino acids - Streptococcus mutans UA159 (serotype c); smu01110 Biosynthesis of secondary metabolites - Strept…	IPR001926; IPR029144;	Tryptophan synthase beta subunit-like PLP-dependent enzyme; Threonine synthase, N-terminal;	E	COG0498	Threonine synthase
Q8DWI3	133	C	Uncharacterized protein	SMU_65	GC(1)QTWLK	Cytoplasmic	GO:0035335 peptidyl-tyrosine dephosphorylation; GO:0044267 cellular protein metabolic process; GO:0044238 primary metabolic process; GO:0006470 protein dephosphorylation; GO:0016311 dephosphorylation; GO:0044237 cellular metabolic process; GO:0006796 phosphate-containing compound metabolic process; GO:0071704 organic substance metabolic process; GO:0008152 metabolic process; GO:0006793 phosphorus…		GO:0016787 hydrolase activity; GO:0004721 phosphoprotein phosphatase activity; GO:0004725 protein tyrosine phosphatase activity; GO:0042578 phosphoric ester hydrolase activity; GO:0003824 catalytic activity; GO:0016791 phosphatase activity; GO:0016788 hydrolase activity, acting on ester bonds;	K01104	E3.1.3.48; protein-tyrosine phosphatase [EC:3.1.3.48]	smu02020 Two-component system - Streptococcus mutans UA159 (serotype c);	IPR023485;	Phosphotyrosine protein phosphatase I superfamily;	T	COG0394	Protein-tyrosine-phosphatase
Q8DWI7	88	C	DNA alkylation repair enzyme	SMU_60	EFQYAAC(1)DYLR	Cytoplasmic			GO:0005488 binding;				IPR016024;	Armadillo-type fold;	L	COG4912	Predicted DNA alkylation repair enzyme
Q8DWL6	198	C	Phosphoribosylaminoimidazole-succinocarboxamide synthase	purC	IILADEFSPDNC(1)R	Cytoplasmic	GO:0009110 vitamin biosynthetic process; GO:0009167 purine ribonucleoside monophosphate metabolic process; GO:0009117 nucleotide metabolic process; GO:0044699 single-organism process; GO:0009058 biosynthetic process; GO:0009156 ribonucleoside monophosphate biosynthetic process; GO:0046040 IMP metabolic process; GO:0044237 cellular metabolic process; GO:0006796 phosphate-containing compound metabo…		GO:0005524 ATP binding; GO:1901265 nucleoside phosphate binding; GO:0016874 ligase activity; GO:0001882 nucleoside binding; GO:0043167 ion binding; GO:0000166 nucleotide binding; GO:0016881 acid-amino acid ligase activity; GO:0016879 ligase activity, forming carbon-nitrogen bonds; GO:0097159 organic cyclic compound binding; GO:1901363 heterocyclic compound binding; GO:0032549 ribonucleoside bindi…	K01923	purC; phosphoribosylaminoimidazole-succinocarboxamide synthase [EC:6.3.2.6]	smu00230 Purine metabolism - Streptococcus mutans UA159 (serotype c); smu01130 Biosynthesis of antibiotics - Streptococcus mutans UA159 (serotype c); smu01110 Biosynthesis of secondary metabolites - Streptococcus mutans UA159 (serotype c); smu01100 Metabolic pathways - Streptococcus mutans UA159 (serotype c);	IPR028923; IPR013816;	SAICAR synthetase/ADE2, N-terminal; ATP-grasp fold, subdomain 2;	F	COG0152	Phosphoribosylaminoimidazolesuccinocarboxamide (SAICAR) synthase
Q8DWM2	163	C	Ribose-phosphate pyrophosphokinase 1	prs1	GMC(1)GSDYVVVSPDHGGVTR	Membrane	GO:0016310 phosphorylation; GO:0009116 nucleoside metabolic process; GO:0009165 nucleotide biosynthetic process; GO:0006725 cellular aromatic compound metabolic process; GO:0009117 nucleotide metabolic process; GO:0044699 single-organism process; GO:0009058 biosynthetic process; GO:0009156 ribonucleoside monophosphate biosynthetic process; GO:0006015 5-phosphoribose 1-diphosphate biosynthetic pro…	GO:0044424 intracellular part; GO:0005623 cell; GO:0044464 cell part; GO:0005622 intracellular; GO:0005737 cytoplasm;	GO:0000287 magnesium ion binding; GO:0004749 ribose phosphate diphosphokinase activity; GO:0005524 ATP binding; GO:1901265 nucleoside phosphate binding; GO:0001882 nucleoside binding; GO:0043167 ion binding; GO:0000166 nucleotide binding; GO:1901363 heterocyclic compound binding; GO:0097159 organic cyclic compound binding; GO:0032549 ribonucleoside binding; GO:0097367 carbohydrate derivative bind…	K00948	PRPS; ribose-phosphate pyrophosphokinase [EC:2.7.6.1]	smu01120 Microbial metabolism in diverse environments - Streptococcus mutans UA159 (serotype c); smu00030 Pentose phosphate pathway - Streptococcus mutans UA159 (serotype c); smu00230 Purine metabolism - Streptococcus mutans UA159 (serotype c); smu01230 Biosynthesis of amino acids - Streptococcus mutans UA159 (serotype c); smu01110 Biosynthesis of secondary metabolites - Streptococcus mutans UA15…	IPR000836; IPR029099; IPR029057;	Phosphoribosyltransferase domain; Ribose-phosphate pyrophosphokinase, N-terminal domain; Phosphoribosyltransferase-like;	FE	COG0462	Phosphoribosylpyrophosphate synthetase
Q8DWM8	145	C	Hypoxanthine-guanine phosphoribosyltransferase	hpt	VVDIDADYVC(1)YK	Cytoplasmic	GO:0042278 purine nucleoside metabolic process; GO:0009116 nucleoside metabolic process; GO:0009167 purine ribonucleoside monophosphate metabolic process; GO:0009117 nucleotide metabolic process; GO:0044699 single-organism process; GO:0009163 nucleoside biosynthetic process; GO:0046129 purine ribonucleoside biosynthetic process; GO:0009058 biosynthetic process; GO:0043174 nucleoside salvage; GO:0…	GO:0044424 intracellular part; GO:0005623 cell; GO:0044464 cell part; GO:0005622 intracellular; GO:0005737 cytoplasm;	GO:0097159 organic cyclic compound binding; GO:1901363 heterocyclic compound binding; GO:0016763 transferase activity, transferring pentosyl groups; GO:0052657 guanine phosphoribosyltransferase activity; GO:1901265 nucleoside phosphate binding; GO:0003824 catalytic activity; GO:0005488 binding; GO:0043167 ion binding; GO:0004422 hypoxanthine phosphoribosyltransferase activity; GO:0046872 metal io…	K00760	hprT; hypoxanthine phosphoribosyltransferase [EC:2.4.2.8]	smu00230 Purine metabolism - Streptococcus mutans UA159 (serotype c); smu01110 Biosynthesis of secondary metabolites - Streptococcus mutans UA159 (serotype c); smu01100 Metabolic pathways - Streptococcus mutans UA159 (serotype c);	IPR000836; IPR029057;	Phosphoribosyltransferase domain; Phosphoribosyltransferase-like;	F	COG0634	Hypoxanthine-guanine phosphoribosyltransferase
Q8KST1	27	C	Trehalose PTS enzyme II	treA	ENVSAVTHC(1)ATR	Membrane	GO:0015771 trehalose transport; GO:0016310 phosphorylation; GO:0015766 disaccharide transport; GO:0044699 single-organism process; GO:0071702 organic substance transport; GO:0044237 cellular metabolic process; GO:0009401 phosphoenolpyruvate-dependent sugar phosphotransferase system; GO:0006796 phosphate-containing compound metabolic process; GO:0051234 establishment of localization; GO:0006810 tr…	GO:0016020 membrane; GO:0044464 cell part; GO:0071944 cell periphery; GO:0044425 membrane part; GO:0031224 intrinsic component of membrane; GO:0005623 cell; GO:0016021 integral component of membrane; GO:0005886 plasma membrane;	GO:0022804 active transmembrane transporter activity; GO:1901505 carbohydrate derivative transporter activity; GO:0015154 disaccharide transmembrane transporter activity; GO:0016773 phosphotransferase activity, alcohol group as acceptor; GO:0015574 trehalose transmembrane transporter activity; GO:0051119 sugar transmembrane transporter activity; GO:1901476 carbohydrate transporter activity; GO:00…	K02819	PTS-Tre-EIIC; PTS system, trehalose-specific IIC component	smu02060 Phosphotransferase system (PTS) - Streptococcus mutans UA159 (serotype c); smu00500 Starch and sucrose metabolism - Streptococcus mutans UA159 (serotype c);	IPR011055; IPR011296; IPR001127; IPR003352; IPR013013; IPR001996;	Duplicated hybrid motif; Phosphotransferase system, trehalose-specific IIBC component; Phosphotransferase system, sugar-specific permease EIIA type 1; Phosphotransferase system, EIIC; Phosphotransferase system, EIIC component, type 1; Phosphotransferase system, IIB component, type 1;	G	COG2190	Phosphotransferase system IIA components
Q93D97	415	C	Putative ABC transporter ATP-binding protein SMU_1934c	sdcBA	TC(1)GLYEFR	Cytoplasmic	GO:0006810 transport; GO:0055085 transmembrane transport; GO:0051179 localization; GO:0051234 establishment of localization;	GO:0016020 membrane; GO:0005623 cell; GO:0044464 cell part; GO:0071944 cell periphery; GO:0005886 plasma membrane;	GO:0022804 active transmembrane transporter activity; GO:0005524 ATP binding; GO:1901265 nucleoside phosphate binding; GO:0001882 nucleoside binding; GO:0043167 ion binding; GO:0016817 hydrolase activity, acting on acid anhydrides; GO:0016787 hydrolase activity; GO:0000166 nucleotide binding; GO:0017111 nucleoside-triphosphatase activity; GO:0016887 ATPase activity; GO:0097159 organic cyclic comp…	K16787	ecfA2; energy-coupling factor transport system ATP-binding protein [EC:3.6.3.-]	smu02010 ABC transporters - Streptococcus mutans UA159 (serotype c);	IPR003593; IPR003439; IPR027417;	AAA+ ATPase domain; ABC transporter-like; P-loop containing nucleoside triphosphate hydrolase;	P	COG1122	ABC-type cobalt transport system, ATPase component
Q93DA6	128	C	RmpF	rmpF	DIPC(1)YGTTHADTFYGAIPC(1)AR	Cytoplasmic				K03077	araD; L-ribulose-5-phosphate 4-epimerase [EC:5.1.3.4]	smu00053 Ascorbate and aldarate metabolism - Streptococcus mutans UA159 (serotype c); smu00040 Pentose and glucuronate interconversions - Streptococcus mutans UA159 (serotype c); smu01120 Microbial metabolism in diverse environments - Streptococcus mutans UA159 (serotype c); smu01100 Metabolic pathways - Streptococcus mutans UA159 (serotype c);	IPR001303;	Class II aldolase/adducin N-terminal;	G	COG0235	Ribulose-5-phosphate 4-epimerase and related epimerases and aldolases
Q93DA6	113	C	RmpF	rmpF	DIPC(1)YGTTHADTFYGAIPC(1)AR	Cytoplasmic				K03077	araD; L-ribulose-5-phosphate 4-epimerase [EC:5.1.3.4]	smu00053 Ascorbate and aldarate metabolism - Streptococcus mutans UA159 (serotype c); smu00040 Pentose and glucuronate interconversions - Streptococcus mutans UA159 (serotype c); smu01120 Microbial metabolism in diverse environments - Streptococcus mutans UA159 (serotype c); smu01100 Metabolic pathways - Streptococcus mutans UA159 (serotype c);	IPR001303;	Class II aldolase/adducin N-terminal;	G	COG0235	Ribulose-5-phosphate 4-epimerase and related epimerases and aldolases
Q93DB0	39	C	PTS ascorbate transporter subunit IIB	rmpB	QLGVSDIESASC(1)SVGEAK	Cytoplasmic	GO:0006810 transport; GO:0055085 transmembrane transport; GO:0034219 carbohydrate transmembrane transport; GO:1902578 single-organism localization; GO:0044699 single-organism process; GO:0008643 carbohydrate transport; GO:0071702 organic substance transport; GO:0051179 localization; GO:0009401 phosphoenolpyruvate-dependent sugar phosphotransferase system; GO:0044765 single-organism transport; GO:…		GO:0022804 active transmembrane transporter activity; GO:0015144 carbohydrate transmembrane transporter activity; GO:0016773 phosphotransferase activity, alcohol group as acceptor; GO:0003824 catalytic activity; GO:0008982 protein-N(PI)-phosphohistidine-sugar phosphotransferase activity; GO:1901476 carbohydrate transporter activity; GO:0022892 substrate-specific transporter activity; GO:0016740 t…	K02822	PTS-Ula-EIIB; PTS system, ascorbate-specific IIB component [EC:2.7.1.194]	smu00053 Ascorbate and aldarate metabolism - Streptococcus mutans UA159 (serotype c); smu02060 Phosphotransferase system (PTS) - Streptococcus mutans UA159 (serotype c); smu01120 Microbial metabolism in diverse environments - Streptococcus mutans UA159 (serotype c); smu01100 Metabolic pathways - Streptococcus mutans UA159 (serotype c);	IPR013011; IPR003501;	Phosphotransferase system, EIIB component, type 2; Phosphotransferase system, EIIB component, type 2/3;	G	COG3414	Phosphotransferase system, galactitol-specific IIB component
Q9AIP7	37	C	Deoxyribose-phosphate aldolase	deoC	TYNFASVC(1)INPTWVSYAAK	Cytoplasmic	GO:0006725 cellular aromatic compound metabolic process; GO:0046434 organophosphate catabolic process; GO:0009117 nucleotide metabolic process; GO:0044699 single-organism process; GO:0009262 deoxyribonucleotide metabolic process; GO:0044237 cellular metabolic process; GO:0006796 phosphate-containing compound metabolic process; GO:0046386 deoxyribose phosphate catabolic process; GO:0071704 organic…	GO:0044424 intracellular part; GO:0005623 cell; GO:0044464 cell part; GO:0005622 intracellular; GO:0005737 cytoplasm;	GO:0016829 lyase activity; GO:0004139 deoxyribose-phosphate aldolase activity; GO:0016832 aldehyde-lyase activity; GO:0003824 catalytic activity; GO:0016830 carbon-carbon lyase activity;	K01619	deoC; deoxyribose-phosphate aldolase [EC:4.1.2.4]	smu00030 Pentose phosphate pathway - Streptococcus mutans UA159 (serotype c); smu01100 Metabolic pathways - Streptococcus mutans UA159 (serotype c);	IPR013785;	Aldolase-type TIM barrel;	F	COG0274	Deoxyribose-phosphate aldolase
Q9AIP7	58	C	Deoxyribose-phosphate aldolase	deoC	VC(1)TVIGFPLGATTSAVK	Cytoplasmic	GO:0006725 cellular aromatic compound metabolic process; GO:0046434 organophosphate catabolic process; GO:0009117 nucleotide metabolic process; GO:0044699 single-organism process; GO:0009262 deoxyribonucleotide metabolic process; GO:0044237 cellular metabolic process; GO:0006796 phosphate-containing compound metabolic process; GO:0046386 deoxyribose phosphate catabolic process; GO:0071704 organic…	GO:0044424 intracellular part; GO:0005623 cell; GO:0044464 cell part; GO:0005622 intracellular; GO:0005737 cytoplasm;	GO:0016829 lyase activity; GO:0004139 deoxyribose-phosphate aldolase activity; GO:0016832 aldehyde-lyase activity; GO:0003824 catalytic activity; GO:0016830 carbon-carbon lyase activity;	K01619	deoC; deoxyribose-phosphate aldolase [EC:4.1.2.4]	smu00030 Pentose phosphate pathway - Streptococcus mutans UA159 (serotype c); smu01100 Metabolic pathways - Streptococcus mutans UA159 (serotype c);	IPR013785;	Aldolase-type TIM barrel;	F	COG0274	Deoxyribose-phosphate aldolase
Q9F681	12	C	Cation transporter	A6J86_008760	C(1)QGC(1)ADNVTK	Cytoplasmic	GO:0006810 transport; GO:0051179 localization; GO:0006812 cation transport; GO:0030001 metal ion transport; GO:0006811 ion transport; GO:0051234 establishment of localization;		GO:0046872 metal ion binding; GO:0043169 cation binding; GO:0005488 binding; GO:0043167 ion binding;				IPR006121;	Heavy metal-associated domain, HMA;
Q9F681	15	C	Cation transporter	A6J86_008760	C(1)QGC(1)ADNVTK	Cytoplasmic	GO:0006810 transport; GO:0051179 localization; GO:0006812 cation transport; GO:0030001 metal ion transport; GO:0006811 ion transport; GO:0051234 establishment of localization;		GO:0046872 metal ion binding; GO:0043169 cation binding; GO:0005488 binding; GO:0043167 ion binding;				IPR006121;	Heavy metal-associated domain, HMA;
Q9F683	35	C	CopY	---	TYC(1)WSASTIK	Membrane	GO:0050794 regulation of cellular process; GO:0060255 regulation of macromolecule metabolic process; GO:0019219 regulation of nucleobase-containing compound metabolic process; GO:0048523 negative regulation of cellular process; GO:0031324 negative regulation of cellular metabolic process; GO:0048519 negative regulation of biological process; GO:0051253 negative regulation of RNA metabolic process…		GO:0097159 organic cyclic compound binding; GO:1901363 heterocyclic compound binding; GO:0003677 DNA binding; GO:0005488 binding; GO:0003676 nucleic acid binding;				IPR011991;	Winged helix-turn-helix DNA-binding domain;	K	COG3682	Predicted transcriptional regulator
Q9KIJ2	123	C	Metal-dependent transcriptional regulator	sloR	VC(1)PHGGTIPQHGQPLVER	Cytoplasmic	GO:0050794 regulation of cellular process; GO:0010468 regulation of gene expression; GO:0006355 regulation of transcription, DNA-templated; GO:0031326 regulation of cellular biosynthetic process; GO:0080090 regulation of primary metabolic process; GO:0060255 regulation of macromolecule metabolic process; GO:0019219 regulation of nucleobase-containing compound metabolic process; GO:0010556 regulat…		GO:0097159 organic cyclic compound binding; GO:1901363 heterocyclic compound binding; GO:0003677 DNA binding; GO:0046914 transition metal ion binding; GO:0005488 binding; GO:0046983 protein dimerization activity; GO:0001071 nucleic acid binding transcription factor activity; GO:0043167 ion binding; GO:0003676 nucleic acid binding; GO:0046872 metal ion binding; GO:0043169 cation binding; GO:000551…	K03709			IPR011991; IPR022687; IPR001367; IPR007167;	Winged helix-turn-helix DNA-binding domain; DTXR-type HTH domain; Iron dependent repressor, metal binding and dimerisation domain; Ferrous iron transporter FeoA domain;	K	COG1321	Mn-dependent transcriptional regulator
Q9KIJ3	204	C	Metal ABC transporter substrate-binding lipoprotein	sloC	MIVTSEGC(1)FK	Membrane	GO:0006810 transport; GO:0022610 biological adhesion; GO:0006812 cation transport; GO:0030001 metal ion transport; GO:0006811 ion transport; GO:0007155 cell adhesion; GO:0051179 localization; GO:0051234 establishment of localization;	GO:0016020 membrane; GO:0005623 cell; GO:0044464 cell part; GO:0071944 cell periphery; GO:0005886 plasma membrane;	GO:0046872 metal ion binding; GO:0043169 cation binding; GO:0005488 binding; GO:0043167 ion binding;	K19971	psaA; manganese/zinc transport system substrate-binding protein	smu02010 ABC transporters - Streptococcus mutans UA159 (serotype c);			P	COG0803	ABC-type metal ion transport system, periplasmic component/surface adhesin
