# Supplementary material for: S-glutathionylation proteome profiling reveals a crucial role of a thioredoxin-like protein in interspecies competition and cariogenecity of Streptococcus mutans
Source: PLoS Pathog. 2020 Jul 27;16(7):e1008774. doi: 10.1371/journal.ppat.1008774 (PMC7410335; doi:10.1371/journal.ppat.1008774)
Supplement: S1 Data — (XLSX) [file ppat.1008774.s012.xlsx]

## Sheet: Fig 2A
Subcellular Location	No. of Protein
Cytoplasmic	215
Membrane	18
Extracellular	6

## Sheet: Fig 2B
GO Terms Level 1	GO Terms Description	GO Terms Level	GO Terms ID	Mapping	Background	All Mapping	All Background	Fold Enrichment	Fisher' exact test P value	-log10(p value)
Biological Process	oxoacid metabolic process	6	GO:0043436	43	765	194	5861	1.7	0.0002542	3.59
	carboxylic acid metabolic process	7	GO:0019752	43	765	194	5861	1.7	0.0002542	3.59
	nucleoside metabolic process	7	GO:0009116	21	312	194	5861	2.03	0.0013966	2.85
	ribose phosphate metabolic process	6	GO:0019693	19	287	194	5861	2	0.0028494	2.55
	nucleoside phosphate metabolic process	7	GO:0006753	23	406	194	5861	1.71	0.0074636	2.13
	negative regulation of cellular metabolic process	6	GO:0031324	6	53	194	5861	3.42	0.007657	2.12
	glycosyl compound biosynthetic process	6	GO:1901659	12	164	194	5861	2.21	0.0078782	2.1
	clearance of foreign intracellular DNA	6	GO:0044355	2	5	194	5861	12.08	0.0102044	1.99
	negative regulation of biosynthetic process	6	GO:0009890	5	42	194	5861	3.6	0.0118745	1.93
	ribose phosphate biosynthetic process	7	GO:0046390	12	188	194	5861	1.93	0.0215196	1.67
	modified amino acid transport	6	GO:0072337	2	8	194	5861	7.55	0.0267596	1.57
	amino-acid betaine transport	7	GO:0015838	2	8	194	5861	7.55	0.0267596	1.57
	quaternary ammonium group transport	6	GO:0015697	2	8	194	5861	7.55	0.0267596	1.57
	negative regulation of gene expression	7	GO:0010629	5	52	194	5861	2.9	0.0278605	1.56

## Sheet: Fig 2C
GO Terms Level 1	GO Terms Description	GO Terms Level	GO Terms ID	Mapping	Background	All Mapping	All Background	Fold Enrichment	Fisher' exact test P value	-log10(p value)
Molecular Function	metal ion binding	5	GO:0046872	58	819	211	6641	2.23	1.216e-09	8.92
	cation binding	4	GO:0043169	58	838	211	6641	2.18	2.95e-09	8.53
	ion binding	3	GO:0043167	110	2298	211	6641	1.51	8.331e-08	7.08
	ligase activity	3	GO:0016874	29	329	211	6641	2.77	4.339e-07	6.36
	oxidoreductase activity	3	GO:0016491	37	570	211	6641	2.04	1.777e-05	4.75
	nucleotide binding	5	GO:0000166	79	1651	211	6641	1.51	2.578e-05	4.59
	nucleoside phosphate binding	4	GO:1901265	79	1651	211	6641	1.51	2.578e-05	4.59
	ligase activity, forming carbon-nitrogen bonds	4	GO:0016879	15	153	211	6641	3.09	9.456e-05	4.02

## Sheet: Fig 2D
Domain Description	Mapping	Background	All Mapping	All Backgroud	Fold enrichment	Fisher's exact test p value	-log10(P value)
Condensation domain	4	10	212	7392	13.95	0.00012058	3.92
NAD(P)-binding domain	19	262	212	7392	2.53	0.000174494	3.76
AMP-dependent synthetase/ligase	4	16	212	7392	8.72	0.000912452	3.04
Aldolase-type TIM barrel	13	172	212	7392	2.64	0.00128597	2.89
Aldehyde dehydrogenase domain	4	19	212	7392	7.34	0.00181629	2.74
Aldehyde dehydrogenase N-terminal domain	4	19	212	7392	7.34	0.00181629	2.74
Aldehyde dehydrogenase, C-terminal	4	19	212	7392	7.34	0.00181629	2.74
Aldehyde/histidinol dehydrogenase	4	23	212	7392	6.06	0.00379318	2.42
ATP-grasp fold	5	37	212	7392	4.71	0.00381897	2.42
Glutamate--cysteine ligase	2	4	212	7392	17.43	0.00472836	2.33
Phosphopantetheine binding ACP domain	5	39	212	7392	4.47	0.00481616	2.32
Amino acid adenylation domain	3	13	212	7392	8.05	0.00537708	2.27
Anticodon-binding	3	15	212	7392	6.97	0.00820048	2.09
Aminoacyl-tRNA synthetase, class II (G/ P/ S/T)	3	15	212	7392	6.97	0.00820048	2.09
ATP-grasp fold, subdomain 2	5	46	212	7392	3.79	0.00975665	2.01
Aminoacyl-tRNA synthetase, class Ia, anticodon-binding	4	30	212	7392	4.65	0.0100412	2
Glutamine amidotransferase	4	33	212	7392	4.23	0.0140266	1.85
Phosphoribosyltransferase-like	5	51	212	7392	3.42	0.0149064	1.83
Phosphoribosyltransferase domain	5	51	212	7392	3.42	0.0149064	1.83
FAD/NAD(P)-binding domain	7	91	212	7392	2.68	0.0152923	1.82
tRNA-binding arm	3	19	212	7392	5.51	0.0160549	1.79
Mur ligase, central	4	35	212	7392	3.98	0.0171703	1.77
ATP-grasp fold, subdomain 1	4	36	212	7392	3.87	0.018894	1.72
Rossmann-like alpha/beta/alpha sandwich fold	8	117	212	7392	2.38	0.0189284	1.72
Phosphoribosylglycinamide synthetase, ATP-grasp (A) domain	2	9	212	7392	7.75	0.025806	1.59

## Sheet: Fig 3A
KEGG pathway	Mapping	Background	All Mapping	All Background	Fold enrichment	Fisher's exact test p value	-log10(p value)
smu00010 Glycolysis / Gluconeogenesis	14	166	128	3661	2.41	0.00169601	2.77
smu00270 Cysteine and methionine metabolism	9	102	128	3661	2.52	0.0086307	2.06
smu00330 Arginine and proline metabolism	4	26	128	3661	4.4	0.0117291	1.93
smu00350 Tyrosine metabolism	4	28	128	3661	4.09	0.0152237	1.82
smu00240 Pyrimidine metabolism	10	134	128	3661	2.13	0.0176745	1.75
smu00030 Pentose phosphate pathway	7	78	128	3661	2.57	0.0182147	1.74
smu00970 Aminoacyl-tRNA biosynthesis	10	136	128	3661	2.1	0.0194261	1.71
smu00250 Alanine, aspartate and glutamate metabolism	9	117	128	3661	2.2	0.0200587	1.7
smu00310 Lysine degradation	3	19	128	3661	4.52	0.0268558	1.57
smu00625 Chloroalkane and chloroalkene degradation	3	20	128	3661	4.29	0.0308064	1.51
smu00626 Naphthalene degradation	3	20	128	3661	4.29	0.0308064	1.51
smu00332 Carbapenem biosynthesis	2	10	128	3661	5.72	0.0454198	1.34

## Sheet: Fig 3B
	AverageShortestPathLength	BetweennessCentrality	ClosenessCentrality	ClusteringCoefficient	Degree	Eccentricity	IsSingleNode	KEGG term	lable	name	NeighborhoodConnectivity	NumberOfDirectedEdges	NumberOfUndirectedEdges	PartnerOfMultiEdgedNodePairs	Radiality	selected	SelfLoops	shared name	Stress	TopologicalCoefficient
Purine metabolism
	3.38462	0.101486	0.295455	0.242424	12	10	FALSE	Purine metabolism	rpoB	rpoB	7.25	12	0	0	0.801282	FALSE	0	rpoB	5746	0.172619
	3.59829	0.0169994	0.27791	0.466667	6	10	FALSE	Purine metabolism	rpoC	rpoC	8	6	0	0	0.783476	FALSE	0	rpoC	1220	0.285714
	3.57265	0.117197	0.279904	0.133333	15	10	FALSE	Purine metabolism	guaB	guaB	4.93333	15	0	0	0.785613	FALSE	0	guaB	8700	0.143434
	3.75214	0.0187354	0.266515	0.321429	8	10	FALSE	Purine metabolism	guaA	guaA	7.25	8	0	0	0.770655	FALSE	0	guaA	1694	0.241667
	4.52137	0	0.221172	1	2	11	FALSE	Purine metabolism	hprT	hprT	11.5	2	0	0	0.706553	FALSE	0	hprT	0	0.71875
	3.79487	0.011193	0.263514	0.4	6	9	FALSE	Purine metabolism	pgm	pgm	6	6	0	0	0.767094	FALSE	0	pgm	618	0.333333
	3.2735	0.0992329	0.305483	0.214286	8	9	FALSE	Purine metabolism	nrdD	nrdD	6.75	8	0	0	0.810541	FALSE	0	nrdD	5904	0.19697
	4.51282	0.00019403	0.221591	0.666667	3	11	FALSE	Purine metabolism	purC	purC	8.33333	3	0	0	0.707265	FALSE	0	purC	10	0.520833
	3.91453	0.0114345	0.255459	0.333333	4	10	FALSE	Purine metabolism	prs	prs	7.25	4	0	0	0.757123	FALSE	0	prs	592	0.291667
	3.74359	0.0024806	0.267123	0.5	4	10	FALSE	Purine metabolism	relA	relA	7	4	0	0	0.771368	FALSE	0	relA	76	0.397059
	4.26496	0	0.234469	0	1	10	FALSE	Purine metabolism	polC	polC	8	1	0	0	0.72792	FALSE	0	polC	0	0
	4.26496	0	0.234469	0	1	10	FALSE	Purine metabolism	SMU_668c	SMU_668c	8	1	0	0	0.72792	FALSE	0	SMU_668c	0	0
Alanine, aspartate and glutamate metabolism
	3.40171	0.063045	0.29397	0.277778	9	9	FALSE	Alanine, aspartate and glutamate metabolism	pyrA	pyrA	7	9	0	0	0.799858	FALSE	0	pyrA	4688	0.255144
	3.28205	0.0613463	0.304688	0.333333	7	9	FALSE	Alanine, aspartate and glutamate metabolism	glmS	glmS	10.1429	7	0	0	0.809829	FALSE	0	glmS	5092	0.25641
	3.61538	0	0.276596	1	2	9	FALSE	Alanine, aspartate and glutamate metabolism	argG	argG	13	2	0	0	0.782051	FALSE	0	argG	0	0.619048
Pyrimidine metabolism
	3.87179	0.0205703	0.258278	0.4	6	10	FALSE	Pyrimidine metabolism	pyrF	pyrF	7	6	0	0	0.760684	FALSE	0	pyrF	1342	0.284722
	3.99145	0.00192196	0.250535	0.833333	4	10	FALSE	Pyrimidine metabolism	pyrC	pyrC	8.75	4	0	0	0.750712	FALSE	0	pyrC	148	0.397727
	3.94872	0.0053161	0.253247	0.6	5	10	FALSE	Pyrimidine metabolism	pyrDB	pyrDB	8.4	5	0	0	0.754274	FALSE	0	pyrDB	314	0.365217
	3.19658	0.0559004	0.312834	0.321429	8	9	FALSE	Pyrimidine metabolism	pyrG	pyrG	10	8	0	0	0.816952	FALSE	0	pyrG	5150	0.222222
	4.86325	0	0.205624	0	1	11	FALSE	Pyrimidine metabolism	upp	upp	6	1	0	0	0.678063	FALSE	0	upp	0	0
Peptidoglycan biosynthesis
	7.82051	0.0278515	0.127869	0.533333	6	11	FALSE	Peptidoglycan biosynthesis	murF	murF	3.83333	6	0	0	0.431624	FALSE	0	murF	2492	0.547619
	7.82906	0.0110522	0.127729	0.7	5	11	FALSE	Peptidoglycan biosynthesis	murE	murE	4.4	5	0	0	0.430912	FALSE	0	murE	1658	0.628571
	7.82906	0.0110522	0.127729	0.7	5	11	FALSE	Peptidoglycan biosynthesis	murD	murD	4.4	5	0	0	0.430912	FALSE	0	murD	1658	0.628571
	1	0	1	0	1	1	FALSE	Peptidoglycan biosynthesis	murM	murM	1	1	0	0	1	FALSE	0	murM	0	0
	1	0	1	0	1	1	FALSE	Peptidoglycan biosynthesis	murN	murN	1	1	0	0	1	FALSE	0	murN	0	0
	8.78632	0.00014736	0.113813	0.666667	4	12	FALSE	Peptidoglycan biosynthesis	ddl	ddl	4.5	4	0	0	0.35114	FALSE	0	ddl	4	0.75
	6.89744	0.0981432	0.144981	0.5	4	10	FALSE	Peptidoglycan biosynthesis	murC2	murC2	4.75	4	0	0	0.508547	FALSE	0	murC2	8260	0.5625
	8.79487	0	0.113703	1	3	12	FALSE	Peptidoglycan biosynthesis	murZ	murZ	5.33333	3	0	0	0.350427	FALSE	0	murZ	0	0.888889
Carbon metabolism
	3.52991	0.00578683	0.283293	0.666667	7	8	FALSE	Carbon metabolism	tpiA	tpiA	9.28571	7	0	0	0.789174	FALSE	0	tpiA	472	0.320197
	3.52991	0.00578683	0.283293	0.666667	7	8	FALSE	Carbon metabolism	gapC	gapC	9.28571	7	0	0	0.789174	FALSE	0	gapC	472	0.320197
	3.48718	0.0170774	0.286765	0.466667	6	9	FALSE	Carbon metabolism	glk	glk	9.33333	6	0	0	0.792735	FALSE	0	glk	656	0.321839
	3.94017	0.123019	0.253796	0.0666667	6	7	FALSE	Carbon metabolism	ilvA	ilvA	4.33333	6	0	0	0.754986	FALSE	0	ilvA	8082	0.215686
	3.08547	0.0991669	0.3241	0.272727	11	8	FALSE	Carbon metabolism	citZ	citZ	8.36364	11	0	0	0.826211	FALSE	0	citZ	5660	0.190083
Biosynthesis of antibiotics
	4.4188	0.0119732	0.226306	0.3	5	9	FALSE	Biosynthesis of antibiotics	fabD	fabD	5.6	5	0	0	0.7151	FALSE	0	fabD	1170	0.4
Metabolic pathways
	4.45299	0.00669481	0.224568	0.5	4	9	FALSE	Metabolic pathways	fabF	fabF	4.75	4	0	0	0.712251	FALSE	0	fabF	670	0.431818
	8.80342	0	0.113592	1	2	12	FALSE	Metabolic pathways	alr	alr	5	2	0	0	0.349715	FALSE	0	alr	0	0.833333
	6.19658	0	0.161379	0	1	12	FALSE	Metabolic pathways	SMU_464	SMU_464	3	1	0	0	0.566952	FALSE	0	SMU_464	0	0
	5.39316	0	0.18542	1	2	10	FALSE	Metabolic pathways	SMU_1742c	SMU_1742c	4.5	2	0	0	0.633903	FALSE	0	SMU_1742c	0	0.75
	3.33333	0.154596	0.3	0.333333	7	7	FALSE	Metabolic pathways	gshF	gshF	7.14286	7	0	0	0.805556	FALSE	0	gshF	11408	0.318182
	3.78632	0.019186	0.264108	0.166667	4	9	FALSE	Metabolic pathways	scrK	scrK	5.75	4	0	0	0.767806	FALSE	0	scrK	648	0.308824
	4.77778	0	0.209302	0	1	10	FALSE	Metabolic pathways	SMU_1960c	SMU_1960c	4	1	0	0	0.685185	FALSE	0	SMU_1960c	0	0
Biosynthesis of secondary metabolites
	4.84615	0	0.206349	1	3	9	FALSE	Biosynthesis of secondary metabolites	SMU_938	SMU_938	3.66667	3	0	0	0.679487	FALSE	0	SMU_938	0	0.733333
	4.84615	0	0.206349	1	3	9	FALSE	Biosynthesis of secondary metabolites	SMU_937	SMU_937	3.66667	3	0	0	0.679487	FALSE	0	SMU_937	0	0.733333
	4.84615	0	0.206349	1	3	9	FALSE	Biosynthesis of secondary metabolites	fni	fni	3.66667	3	0	0	0.679487	FALSE	0	fni	0	0.733333
	4.33333	0.00011052	0.230769	0	2	9	FALSE	Biosynthesis of secondary metabolites	phsG	phsG	6.5	2	0	0	0.722222	FALSE	0	phsG	4	0.55
Nitrogen metabolism
	3.17094	0.0293368	0.315364	0.527778	9	8	FALSE	Nitrogen metabolism	gltB	gltB	8.66667	9	0	0	0.819088	FALSE	0	gltB	3062	0.254902
	2.69231	0.353169	0.371429	0.176471	17	8	FALSE	Nitrogen metabolism	gltA	gltA	7.47059	17	0	0	0.858974	FALSE	0	gltA	17390	0.123629
	3.03419	0.0457721	0.329577	0.444444	9	8	FALSE	Nitrogen metabolism	glnA	glnA	9.66667	9	0	0	0.830484	FALSE	0	glnA	3970	0.214815
	3.32479	0.00798218	0.300771	0.666667	7	8	FALSE	Nitrogen metabolism	SMU_913	SMU_913	9.14286	7	0	0	0.806268	FALSE	0	SMU_913	848	0.326531
Arginine and proline metabolism
	3.58974	0.0353333	0.278571	0.466667	6	9	FALSE	Arginine and proline metabolism	proA	proA	8	6	0	0	0.784188	FALSE	0	proA	3008	0.4
	4.51282	0	0.221591	1	2	10	FALSE	Arginine and proline metabolism	proB	proB	5	2	0	0	0.707265	FALSE	0	proB	0	0.625
	4.31624	0.0357113	0.231683	0.166667	4	10	FALSE	Arginine and proline metabolism	proC	proC	4.75	4	0	0	0.723647	FALSE	0	proC	3106	0.354167
	1	0	1	0	1	1	FALSE	Arginine and proline metabolism	SMU_527	SMU_527	1	1	0	0	1	FALSE	0	SMU_527	0	0
Pyruvate metabolism
	3.54701	0.0546722	0.281928	0.285714	7	8	FALSE	Pyruvate metabolism	accC	accC	7.85714	7	0	0	0.787749	FALSE	0	accC	3576	0.245536
	3.36752	0.0729018	0.296954	0.345455	11	7	FALSE	Pyruvate metabolism	ldh	ldh	7.81818	11	0	0	0.802707	FALSE	0	ldh	4870	0.217172
	3.84615	0	0.26	1	2	8	FALSE	Pyruvate metabolism	mleS	mleS	11	2	0	0	0.762821	FALSE	0	mleS	0	0.611111
	3.49573	0.00450227	0.286064	0.7	5	9	FALSE	Pyruvate metabolism	pckA	pckA	9.4	5	0	0	0.792023	FALSE	0	pckA	296	0.391667
	4.93162	0	0.202773	0	1	8	FALSE	Pyruvate metabolism	lguL	lguL	6	1	0	0	0.672365	FALSE	0	lguL	0	0
Pentose phosphate pathway
	3.51282	0.00791912	0.284672	0.555556	9	8	FALSE	Pentose phosphate pathway	fbaA	fbaA	8.66667	9	0	0	0.790598	FALSE	0	fbaA	600	0.298851
	3.73504	0.00407339	0.267735	0.571429	7	8	FALSE	Pentose phosphate pathway	gapN	gapN	7.71429	7	0	0	0.77208	FALSE	0	gapN	360	0.350649
	3.52991	0.0209376	0.283293	0.47619	7	8	FALSE	Pentose phosphate pathway	pfk	pfk	8.42857	7	0	0	0.789174	FALSE	0	pfk	734	0.301587
	3.45299	0.0245843	0.289604	0.2	5	9	FALSE	Pentose phosphate pathway	SMU_352	SMU_352	7.6	5	0	0	0.795584	FALSE	0	SMU_352	1312	0.284615
Lysine biosynthesis
	5.52991	0.0344629	0.180835	0.666667	3	8	FALSE	Lysine biosynthesis	dapA	dapA	3.66667	3	0	0	0.622507	FALSE	0	dapA	3600	0.611111
	5.1453	0.0947897	0.194352	0.5	4	8	FALSE	Lysine biosynthesis	asd	asd	3.25	4	0	0	0.654558	FALSE	0	asd	6388	0.464286
	4.68376	0.091199	0.213504	0.333333	4	7	FALSE	Lysine biosynthesis	SMU_965	SMU_965	3.25	4	0	0	0.69302	FALSE	0	SMU_965	8382	0.5
	6.00855	0.113469	0.16643	0.333333	3	9	FALSE	Lysine biosynthesis	SMU_1721c	SMU_1721c	3.66667	3	0	0	0.582621	FALSE	0	SMU_1721c	9064	0.47619
Butanoate metabolism
	3.41026	0.0726887	0.293233	0.380952	7	7	FALSE	Butanoate metabolism	pfl	pfl	8.85714	7	0	0	0.799145	FALSE	0	pfl	4802	0.239382
	2.88034	0.286666	0.347181	0.140351	19	8	FALSE	Butanoate metabolism	adhE	adhE	6.89474	19	0	0	0.843305	FALSE	0	adhE	14814	0.128103
	3.87179	0.0503979	0.258278	0.4	5	8	FALSE	Butanoate metabolism	SMU_943c	SMU_943c	5.4	5	0	0	0.760684	FALSE	0	SMU_943c	1776	0.3375
	4.05128	0.00035262	0.246835	0.333333	3	9	FALSE	Butanoate metabolism	SMU_2127	SMU_2127	6.66667	3	0	0	0.745726	FALSE	0	SMU_2127	20	0.575758
	3.64103	0.00335727	0.274648	0.333333	4	8	FALSE	Butanoate metabolism	SMU_180	SMU_180	10	4	0	0	0.779915	FALSE	0	SMU_180	184	0.375
Glycolysis / Gluconeogenesis
	3.50427	0.0171504	0.285366	0.321429	8	9	FALSE	Glycolysis / Gluconeogenesis	ptsG	ptsG	7.5	8	0	0	0.791311	FALSE	0	ptsG	1190	0.25
Biosynthesis of amino acids
	4.74359	0.0710071	0.210811	0.333333	3	8	FALSE	Biosynthesis of amino acids	thrC	thrC	4.66667	3	0	0	0.688034	FALSE	0	thrC	3272	0.481481
	4.93162	0	0.202773	0	1	8	FALSE	Biosynthesis of amino acids	ilvC	ilvC	6	1	0	0	0.672365	FALSE	0	ilvC	0	0
	3.88034	0.107671	0.257709	0	3	6	FALSE	Biosynthesis of amino acids	luxS	luxS	5.66667	3	0	0	0.759972	FALSE	0	luxS	9624	0.358974
Naphthalene degradation
	3.86325	0	0.25885	1	2	9	FALSE	Naphthalene degradation	SMU_1867c	SMU_1867c	10.5	2	0	0	0.761396	FALSE	0	SMU_1867c	0	0.552632
	3.86325	0	0.25885	1	2	9	FALSE	Naphthalene degradation	adh	adh	10.5	2	0	0	0.761396	FALSE	0	adh	0	0.552632
Aminoacyl-tRNA biosynthesis
	4.76923	0.0003042	0.209677	0.666667	3	11	FALSE	Aminoacyl-tRNA biosynthesis	hisS	hisS	7.66667	3	0	0	0.685897	FALSE	0	hisS	36	0.589744
	4.16239	0.030073	0.240246	0.277778	9	11	FALSE	Aminoacyl-tRNA biosynthesis	metS	metS	6	9	0	0	0.736467	FALSE	0	metS	1974	0.272727
	4.60684	0.00340397	0.217069	0.533333	6	11	FALSE	Aminoacyl-tRNA biosynthesis	sys	sys	5.83333	6	0	0	0.69943	FALSE	0	sys	194	0.388889
	4.76068	0.0003042	0.210054	0.833333	4	11	FALSE	Aminoacyl-tRNA biosynthesis	proS	proS	7	4	0	0	0.68661	FALSE	0	proS	36	0.538462
	4.23932	0.00968407	0.235887	0.6	6	11	FALSE	Aminoacyl-tRNA biosynthesis	ileS	ileS	7.33333	6	0	0	0.730057	FALSE	0	ileS	640	0.366667
	4.08547	0.0656459	0.24477	0.214286	8	10	FALSE	Aminoacyl-tRNA biosynthesis	syv	syv	4.25	8	0	0	0.742877	FALSE	0	syv	2330	0.276786
	4.75214	0.00034104	0.210432	0.8	5	11	FALSE	Aminoacyl-tRNA biosynthesis	cysS	cysS	6.6	5	0	0	0.687322	FALSE	0	cysS	38	0.507692
	4.39316	0.0237551	0.227626	0.166667	4	11	FALSE	Aminoacyl-tRNA biosynthesis	trpS	trpS	7.75	4	0	0	0.717236	FALSE	0	trpS	1780	0.329545
Others
	4.4188	0.00369688	0.226306	0.4	5	9	FALSE			SMU_1344c	6.4	5	0	0	0.7151	FALSE	0	SMU_1344c	210	0.457143
	3.7265	0.0887179	0.268349	0.464286	8	9	FALSE			SMU_1345c	7.125	8	0	0	0.772792	FALSE	0	SMU_1345c	3796	0.259259
	4.64103	0.00107329	0.21547	0.619048	7	10	FALSE			SMU_1343c	5.57143	7	0	0	0.696581	FALSE	0	SMU_1343c	48	0.506494
	1	0	1	0	1	1	FALSE			SMU_897	1	1	0	0	1	FALSE	0	SMU_897	0	0
	1	0	1	0	1	1	FALSE			hsdM	1	1	0	0	1	FALSE	0	hsdM	0	0
	3.96581	0.0185357	0.252155	0.333333	4	10	FALSE			rpmJ	5.75	4	0	0	0.752849	FALSE	0	rpmJ	546	0.323529
	4.23077	0	0.236364	1	2	10	FALSE			rpmB	6	2	0	0	0.730769	FALSE	0	rpmB	0	0.666667
	5.20513	0.0340407	0.192118	0	3	11	FALSE			cinA	1.33333	3	0	0	0.649573	FALSE	0	cinA	886	0.333333
	4.68376	0	0.213504	1	5	10	FALSE			bacA2	6.2	5	0	0	0.69302	FALSE	0	bacA2	0	0.775
	3.47009	0.00835887	0.288177	0.666667	3	8	FALSE			pflA	11.3333	3	0	0	0.79416	FALSE	0	pflA	900	0.419753
	4.65812	0.00030946	0.214679	0.8	6	10	FALSE			bacT	5.83333	6	0	0	0.695157	FALSE	0	bacT	18	0.583333
	3.30769	0.113243	0.302326	0.0476191	7	9	FALSE			gyrB	5.85714	7	0	0	0.807692	FALSE	0	gyrB	3706	0.190476
	4.95726	0	0.201724	0	1	11	FALSE			def	4	1	0	0	0.670228	FALSE	0	def	0	0
	3.75214	0	0.266515	1	2	9	FALSE			ptsI	13.5	2	0	0	0.770655	FALSE	0	ptsI	0	0.5625
	4	0.00474193	0.25	0	2	10	FALSE			SMU_1054	8.5	2	0	0	0.75	FALSE	0	SMU_1054	424	0.5
	3.66667	0.00936466	0.272727	0	2	9	FALSE			rex	10.5	2	0	0	0.777778	FALSE	0	rex	602	0.5
	4.11111	0.017094	0.243243	0.5	4	11	FALSE			truB	9	4	0	0	0.740741	FALSE	0	truB	1148	0.380435
	4.68376	0	0.213504	1	5	10	FALSE			bacA1	6.2	5	0	0	0.69302	FALSE	0	bacA1	0	0.775
	4.68376	0	0.213504	1	5	10	FALSE			SMU_1341c	6.2	5	0	0	0.69302	FALSE	0	SMU_1341c	0	0.775
	1	0	1	0	1	1	FALSE			hslO	1	1	0	0	1	FALSE	0	hslO	0	0
	1	0	1	0	1	1	FALSE			SMU_187c	1	1	0	0	1	FALSE	0	SMU_187c	0	0
	4.29915	0	0.232604	0	1	10	FALSE			SMU_1278c	7	1	0	0	0.725071	FALSE	0	SMU_1278c	0	0
	1	0	1	0	1	1	FALSE			SMU_301	1	1	0	0	1	FALSE	0	SMU_301	0	0
	1	0	1	0	1	1	FALSE			tgt	1	1	0	0	1	FALSE	0	tgt	0	0
	3.25641	0.131605	0.307087	0.142857	8	9	FALSE			lepA	6.75	8	0	0	0.811966	FALSE	0	lepA	4654	0.177083
	4.29915	0.017094	0.232604	0.333333	3	8	FALSE			tpx	3.33333	3	0	0	0.725071	FALSE	0	tpx	650	0.428571
	4.30769	0	0.232143	1	2	8	FALSE			trxB	5	2	0	0	0.724359	FALSE	0	trxB	0	0.625
	5.07692	0	0.19697	0	1	11	FALSE			SMU_1773c	8	1	0	0	0.660256	FALSE	0	SMU_1773c	0	0
	1	0	1	0	1	1	FALSE			SMU_1434c	1	1	0	0	1	FALSE	0	SMU_1434c	0	0
	1	0	1	0	1	1	FALSE			SMU_1432c	1	1	0	0	1	FALSE	0	SMU_1432c	0	0
	4.55556	0	0.219512	1	2	11	FALSE			SMU_1321c	9	2	0	0	0.703704	FALSE	0	SMU_1321c	0	0.6
	3.97436	0.00264421	0.251613	0.666667	3	10	FALSE			purR	8	3	0	0	0.752137	FALSE	0	purR	216	0.4
	6.19658	0	0.161379	0	1	12	FALSE			recX	3	1	0	0	0.566952	FALSE	0	recX	0	0
	5.2906	0.017094	0.189015	0	2	11	FALSE			pepA	2.5	2	0	0	0.64245	FALSE	0	pepA	1498	0.5
	5.07692	0	0.19697	0	1	11	FALSE			pmsR	8	1	0	0	0.660256	FALSE	0	pmsR	0	0
	5.38462	0	0.185714	0	1	12	FALSE			ampM	4	1	0	0	0.634615	FALSE	0	ampM	0	0
	4.24786	0.0503979	0.235412	0	2	10	FALSE			hexB	5	2	0	0	0.729345	FALSE	0	hexB	1320	0.5
	6.28205	0	0.159184	0	1	12	FALSE			SMU_1970c	2	1	0	0	0.559829	FALSE	0	SMU_1970c	0	0
	3.58974	0.00408193	0.278571	0	2	9	FALSE			spaP	10.5	2	0	0	0.784188	FALSE	0	spaP	124	0.5
	1	0	1	0	1	1	FALSE			SMU_526c	1	1	0	0	1	FALSE	0	SMU_526c	0	0
	4.11966	0.00171923	0.242739	0	2	10	FALSE			secA	7.5	2	0	0	0.740028	FALSE	0	secA	84	0.590909
	4.29915	0	0.232604	0	1	10	FALSE			thdF	7	1	0	0	0.725071	FALSE	0	thdF	0	0
	5.10256	0	0.19598	0	1	12	FALSE			spxA	4	1	0	0	0.65812	FALSE	0	spxA	0	0
	5.2906	0	0.189015	0	1	9	FALSE			flaW	3	1	0	0	0.64245	FALSE	0	flaW	0	0
	4.24786	0	0.235412	0	1	10	FALSE			SMU_1392c	8	1	0	0	0.729345	FALSE	0	SMU_1392c	0	0

## Sheet: Fig 4A
Protein accession	Position	AB (Normalized intensity)	T (Normalized intensity)	WT (Normalized intensity))	Log2 (AB intensity)	Log2 (T intensity)	Log2 (WT intensity)
A0A0E2ERH3	396	0.736	1.134	1.13	-0.442222	0.181421	0.176323
A0A0E2ERJ5	446	1.154	0.97	0.876	0.206643	-0.0439433	-0.190997
A0A0E2EYF5	221	1.062	1.065	0.873	0.0867838	0.0908534	-0.195946
A0A0E2EYF5	230	1.21	1.034	0.756	0.275007	0.0482362	-0.403542
A0A127TSU2	181	0.909	0.999	1.092	-0.137648	-0.00144342	0.126973
A0A127TTN4	42	0.809	1	1.191	-0.305788	0	0.252173
A0A2J9QGE6	188	1.174	0.921	0.905	0.231432	-0.118727	-0.14401
D6P881	124	0.796	1.092	1.112	-0.32916	0.126973	0.153157
D6P881	153	0.711	1.169	1.119	-0.492079	0.225275	0.16221
D6P881	150	0.711	1.169	1.119	-0.492079	0.225275	0.16221
J3A153	16	0.896	0.979	1.125	-0.158429	-0.0306192	0.169925
J3A153	13	0.896	0.979	1.125	-0.158429	-0.0306192	0.169925
J3A220	64	0.854	1.03	1.115	-0.227692	0.0426443	0.157044
J3A4N9	284	0.61	1.272	1.118	-0.713119	0.347099	0.16092
J3AK55	301	0.853	0.944	1.203	-0.229382	-0.0831412	0.266637
P05428	53	1.383	0.902	0.715	0.467801	-0.148801	-0.483985
P05428	338	1.246	0.896	0.858	0.317304	-0.158429	-0.22095
P45595	560	0.888	1.005	1.107	-0.171368	0.0071955	0.146655
P66308	27	1.059	1.135	0.806	0.0827026	0.182692	-0.311148
P66308	11	0.71	1.114	1.176	-0.494109	0.155749	0.233888
P66308	14	0.71	1.114	1.176	-0.494109	0.155749	0.233888
P72482	259	0.84	1.144	1.016	-0.251539	0.194087	0.0229004
P72484	128	0.74	1.173	1.087	-0.434403	0.230203	0.120352
P72484	127	0.74	1.173	1.087	-0.434403	0.230203	0.120352
P72484	188	0.719	1.133	1.148	-0.475936	0.180148	0.199123
P95803	288	0.842	1.067	1.091	-0.248108	0.0935602	0.125651
Q07211	180	0.826	1.114	1.06	-0.275786	0.155749	0.0840643
Q59934	382	0.548	0.744	1.708	-0.867752	-0.426625	0.772308
Q8CWW8	145	0.773	1.211	1.015	-0.37146	0.276199	0.0214797
Q8CWY8	309	0.899	1.01	1.091	-0.153607	0.0143553	0.125651
Q8CWY9	190	0.834	1.089	1.077	-0.261881	0.123004	0.107018
Q8CWY9	285	0.798	1.082	1.12	-0.325539	0.1137	0.163499
Q8CWZ3	237	1.035	1.111	0.855	0.0496308	0.151859	-0.226004
Q8CWZ3	235	1.035	1.111	0.855	0.0496308	0.151859	-0.226004
Q8DRT8	263	0.841	0.976	1.183	-0.249822	-0.0350469	0.24245
Q8DRT8	160	0.585	1.124	1.291	-0.773491	0.168642	0.368489
Q8DRY2	625	0.791	0.96	1.248	-0.33825	-0.0588937	0.319618
Q8DS07	38	0.853	1.059	1.089	-0.229382	0.0827026	0.123004
Q8DS46	884	0.866	1.046	1.088	-0.207561	0.0648829	0.121679
Q8DS74	27	1.136	0.922	0.942	0.183963	-0.117161	-0.086201
Q8DSB7	352	0.813	1.067	1.12	-0.298673	0.0935602	0.163499
Q8DSD3	38	0.825	1.132	1.043	-0.277534	0.178874	0.0607392
Q8DSD3	36	0.825	1.132	1.043	-0.277534	0.178874	0.0607392
Q8DSF4	63	0.785	1.213	1.002	-0.349235	0.27858	0.00288251
Q8DSI7	139	0.818	1.091	1.091	-0.289827	0.125651	0.125651
Q8DSK8	92	0.886	1.05	1.064	-0.174621	0.0703893	0.0894982
Q8DSK8	94	0.886	1.05	1.064	-0.174621	0.0703893	0.0894982
Q8DSL6	734	1.005	0.724	1.271	0.0071955	-0.465938	0.345964
Q8DSN6	164	0.781	1.207	1.013	-0.356606	0.271426	0.0186342
Q8DSN6	264	1.122	1	0.877	0.166073	0	-0.189351
Q8DSQ3	74	0.809	1.143	1.047	-0.305788	0.192825	0.0662614
Q8DSQ3	70	0.809	1.143	1.047	-0.305788	0.192825	0.0662614
Q8DSQ7	139	1.077	1.078	0.846	0.107018	0.108357	-0.24127
Q8DSY4	45	0.811	1.186	1.002	-0.302226	0.246104	0.00288251
Q8DT15	103	0.799	1.084	1.117	-0.323733	0.116365	0.159629
Q8DT55	239	0.901	0.8	1.299	-0.150401	-0.321928	0.377401
Q8DT79	254	0.769	1.084	1.147	-0.378944	0.116365	0.197865
Q8DTC0	91	1.064	1.078	0.858	0.0894982	0.108357	-0.22095
Q8DTF8	324	1.04	1.194	0.766	0.0565835	0.255803	-0.384584
Q8DTG7	63	0.851	1.11	1.039	-0.232769	0.15056	0.0551957
Q8DTG7	28	0.764	1.062	1.174	-0.388355	0.0867838	0.231432
Q8DTG7	229	0.767	1.261	0.973	-0.382702	0.334568	-0.0394883
Q8DTH8	88	1.183	0.956	0.861	0.24245	-0.0649175	-0.215915
Q8DTH8	94	1.183	0.956	0.861	0.24245	-0.0649175	-0.215915
Q8DTH8	61	1.082	1.032	0.886	0.1137	0.045443	-0.174621
Q8DTJ1	230	0.844	1.022	1.133	-0.244685	0.0313952	0.180148
Q8DTJ2	315	0.857	0.96	1.183	-0.222633	-0.0588937	0.24245
Q8DTJ2	244	0.907	0.923	1.17	-0.140826	-0.115597	0.226509
Q8DTJ2	300	0.857	0.96	1.183	-0.222633	-0.0588937	0.24245
Q8DTJ3	392	0.753	1.077	1.17	-0.409278	0.107018	0.226509
Q8DTJ3	178	0.765	1.117	1.118	-0.386468	0.159629	0.16092
Q8DTJ4	84	0.871	0.985	1.144	-0.199255	-0.0218044	0.194087
Q8DTJ4	324	0.796	1.11	1.094	-0.32916	0.15056	0.129613
Q8DTJ4	173	0.833	1.069	1.099	-0.263612	0.0962619	0.136191
Q8DTJ4	181	0.862	1.05	1.088	-0.21424	0.0703893	0.121679
Q8DTJ4	544	0.607	1.153	1.24	-0.720232	0.205393	0.31034
Q8DTJ4	194	0.794	1.144	1.063	-0.332789	0.194087	0.0881416
Q8DTJ4	162	0.833	1.069	1.099	-0.263612	0.0962619	0.136191
Q8DTJ5	1958	0.7	1.092	1.208	-0.514573	0.126973	0.27262
Q8DTJ5	1649	0.806	1.179	1.015	-0.311148	0.237564	0.0214797
Q8DTJ6	32	0.786	1.042	1.172	-0.347399	0.0593553	0.228973
Q8DTJ6	407	0.807	1.078	1.115	-0.309359	0.108357	0.157044
Q8DTJ7	1074	0.837	1.047	1.116	-0.2567	0.0662614	0.158337
Q8DTJ7	114	0.827	0.965	1.208	-0.274041	-0.0513992	0.27262
Q8DTJ7	611	0.789	1.045	1.166	-0.341903	0.0635029	0.221568
Q8DTN9	99	0.761	1.243	0.996	-0.394032	0.313826	-0.00578235
Q8DTP2	20	0.876	0.954	1.17	-0.190997	-0.0679388	0.226509
Q8DTQ1	63	1.198	0.892	0.91	0.260628	-0.164884	-0.136062
Q8DTQ2	421	1.253	0.99	0.757	0.325386	-0.0144996	-0.401635
Q8DTT6	84	1.136	0.947	0.917	0.183963	-0.0785637	-0.125006
Q8DTT8	352	1.14	0.932	0.927	0.189034	-0.101598	-0.109359
Q8DTV0	24	1.139	0.936	0.925	0.187768	-0.0954196	-0.112475
Q8DTY0	493	0.931	0.906	1.163	-0.103147	-0.142417	0.217851
Q8DU25	203	0.838	1.011	1.151	-0.254978	0.015783	0.202888
Q8DU68	27	0.722	1.172	1.107	-0.469929	0.228973	0.146655
Q8DU81	252	1.171	0.92	0.909	0.227741	-0.120294	-0.137648
Q8DUG5	330	0.889	1.025	1.086	-0.169745	0.0356239	0.119024
Q8DUI5	111	0.746	1.128	1.126	-0.422752	0.173767	0.171207
Q8DUK1	191	0.913	0.937	1.151	-0.131313	-0.093879	0.202888
Q8DUK1	184	0.913	0.937	1.151	-0.131313	-0.093879	0.202888
Q8DUK3	58	0.979	1.213	0.808	-0.0306192	0.27858	-0.307573
Q8DUL2	322	0.674	1.287	1.04	-0.56918	0.364012	0.0565835
Q8DV33	978	1.161	0.882	0.956	0.215368	-0.181149	-0.0649175
Q8DVL5	69	0.916	0.969	1.115	-0.12658	-0.0454314	0.157044
Q8DVU9	209	0.762	1.053	1.185	-0.392137	0.0745054	0.244887
Q8DVY2	26	0.783	1.063	1.154	-0.352916	0.0881416	0.206643
Q8DVY2	23	0.783	1.063	1.154	-0.352916	0.0881416	0.206643
Q8DVZ2	34	0.714	1.185	1.102	-0.486004	0.244887	0.140124
Q8DVZ3	271	1.029	1.184	0.786	0.041243	0.243669	-0.347399
Q8DW15	283	0.748	1.188	1.063	-0.41889	0.248535	0.0881416
Q8DW43	251	0.788	1.032	1.18	-0.343732	0.045443	0.238787
Q8DW88	802	0.85	1.129	1.02	-0.234465	0.175045	0.0285692
Q8DW88	803	0.85	1.129	1.02	-0.234465	0.175045	0.0285692
Q8DWA9	176	1.231	0.887	0.882	0.299831	-0.172994	-0.181149
Q8DWB9	826	0.719	0.934	1.347	-0.475936	-0.0985055	0.42975
Q8DWB9	317	0.758	0.915	1.326	-0.39973	-0.128156	0.407081
Q8DWB9	156	0.825	0.883	1.292	-0.277534	-0.179515	0.369606
Q8DWB9	868	0.714	0.8	1.486	-0.486004	-0.321928	0.571434
Q8DWC7	390	0.879	1.446	0.675	-0.186065	0.532068	-0.567041
Q8DWG0	235	0.719	1.149	1.132	-0.475936	0.200379	0.178874
Q8DWG1	438	0.792	0.975	1.233	-0.336428	-0.0365259	0.302173
Q8DWH0	108	1.244	0.99	0.766	0.314986	-0.0144996	-0.384584
Q8DWM2	163	0.805	0.911	1.284	-0.312939	-0.134477	0.360645
Q93D97	415	0.812	1.032	1.156	-0.300448	0.045443	0.209141
A0A0E2EPD0	68	0.828	1.26	0.913	-0.272297	0.333424	-0.131313
A0A0E2EPK9	162	0.987	1.127	0.886	-0.018878	0.172488	-0.174621
A0A0E2ERP6	36	1.027	1.091	0.882	0.0384362	0.125651	-0.181149
A0A127TR02	81	0.883	1.155	0.962	-0.179515	0.207893	-0.0558912
O66265	165	0.857	1.31	0.833	-0.222633	0.389567	-0.263612
O82876	190	0.802	1.292	0.906	-0.318326	0.369606	-0.142417
P23504	19	0.927	1.143	0.931	-0.109359	0.192825	-0.103147
Q8CWY6	227	0.877	1.161	0.963	-0.189351	0.215368	-0.0543923
Q8DRR1	177	0.935	1.142	0.923	-0.0969617	0.191563	-0.115597
Q8DSF4	356	0.912	1.155	0.932	-0.132894	0.207893	-0.101598
Q8DSJ5	38	1.018	1.112	0.869	0.0257376	0.153157	-0.202572
Q8DSJ5	41	1.018	1.112	0.869	0.0257376	0.153157	-0.202572
Q8DSU9	103	0.818	1.218	0.964	-0.289827	0.284514	-0.0528949
Q8DSU9	100	0.818	1.218	0.964	-0.289827	0.284514	-0.0528949
Q8DSY9	32	0.884	1.188	0.929	-0.177882	0.248535	-0.106249
Q8DSZ8	7	1.055	1.064	0.881	0.077243	0.0894982	-0.182786
Q8DT24	116	1.04	1.086	0.874	0.0565835	0.119024	-0.194295
Q8DTV1	155	0.981	1.104	0.915	-0.027675	0.14274	-0.128156
Q8DTY0	2	0.968	0.923	1.108	-0.046921	-0.115597	0.147958
Q8DU81	197	0.995	1.123	0.882	-0.00723157	0.167358	-0.181149
Q8DUD3	697	1.028	1.089	0.883	0.0398403	0.123004	-0.179515
Q8DUD3	630	0.953	1.149	0.899	-0.0694519	0.200379	-0.153607
Q8DUD3	633	0.953	1.149	0.899	-0.0694519	0.200379	-0.153607
Q8DUD3	692	1.028	1.089	0.883	0.0398403	0.123004	-0.179515
Q8DUM2	771	0.918	1.249	0.833	-0.123434	0.320773	-0.263612
Q8DUP4	76	1.036	1.072	0.892	0.051024	0.100305	-0.164884
Q8DUX4	268	0.986	1.161	0.852	-0.0203404	0.215368	-0.231075
Q8DUY6	158	0.905	1.154	0.941	-0.14401	0.206643	-0.0877334
Q8DVD0	6	0.895	1.16	0.945	-0.16004	0.214125	-0.0816138
Q8DVD0	3	0.895	1.16	0.945	-0.16004	0.214125	-0.0816138
Q8DVL6	462	0.963	1.17	0.866	-0.0543923	0.226509	-0.207561
Q8DVZ0	139	0.844	1.187	0.969	-0.244685	0.24732	-0.0454314
Q9AIP7	58	0.929	1.167	0.904	-0.106249	0.222805	-0.145605

## Sheet: Fig 4B
GO Terms Level 1	GO Terms Description	GO Terms Level	GO Terms ID	Mapping	Background	All Mapping	All Background	Fold Enrichment	Fisher' exact test P value	Zscore(-log10(p value))
Cellular Component	chromosome	8	GO:0005694	2	2	15	88	5.87	0.0274295	1.56	T vs WT	Up_regulated
	organelle	2	GO:0043226	3	6	13	88	3.38	0.0394783	1.4	AB vs WT
	intracellular organelle	6	GO:0043229	3	6	13	88	3.38	0.0394783	1.4
	intracellular non-membrane-bounded organelle	7	GO:0043232	3	6	13	88	3.38	0.0394783	1.4
	non-membrane-bounded organelle	3	GO:0043228	3	6	13	88	3.38	0.0394783	1.4

## Sheet: Fig 4C
GO Terms Level 1	GO Terms Description	GO Terms Level	GO Terms ID	Mapping	Background	All Mapping	All Background	Fold Enrichment	Fisher' exact test P value	Zscore(-log10(p value))
Molecular Function	DNA topoisomerase activity	4	GO:0003916	2	2	36	211	5.86	0.028436	1.55	T vs WT	Up_regulated
	peroxiredoxin activity	5	GO:0051920	2	2	36	211	5.86	0.028436	1.55
	peroxidase activity	5	GO:0004601	2	2	36	211	5.86	0.028436	1.55
	oxidoreductase activity, acting on peroxide as acceptor	4	GO:0016684	2	2	36	211	5.86	0.028436	1.55
	oxidoreductase activity, acting on the aldehyde or oxo group of donors	4	GO:0016903	2	6	12	211	5.86	0.0392556	1.41	T vs WT	Down_regulated
	oxidoreductase activity, acting on the aldehyde or oxo group of donors, NAD or NADP as acceptor	5	GO:0016620	2	6	12	211	5.86	0.0392556	1.41
	oxidoreductase activity, acting on the CH-NH2 group of donors, NAD or NADP as acceptor	5	GO:0016639	3	3	55	211	3.84	0.0169975	1.77	AB vs WT
	oxidoreductase activity, acting on the CH-NH2 group of donors	4	GO:0016638	3	3	55	211	3.84	0.0169975	1.77
	transferase activity, transferring acyl groups other than amino-acyl groups	5	GO:0016747	4	5	55	211	3.07	0.0170591	1.77

## Sheet: Fig 4D
Domain Description	Mapping	Background	All Mapping	All Backgroud	Fold enrichment	Fisher's exact test p value	-log10(P value)
Thioredoxin domain	2	2	35	212	6.06	0.0266029	1.58	T vs WT	Up_regulated
TOPRIM domain	2	2	35	212	6.06	0.0266029	1.58
Thioredoxin-like fold	3	5	35	212	3.63	0.0327759	1.48
Glycine radical domain	2	2	13	212	16.31	0.0034874	2.46	T vs WT	Down_regulated
AMP-dependent synthetase/ligase	2	4	13	212	8.15	0.0194894	1.71
Aldehyde dehydrogenase, C-terminal	2	4	13	212	8.15	0.0194894	1.71
Aldehyde dehydrogenase N-terminal domain	2	4	13	212	8.15	0.0194894	1.71
Aldehyde dehydrogenase domain	2	4	13	212	8.15	0.0194894	1.71
Aldehyde/histidinol dehydrogenase	2	4	13	212	8.15	0.0194894	1.71
Phosphopantetheine binding ACP domain	2	5	13	212	6.52	0.0313505	1.5
Phosphopantetheine binding ACP domain	5	5	54	212	3.93	0.0009293	3.03	AB vs WT
AMP-dependent synthetase/ligase	4	4	54	212	3.93	0.003866	2.41
Condensation domain	4	4	54	212	3.93	0.003866	2.41
Thiolase-like	3	3	54	212	3.93	0.0158429	1.8
Amino acid adenylation domain	3	3	54	212	3.93	0.0158429	1.8

[truncated: 10 more sheets: Fig 4E, Fig 5G, Fig 5H, Fig 5I, Fig 6A, S1A Fig, S1B Fig, S1C Fig, S2 Fig, S3 Fig]
